# Supplementary material for: The impact of AI suggestions on radiologists’ decisions: a pilot study of explainability and attitudinal priming interventions in mammography examination
Source: Sci Rep. 2023 Jun 7;13:9230. doi: 10.1038/s41598-023-36435-3 (PMC10247804; doi:10.1038/s41598-023-36435-3)
Supplement: Supplementary file 6 — Supplementary Information 6. [file 41598_2023_36435_MOESM6_ESM.csv]

	participant_id	participant_type	category_type	video_bool_is_pos	control_hospital	control_last_mamm	control_nr_mamms_weekly	control_cad_exp	control_ai_exp	control_exp_last	total_training_time	task_id	birads_classification	total_time_ai_prediction	total_time_open_heatmap	total_time_prob_distr	total_visits_prob_distr	total_time_heatmap	total_visits_heatmap	total_time_contr_attr	total_visits_contr_attr	total_time_first_birads_class	total_birads_class_changes	total_time_class_submit	true_classification	ai_classification	abnormality_score	correct_ai	genetic_predis	age	task_order	part_class_l	part_class_r	true_class_l	true_class_r	ai_class_l	ai_class_r	delta_part_true	delta_part_ai	delta_ai_true	missclass	ai_error_size	ai_never_opened	hm_never_opened	total_time_tasks	total_time_experiment	ai_left_mistake	ai_right_mistake	analytical_interaction_heatmap
1	1	partial_explainability	explainability	NULL	non_academic_public	1_week	20_to_50	1	1	1_month	73431	5	{li: 2, re: 2}	22693	24427	NULL	NULL	5842	3	NA	NULL	21401	0	49663	{li: 2, re: 2}	{li: 2, re: 3}	2	0	0	41	1	2	2	2	2	2	3	0	-1	1	0	1	0	0	459	560	0	1	3
2	1	partial_explainability	explainability	NULL	non_academic_public	1_week	20_to_50	1	1	1_month	73431	5	{li: 2, re: 2}	22693	24427	NULL	NULL	5842	3	NA	NULL	21401	0	49663	{li: 2, re: 2}	{li: 2, re: 3}	2	0	0	41	1	2	2	2	2	2	3	0	-1	1	0	1	0	0	459	560	0	1	3
3	1	partial_explainability	explainability	NULL	non_academic_public	1_week	20_to_50	1	1	1_month	73431	3	{li: 3, re: 2}	31421	24149	NULL	NULL	20919	1	NA	NULL	39057	0	45068	{li: 3, re: 2}	{li: 3, re: 2}	1	1	1	40	2	3	2	3	2	3	2	0	0	0	0	0	0	0	459	560	0	0	1
4	1	partial_explainability	explainability	NULL	non_academic_public	1_week	20_to_50	1	1	1_month	73431	3	{li: 3, re: 2}	31421	24149	NULL	NULL	20919	1	NA	NULL	39057	0	45068	{li: 3, re: 2}	{li: 3, re: 2}	1	1	1	40	2	3	2	3	2	3	2	0	0	0	0	0	0	0	459	560	0	0	1
5	1	partial_explainability	explainability	NULL	non_academic_public	1_week	20_to_50	1	1	1_month	73431	11	{li: 3, re: 2}	8454	4973	NULL	NULL	793	1	NA	NULL	9936	0	19280	{li: 4, re: 2}	{li: 3, re: 2}	2	0	1	48	3	3	2	4	2	3	2	-1	0	-1	1	1	0	0	459	560	1	0	1
6	1	partial_explainability	explainability	NULL	non_academic_public	1_week	20_to_50	1	1	1_month	73431	11	{li: 3, re: 2}	8454	4973	NULL	NULL	793	1	NA	NULL	9936	0	19280	{li: 4, re: 2}	{li: 3, re: 2}	2	0	1	48	3	3	2	4	2	3	2	-1	0	-1	1	1	0	0	459	560	1	0	1
7	1	partial_explainability	explainability	NULL	non_academic_public	1_week	20_to_50	1	1	1_month	73431	9	{li: 2, re: 5}	14564	11924	NULL	NULL	1172	1	NA	NULL	4721	0	16522	{li: 2, re: 5}	{li: 2, re: 5}	96	1	0	40	4	2	5	2	5	2	5	0	0	0	0	0	0	0	459	560	0	0	1
8	1	partial_explainability	explainability	NULL	non_academic_public	1_week	20_to_50	1	1	1_month	73431	9	{li: 2, re: 5}	14564	11924	NULL	NULL	1172	1	NA	NULL	4721	0	16522	{li: 2, re: 5}	{li: 2, re: 5}	96	1	0	40	4	2	5	2	5	2	5	0	0	0	0	0	0	0	459	560	0	0	1
9	1	partial_explainability	explainability	NULL	non_academic_public	1_week	20_to_50	1	1	1_month	73431	4	{li: 3, re: 3}	33749	19492	NULL	NULL	9079	2	NA	NULL	16279	1	34988	{li: 2, re: 2}	{li: 2, re: 3}	2	0	1	47	5	3	3	2	2	2	3	2	0	1	1	1	0	0	459	560	0	1	2
10	1	partial_explainability	explainability	NULL	non_academic_public	1_week	20_to_50	1	1	1_month	73431	4	{li: 3, re: 3}	33749	19492	NULL	NULL	9079	2	NA	NULL	16279	1	34988	{li: 2, re: 2}	{li: 2, re: 3}	2	0	1	47	5	3	3	2	2	2	3	2	0	1	1	1	0	0	459	560	0	1	2
11	1	partial_explainability	explainability	NULL	non_academic_public	1_week	20_to_50	1	1	1_month	73431	10	{li: 2, re: 3}	17993	16365	NULL	NULL	9963	1	NA	NULL	22423	0	26329	{li: 2, re: 3}	{li: 2, re: 2}	0	0	0	82	6	2	3	2	3	2	2	0	1	-1	0	1	0	0	459	560	0	1	1
12	1	partial_explainability	explainability	NULL	non_academic_public	1_week	20_to_50	1	1	1_month	73431	10	{li: 2, re: 3}	17993	16365	NULL	NULL	9963	1	NA	NULL	22423	0	26329	{li: 2, re: 3}	{li: 2, re: 2}	0	0	0	82	6	2	3	2	3	2	2	0	1	-1	0	1	0	0	459	560	0	1	1
13	1	partial_explainability	explainability	NULL	non_academic_public	1_week	20_to_50	1	1	1_month	73431	8	{li: 2, re: 4}	26321	24473	NULL	NULL	4080	1	NA	NULL	21959	1	28553	{li: 2, re: 4}	{li: 2, re: 4}	89	1	1	47	7	2	4	2	4	2	4	0	0	0	0	0	0	0	459	560	0	0	1
14	1	partial_explainability	explainability	NULL	non_academic_public	1_week	20_to_50	1	1	1_month	73431	8	{li: 2, re: 4}	26321	24473	NULL	NULL	4080	1	NA	NULL	21959	1	28553	{li: 2, re: 4}	{li: 2, re: 4}	89	1	1	47	7	2	4	2	4	2	4	0	0	0	0	0	0	0	459	560	0	0	1
15	1	partial_explainability	explainability	NULL	non_academic_public	1_week	20_to_50	1	1	1_month	73431	6	{li: 3, re: 2}	22684	15210	NULL	NULL	15088	1	NA	NULL	13454	1	30298	{li: 4, re: 2}	{li: 2, re: 2}	0	0	1	45	8	3	2	4	2	2	2	-1	1	-2	1	2	0	0	459	560	1	0	1
16	1	partial_explainability	explainability	NULL	non_academic_public	1_week	20_to_50	1	1	1_month	73431	6	{li: 3, re: 2}	22684	15210	NULL	NULL	15088	1	NA	NULL	13454	1	30298	{li: 4, re: 2}	{li: 2, re: 2}	0	0	1	45	8	3	2	4	2	2	2	-1	1	-2	1	2	0	0	459	560	1	0	1
17	1	partial_explainability	explainability	NULL	non_academic_public	1_week	20_to_50	1	1	1_month	73431	14	{li: 2, re: 3}	40523	29881	NULL	NULL	5226	2	NA	NULL	43303	0	44587	{li: 2, re: 3}	{li: 2, re: 3}	2	1	0	75	9	2	3	2	3	2	3	0	0	0	0	0	0	0	459	560	0	0	2
18	1	partial_explainability	explainability	NULL	non_academic_public	1_week	20_to_50	1	1	1_month	73431	14	{li: 2, re: 3}	40523	29881	NULL	NULL	5226	2	NA	NULL	43303	0	44587	{li: 2, re: 3}	{li: 2, re: 3}	2	1	0	75	9	2	3	2	3	2	3	0	0	0	0	0	0	0	459	560	0	0	2
19	1	partial_explainability	explainability	NULL	non_academic_public	1_week	20_to_50	1	1	1_month	73431	13	{li: 3, re: 2}	36469	5103	NULL	NULL	18683	10	NA	NULL	50148	0	51925	{li: 3, re: 2}	{li: 4, re: 2}	62	0	0	50	10	3	2	3	2	4	2	0	-1	1	0	1	0	0	459	560	1	0	10
20	1	partial_explainability	explainability	NULL	non_academic_public	1_week	20_to_50	1	1	1_month	73431	13	{li: 3, re: 2}	36469	5103	NULL	NULL	18683	10	NA	NULL	50148	0	51925	{li: 3, re: 2}	{li: 4, re: 2}	62	0	0	50	10	3	2	3	2	4	2	0	-1	1	0	1	0	0	459	560	1	0	10
21	1	partial_explainability	explainability	NULL	non_academic_public	1_week	20_to_50	1	1	1_month	73431	15	{li: 2, re: 3}	24250	16537	NULL	NULL	1282	2	NA	NULL	25918	0	27257	{li: 2, re: 2}	{li: 2, re: 4}	74	0	0	39	11	2	3	2	2	2	4	1	-1	2	1	2	0	0	459	560	0	1	2
22	1	partial_explainability	explainability	NULL	non_academic_public	1_week	20_to_50	1	1	1_month	73431	15	{li: 2, re: 3}	24250	16537	NULL	NULL	1282	2	NA	NULL	25918	0	27257	{li: 2, re: 2}	{li: 2, re: 4}	74	0	0	39	11	2	3	2	2	2	4	1	-1	2	1	2	0	0	459	560	0	1	2
23	1	partial_explainability	explainability	NULL	non_academic_public	1_week	20_to_50	1	1	1_month	73431	7	{li: 2, re: 4}	11427	9643	NULL	NULL	4020	1	NA	NULL	5612	0	13663	{li: 2, re: 4}	{li: 2, re: 4}	87	1	1	46	12	2	4	2	4	2	4	0	0	0	0	0	0	0	459	560	0	0	1
24	1	partial_explainability	explainability	NULL	non_academic_public	1_week	20_to_50	1	1	1_month	73431	7	{li: 2, re: 4}	11427	9643	NULL	NULL	4020	1	NA	NULL	5612	0	13663	{li: 2, re: 4}	{li: 2, re: 4}	87	1	1	46	12	2	4	2	4	2	4	0	0	0	0	0	0	0	459	560	0	0	1
25	1	partial_explainability	explainability	NULL	non_academic_public	1_week	20_to_50	1	1	1_month	73431	1	{li: 2, re: 2}	25481	22645	NULL	NULL	3877	1	NA	NULL	20355	0	26522	{li: 2, re: 3}	{li: 2, re: 2}	0	0	0	42	13	2	2	2	3	2	2	-1	0	-1	1	1	0	0	459	560	0	1	1
26	1	partial_explainability	explainability	NULL	non_academic_public	1_week	20_to_50	1	1	1_month	73431	1	{li: 2, re: 2}	25481	22645	NULL	NULL	3877	1	NA	NULL	20355	0	26522	{li: 2, re: 3}	{li: 2, re: 2}	0	0	0	42	13	2	2	2	3	2	2	-1	0	-1	1	1	0	0	459	560	0	1	1
27	1	partial_explainability	explainability	NULL	non_academic_public	1_week	20_to_50	1	1	1_month	73431	12	{li: 2, re: 2}	21096	18726	NULL	NULL	3163	1	NA	NULL	19964	0	21888	{li: 2, re: 2}	{li: 2, re: 2}	0	1	1	50	14	2	2	2	2	2	2	0	0	0	0	0	0	0	459	560	0	0	1
28	1	partial_explainability	explainability	NULL	non_academic_public	1_week	20_to_50	1	1	1_month	73431	12	{li: 2, re: 2}	21096	18726	NULL	NULL	3163	1	NA	NULL	19964	0	21888	{li: 2, re: 2}	{li: 2, re: 2}	0	1	1	50	14	2	2	2	2	2	2	0	0	0	0	0	0	0	459	560	0	0	1
29	1	partial_explainability	explainability	NULL	non_academic_public	1_week	20_to_50	1	1	1_month	73431	2	{li: 2, re: 2}	12168	10425	NULL	NULL	4508	1	NA	NULL	13696	0	14933	{li: 2, re: 2}	{li: 2, re: 2}	0	1	1	58	15	2	2	2	2	2	2	0	0	0	0	0	0	0	459	560	0	0	1
30	1	partial_explainability	explainability	NULL	non_academic_public	1_week	20_to_50	1	1	1_month	73431	2	{li: 2, re: 2}	12168	10425	NULL	NULL	4508	1	NA	NULL	13696	0	14933	{li: 2, re: 2}	{li: 2, re: 2}	0	1	1	58	15	2	2	2	2	2	2	0	0	0	0	0	0	0	459	560	0	0	1
31	2	control	priming	NULL	non_academic_public	more_than_1_year	less_than_5	1	1	more_than_1_year	264631	5	{li: 2, re: 2}	0	52371	0	0	1067	1	0	0	31099	2	62275	{li: 2, re: 2}	{li: 2, re: 3}	2	0	0	41	1	2	2	2	2	2	3	0	-1	1	0	1	1	0	897	1428	0	1	1
32	2	control	priming	NULL	non_academic_public	more_than_1_year	less_than_5	1	1	more_than_1_year	264631	5	{li: 2, re: 2}	0	52371	0	0	1067	1	0	0	31099	2	62275	{li: 2, re: 2}	{li: 2, re: 3}	2	0	0	41	1	2	2	2	2	2	3	0	-1	1	0	1	1	0	897	1428	0	1	1
33	2	control	priming	NULL	non_academic_public	more_than_1_year	less_than_5	1	1	more_than_1_year	264631	3	{li: 3, re: 2}	0	23629	0	0	1807	1	0	0	18420	2	33436	{li: 3, re: 2}	{li: 3, re: 2}	1	1	1	40	2	3	2	3	2	3	2	0	0	0	0	0	1	0	897	1428	0	0	1
34	2	control	priming	NULL	non_academic_public	more_than_1_year	less_than_5	1	1	more_than_1_year	264631	3	{li: 3, re: 2}	0	23629	0	0	1807	1	0	0	18420	2	33436	{li: 3, re: 2}	{li: 3, re: 2}	1	1	1	40	2	3	2	3	2	3	2	0	0	0	0	0	1	0	897	1428	0	0	1
35	2	control	priming	NULL	non_academic_public	more_than_1_year	less_than_5	1	1	more_than_1_year	264631	11	{li: 3, re: 2}	0	26891	0	0	1072	1	0	0	35731	0	41747	{li: 4, re: 2}	{li: 3, re: 2}	2	0	1	48	3	3	2	4	2	3	2	-1	0	-1	1	1	1	0	897	1428	1	0	1
36	2	control	priming	NULL	non_academic_public	more_than_1_year	less_than_5	1	1	more_than_1_year	264631	11	{li: 3, re: 2}	0	26891	0	0	1072	1	0	0	35731	0	41747	{li: 4, re: 2}	{li: 3, re: 2}	2	0	1	48	3	3	2	4	2	3	2	-1	0	-1	1	1	1	0	897	1428	1	0	1
37	2	control	priming	NULL	non_academic_public	more_than_1_year	less_than_5	1	1	more_than_1_year	264631	9	{li: 2, re: 5}	7921	19529	0	0	704	1	0	0	37592	0	41401	{li: 2, re: 5}	{li: 2, re: 5}	96	1	0	40	4	2	5	2	5	2	5	0	0	0	0	0	0	0	897	1428	0	0	1
38	2	control	priming	NULL	non_academic_public	more_than_1_year	less_than_5	1	1	more_than_1_year	264631	9	{li: 2, re: 5}	7921	19529	0	0	704	1	0	0	37592	0	41401	{li: 2, re: 5}	{li: 2, re: 5}	96	1	0	40	4	2	5	2	5	2	5	0	0	0	0	0	0	0	897	1428	0	0	1
39	2	control	priming	NULL	non_academic_public	more_than_1_year	less_than_5	1	1	more_than_1_year	264631	4	{li: 2, re: 3}	9110	19966	0	0	11376	1	15	1	27445	0	31342	{li: 2, re: 2}	{li: 2, re: 3}	2	0	1	47	5	2	3	2	2	2	3	1	0	1	1	1	0	0	897	1428	0	1	1
40	2	control	priming	NULL	non_academic_public	more_than_1_year	less_than_5	1	1	more_than_1_year	264631	4	{li: 2, re: 3}	9110	19966	0	0	11376	1	15	1	27445	0	31342	{li: 2, re: 2}	{li: 2, re: 3}	2	0	1	47	5	2	3	2	2	2	3	1	0	1	1	1	0	0	897	1428	0	1	1
41	2	control	priming	NULL	non_academic_public	more_than_1_year	less_than_5	1	1	more_than_1_year	264631	10	{li: 2, re: 2}	21946	18842	16	1	1656	1	0	0	24250	0	26778	{li: 2, re: 3}	{li: 2, re: 2}	0	0	0	82	6	2	2	2	3	2	2	-1	0	-1	1	1	0	0	897	1428	0	1	1
42	2	control	priming	NULL	non_academic_public	more_than_1_year	less_than_5	1	1	more_than_1_year	264631	10	{li: 2, re: 2}	21946	18842	16	1	1656	1	0	0	24250	0	26778	{li: 2, re: 3}	{li: 2, re: 2}	0	0	0	82	6	2	2	2	3	2	2	-1	0	-1	1	1	0	0	897	1428	0	1	1
43	2	control	priming	NULL	non_academic_public	more_than_1_year	less_than_5	1	1	more_than_1_year	264631	8	{li: 2, re: 4}	25311	17280	0	0	2623	2	0	0	28648	0	34136	{li: 2, re: 4}	{li: 2, re: 4}	89	1	1	47	7	2	4	2	4	2	4	0	0	0	0	0	0	0	897	1428	0	0	2
44	2	control	priming	NULL	non_academic_public	more_than_1_year	less_than_5	1	1	more_than_1_year	264631	8	{li: 2, re: 4}	25311	17280	0	0	2623	2	0	0	28648	0	34136	{li: 2, re: 4}	{li: 2, re: 4}	89	1	1	47	7	2	4	2	4	2	4	0	0	0	0	0	0	0	897	1428	0	0	2
45	2	control	priming	NULL	non_academic_public	more_than_1_year	less_than_5	1	1	more_than_1_year	264631	6	{li: 2, re: 2}	48608	52920	0	0	1792	1	0	0	51024	0	54712	{li: 4, re: 2}	{li: 2, re: 2}	0	0	1	45	8	2	2	4	2	2	2	-2	0	-2	1	2	0	0	897	1428	1	0	1
46	2	control	priming	NULL	non_academic_public	more_than_1_year	less_than_5	1	1	more_than_1_year	264631	6	{li: 2, re: 2}	48608	52920	0	0	1792	1	0	0	51024	0	54712	{li: 4, re: 2}	{li: 2, re: 2}	0	0	1	45	8	2	2	4	2	2	2	-2	0	-2	1	2	0	0	897	1428	1	0	1
47	2	control	priming	NULL	non_academic_public	more_than_1_year	less_than_5	1	1	more_than_1_year	264631	14	{li: 2, re: 3}	31203	16851	0	0	1240	1	0	0	28739	0	34747	{li: 2, re: 3}	{li: 2, re: 3}	2	1	0	75	9	2	3	2	3	2	3	0	0	0	0	0	0	0	897	1428	0	0	1
48	2	control	priming	NULL	non_academic_public	more_than_1_year	less_than_5	1	1	more_than_1_year	264631	14	{li: 2, re: 3}	31203	16851	0	0	1240	1	0	0	28739	0	34747	{li: 2, re: 3}	{li: 2, re: 3}	2	1	0	75	9	2	3	2	3	2	3	0	0	0	0	0	0	0	897	1428	0	0	1
49	2	control	priming	NULL	non_academic_public	more_than_1_year	less_than_5	1	1	more_than_1_year	264631	13	{li: 2, re: 2}	53328	41272	0	0	9584	6	17	1	61032	0	72400	{li: 3, re: 2}	{li: 4, re: 2}	62	0	0	50	10	2	2	3	2	4	2	-1	-2	1	1	1	0	0	897	1428	1	0	6
50	2	control	priming	NULL	non_academic_public	more_than_1_year	less_than_5	1	1	more_than_1_year	264631	13	{li: 2, re: 2}	53328	41272	0	0	9584	6	17	1	61032	0	72400	{li: 3, re: 2}	{li: 4, re: 2}	62	0	0	50	10	2	2	3	2	4	2	-1	-2	1	1	1	0	0	897	1428	1	0	6
51	2	control	priming	NULL	non_academic_public	more_than_1_year	less_than_5	1	1	more_than_1_year	264631	15	{li: 2, re: 3}	35738	23274	0	0	8552	6	0	0	41882	1	66362	{li: 2, re: 2}	{li: 2, re: 4}	74	0	0	39	11	2	3	2	2	2	4	1	-1	2	1	2	0	0	897	1428	0	1	6
52	2	control	priming	NULL	non_academic_public	more_than_1_year	less_than_5	1	1	more_than_1_year	264631	15	{li: 2, re: 3}	35738	23274	0	0	8552	6	0	0	41882	1	66362	{li: 2, re: 2}	{li: 2, re: 4}	74	0	0	39	11	2	3	2	2	2	4	1	-1	2	1	2	0	0	897	1428	0	1	6
53	2	control	priming	NULL	non_academic_public	more_than_1_year	less_than_5	1	1	more_than_1_year	264631	7	{li: 2, re: 4}	15416	7928	0	0	2904	1	0	0	17640	0	24049	{li: 2, re: 4}	{li: 2, re: 4}	87	1	1	46	12	2	4	2	4	2	4	0	0	0	0	0	0	0	897	1428	0	0	1
54	2	control	priming	NULL	non_academic_public	more_than_1_year	less_than_5	1	1	more_than_1_year	264631	7	{li: 2, re: 4}	15416	7928	0	0	2904	1	0	0	17640	0	24049	{li: 2, re: 4}	{li: 2, re: 4}	87	1	1	46	12	2	4	2	4	2	4	0	0	0	0	0	0	0	897	1428	0	0	1
55	2	control	priming	NULL	non_academic_public	more_than_1_year	less_than_5	1	1	more_than_1_year	264631	1	{li: 2, re: 3}	23208	17160	0	0	5000	1	0	0	34495	0	37448	{li: 2, re: 3}	{li: 2, re: 2}	0	0	0	42	13	2	3	2	3	2	2	0	1	-1	0	1	0	0	897	1428	0	1	1
56	2	control	priming	NULL	non_academic_public	more_than_1_year	less_than_5	1	1	more_than_1_year	264631	1	{li: 2, re: 3}	23208	17160	0	0	5000	1	0	0	34495	0	37448	{li: 2, re: 3}	{li: 2, re: 2}	0	0	0	42	13	2	3	2	3	2	2	0	1	-1	0	1	0	0	897	1428	0	1	1
57	2	control	priming	NULL	non_academic_public	more_than_1_year	less_than_5	1	1	more_than_1_year	264631	12	{li: 2, re: 2}	0	5438	0	0	1984	1	0	0	9398	0	23854	{li: 2, re: 2}	{li: 2, re: 2}	0	1	1	50	14	2	2	2	2	2	2	0	0	0	0	0	1	0	897	1428	0	0	1
58	2	control	priming	NULL	non_academic_public	more_than_1_year	less_than_5	1	1	more_than_1_year	264631	12	{li: 2, re: 2}	0	5438	0	0	1984	1	0	0	9398	0	23854	{li: 2, re: 2}	{li: 2, re: 2}	0	1	1	50	14	2	2	2	2	2	2	0	0	0	0	0	1	0	897	1428	0	0	1
59	2	control	priming	NULL	non_academic_public	more_than_1_year	less_than_5	1	1	more_than_1_year	264631	2	{li: 2, re: 2}	18352	15464	0	0	1713	1	0	0	20119	0	22096	{li: 2, re: 2}	{li: 2, re: 2}	0	1	1	58	15	2	2	2	2	2	2	0	0	0	0	0	0	0	897	1428	0	0	1
60	2	control	priming	NULL	non_academic_public	more_than_1_year	less_than_5	1	1	more_than_1_year	264631	2	{li: 2, re: 2}	18352	15464	0	0	1713	1	0	0	20119	0	22096	{li: 2, re: 2}	{li: 2, re: 2}	0	1	1	58	15	2	2	2	2	2	2	0	0	0	0	0	0	0	897	1428	0	0	1
61	3	control	explainability	NULL	non_academic_public	1_month	less_than_5	1	1	1_week	64646	5	{li: 2, re: 2}	13845	NA	NULL	NULL	NA	NA	NA	NULL	9826	0	21765	{li: 2, re: 2}	{li: 2, re: 3}	2	0	0	41	1	2	2	2	2	2	3	0	-1	1	0	1	0	1	315	404	0	1	NA
62	3	control	explainability	NULL	non_academic_public	1_month	less_than_5	1	1	1_week	64646	5	{li: 2, re: 2}	13845	NA	NULL	NULL	NA	NA	NA	NULL	9826	0	21765	{li: 2, re: 2}	{li: 2, re: 3}	2	0	0	41	1	2	2	2	2	2	3	0	-1	1	0	1	0	1	315	404	0	1	NA
63	3	control	explainability	NULL	non_academic_public	1_month	less_than_5	1	1	1_week	64646	3	{li: 2, re: 2}	11408	NA	NULL	NULL	NA	NA	NA	NULL	4542	0	12690	{li: 3, re: 2}	{li: 3, re: 2}	1	1	1	40	2	2	2	3	2	3	2	-1	-1	0	1	0	0	1	315	404	0	0	NA
64	3	control	explainability	NULL	non_academic_public	1_month	less_than_5	1	1	1_week	64646	3	{li: 2, re: 2}	11408	NA	NULL	NULL	NA	NA	NA	NULL	4542	0	12690	{li: 3, re: 2}	{li: 3, re: 2}	1	1	1	40	2	2	2	3	2	3	2	-1	-1	0	1	0	0	1	315	404	0	0	NA
65	3	control	explainability	NULL	non_academic_public	1_month	less_than_5	1	1	1_week	64646	11	{li: 3, re: 2}	13763	NA	NULL	NULL	NA	NA	NA	NULL	5648	1	15583	{li: 4, re: 2}	{li: 3, re: 2}	2	0	1	48	3	3	2	4	2	3	2	-1	0	-1	1	1	0	1	315	404	1	0	NA
66	3	control	explainability	NULL	non_academic_public	1_month	less_than_5	1	1	1_week	64646	11	{li: 3, re: 2}	13763	NA	NULL	NULL	NA	NA	NA	NULL	5648	1	15583	{li: 4, re: 2}	{li: 3, re: 2}	2	0	1	48	3	3	2	4	2	3	2	-1	0	-1	1	1	0	1	315	404	1	0	NA
67	3	control	explainability	NULL	non_academic_public	1_month	less_than_5	1	1	1_week	64646	9	{li: 2, re: 4}	23209	NA	NULL	NULL	NA	NA	NA	NULL	20687	2	35035	{li: 2, re: 5}	{li: 2, re: 5}	96	1	0	40	4	2	4	2	5	2	5	-1	-1	0	1	0	0	1	315	404	0	0	NA
68	3	control	explainability	NULL	non_academic_public	1_month	less_than_5	1	1	1_week	64646	9	{li: 2, re: 4}	23209	NA	NULL	NULL	NA	NA	NA	NULL	20687	2	35035	{li: 2, re: 5}	{li: 2, re: 5}	96	1	0	40	4	2	4	2	5	2	5	-1	-1	0	1	0	0	1	315	404	0	0	NA
69	3	control	explainability	NULL	non_academic_public	1_month	less_than_5	1	1	1_week	64646	4	{li: 2, re: 2}	9474	NA	NULL	NULL	NA	NA	NA	NULL	14013	0	15336	{li: 2, re: 2}	{li: 2, re: 3}	2	0	1	47	5	2	2	2	2	2	3	0	-1	1	0	1	0	1	315	404	0	1	NA
70	3	control	explainability	NULL	non_academic_public	1_month	less_than_5	1	1	1_week	64646	4	{li: 2, re: 2}	9474	NA	NULL	NULL	NA	NA	NA	NULL	14013	0	15336	{li: 2, re: 2}	{li: 2, re: 3}	2	0	1	47	5	2	2	2	2	2	3	0	-1	1	0	1	0	1	315	404	0	1	NA
71	3	control	explainability	NULL	non_academic_public	1_month	less_than_5	1	1	1_week	64646	10	{li: 2, re: 4}	8223	NA	NULL	NULL	NA	NA	NA	NULL	5713	0	12486	{li: 2, re: 3}	{li: 2, re: 2}	0	0	0	82	6	2	4	2	3	2	2	1	2	-1	1	1	0	1	315	404	0	1	NA
72	3	control	explainability	NULL	non_academic_public	1_month	less_than_5	1	1	1_week	64646	10	{li: 2, re: 4}	8223	NA	NULL	NULL	NA	NA	NA	NULL	5713	0	12486	{li: 2, re: 3}	{li: 2, re: 2}	0	0	0	82	6	2	4	2	3	2	2	1	2	-1	1	1	0	1	315	404	0	1	NA
73	3	control	explainability	NULL	non_academic_public	1_month	less_than_5	1	1	1_week	64646	8	{li: 2, re: 4}	22375	NA	NULL	NULL	NA	NA	NA	NULL	19647	1	29934	{li: 2, re: 4}	{li: 2, re: 4}	89	1	1	47	7	2	4	2	4	2	4	0	0	0	0	0	0	1	315	404	0	0	NA
74	3	control	explainability	NULL	non_academic_public	1_month	less_than_5	1	1	1_week	64646	8	{li: 2, re: 4}	22375	NA	NULL	NULL	NA	NA	NA	NULL	19647	1	29934	{li: 2, re: 4}	{li: 2, re: 4}	89	1	1	47	7	2	4	2	4	2	4	0	0	0	0	0	0	1	315	404	0	0	NA
75	3	control	explainability	NULL	non_academic_public	1_month	less_than_5	1	1	1_week	64646	6	{li: 2, re: 2}	18918	NA	NULL	NULL	NA	NA	NA	NULL	17616	0	20008	{li: 4, re: 2}	{li: 2, re: 2}	0	0	1	45	8	2	2	4	2	2	2	-2	0	-2	1	2	0	1	315	404	1	0	NA
76	3	control	explainability	NULL	non_academic_public	1_month	less_than_5	1	1	1_week	64646	6	{li: 2, re: 2}	18918	NA	NULL	NULL	NA	NA	NA	NULL	17616	0	20008	{li: 4, re: 2}	{li: 2, re: 2}	0	0	1	45	8	2	2	4	2	2	2	-2	0	-2	1	2	0	1	315	404	1	0	NA
77	3	control	explainability	NULL	non_academic_public	1_month	less_than_5	1	1	1_week	64646	14	{li: 2, re: 2}	8839	NA	NULL	NULL	NA	NA	NA	NULL	6673	0	12288	{li: 2, re: 3}	{li: 2, re: 3}	2	1	0	75	9	2	2	2	3	2	3	-1	-1	0	1	0	0	1	315	404	0	0	NA
78	3	control	explainability	NULL	non_academic_public	1_month	less_than_5	1	1	1_week	64646	14	{li: 2, re: 2}	8839	NA	NULL	NULL	NA	NA	NA	NULL	6673	0	12288	{li: 2, re: 3}	{li: 2, re: 3}	2	1	0	75	9	2	2	2	3	2	3	-1	-1	0	1	0	0	1	315	404	0	0	NA
79	3	control	explainability	NULL	non_academic_public	1_month	less_than_5	1	1	1_week	64646	13	{li: 3, re: 2}	8329	NA	NULL	NULL	NA	NA	NA	NULL	6349	1	21165	{li: 3, re: 2}	{li: 4, re: 2}	62	0	0	50	10	3	2	3	2	4	2	0	-1	1	0	1	0	1	315	404	1	0	NA
80	3	control	explainability	NULL	non_academic_public	1_month	less_than_5	1	1	1_week	64646	13	{li: 3, re: 2}	8329	NA	NULL	NULL	NA	NA	NA	NULL	6349	1	21165	{li: 3, re: 2}	{li: 4, re: 2}	62	0	0	50	10	3	2	3	2	4	2	0	-1	1	0	1	0	1	315	404	1	0	NA
81	3	control	explainability	NULL	non_academic_public	1_month	less_than_5	1	1	1_week	64646	15	{li: 2, re: 2}	7588	NA	NULL	NULL	NA	NA	NA	NULL	5978	0	19001	{li: 2, re: 2}	{li: 2, re: 4}	74	0	0	39	11	2	2	2	2	2	4	0	-2	2	0	2	0	1	315	404	0	1	NA
82	3	control	explainability	NULL	non_academic_public	1_month	less_than_5	1	1	1_week	64646	15	{li: 2, re: 2}	7588	NA	NULL	NULL	NA	NA	NA	NULL	5978	0	19001	{li: 2, re: 2}	{li: 2, re: 4}	74	0	0	39	11	2	2	2	2	2	4	0	-2	2	0	2	0	1	315	404	0	1	NA
83	3	control	explainability	NULL	non_academic_public	1_month	less_than_5	1	1	1_week	64646	7	{li: 2, re: 3}	10291	NA	NULL	NULL	NA	NA	NA	NULL	6968	0	11528	{li: 2, re: 4}	{li: 2, re: 4}	87	1	1	46	12	2	3	2	4	2	4	-1	-1	0	1	0	0	1	315	404	0	0	NA
84	3	control	explainability	NULL	non_academic_public	1_month	less_than_5	1	1	1_week	64646	7	{li: 2, re: 3}	10291	NA	NULL	NULL	NA	NA	NA	NULL	6968	0	11528	{li: 2, re: 4}	{li: 2, re: 4}	87	1	1	46	12	2	3	2	4	2	4	-1	-1	0	1	0	0	1	315	404	0	0	NA
85	3	control	explainability	NULL	non_academic_public	1_month	less_than_5	1	1	1_week	64646	1	{li: 2, re: 2}	12317	NA	NULL	NULL	NA	NA	NA	NULL	13817	0	15717	{li: 2, re: 3}	{li: 2, re: 2}	0	0	0	42	13	2	2	2	3	2	2	-1	0	-1	1	1	0	1	315	404	0	1	NA
86	3	control	explainability	NULL	non_academic_public	1_month	less_than_5	1	1	1_week	64646	1	{li: 2, re: 2}	12317	NA	NULL	NULL	NA	NA	NA	NULL	13817	0	15717	{li: 2, re: 3}	{li: 2, re: 2}	0	0	0	42	13	2	2	2	3	2	2	-1	0	-1	1	1	0	1	315	404	0	1	NA
87	3	control	explainability	NULL	non_academic_public	1_month	less_than_5	1	1	1_week	64646	12	{li: 1, re: 1}	4848	NA	NULL	NULL	NA	NA	NA	NULL	9333	0	11579	{li: 2, re: 2}	{li: 2, re: 2}	0	1	1	50	14	2	2	2	2	2	2	0	0	0	0	0	0	1	315	404	0	0	NA
88	3	control	explainability	NULL	non_academic_public	1_month	less_than_5	1	1	1_week	64646	12	{li: 1, re: 1}	4848	NA	NULL	NULL	NA	NA	NA	NULL	9333	0	11579	{li: 2, re: 2}	{li: 2, re: 2}	0	1	1	50	14	2	2	2	2	2	2	0	0	0	0	0	0	1	315	404	0	0	NA
89	3	control	explainability	NULL	non_academic_public	1_month	less_than_5	1	1	1_week	64646	2	{li: 1, re: 1}	8174	NA	NULL	NULL	NA	NA	NA	NULL	9253	0	11286	{li: 2, re: 2}	{li: 2, re: 2}	0	1	1	58	15	2	2	2	2	2	2	0	0	0	0	0	0	1	315	404	0	0	NA
90	3	control	explainability	NULL	non_academic_public	1_month	less_than_5	1	1	1_week	64646	2	{li: 1, re: 1}	8174	NA	NULL	NULL	NA	NA	NA	NULL	9253	0	11286	{li: 2, re: 2}	{li: 2, re: 2}	0	1	1	58	15	2	2	2	2	2	2	0	0	0	0	0	0	1	315	404	0	0	NA
91	4	ambivalence	priming	NULL	academic	more_than_1_year	10_to_20	0	0	NULL	201989	5	{li: 2, re: 3}	208066	160786	0	0	10352	2	0	0	220554	0	222922	{li: 2, re: 2}	{li: 2, re: 3}	2	0	0	41	1	2	3	2	2	2	3	1	0	1	1	1	0	0	1811	2639	0	1	2
92	4	ambivalence	priming	NULL	academic	more_than_1_year	10_to_20	0	0	NULL	201989	5	{li: 2, re: 3}	208066	160786	0	0	10352	2	0	0	220554	0	222922	{li: 2, re: 2}	{li: 2, re: 3}	2	0	0	41	1	2	3	2	2	2	3	1	0	1	1	1	0	0	1811	2639	0	1	2
93	4	ambivalence	priming	NULL	academic	more_than_1_year	10_to_20	0	0	NULL	201989	3	{li: 3, re: 2}	66944	63262	0	0	9976	1	0	0	70589	0	73238	{li: 3, re: 2}	{li: 3, re: 2}	1	1	1	40	2	3	2	3	2	3	2	0	0	0	0	0	0	0	1811	2639	0	0	1
94	4	ambivalence	priming	NULL	academic	more_than_1_year	10_to_20	0	0	NULL	201989	3	{li: 3, re: 2}	66944	63262	0	0	9976	1	0	0	70589	0	73238	{li: 3, re: 2}	{li: 3, re: 2}	1	1	1	40	2	3	2	3	2	3	2	0	0	0	0	0	0	0	1811	2639	0	0	1
95	4	ambivalence	priming	NULL	academic	more_than_1_year	10_to_20	0	0	NULL	201989	11	{li: 3, re: 2}	80533	78221	16	1	7497	1	0	0	83781	0	85717	{li: 4, re: 2}	{li: 3, re: 2}	2	0	1	48	3	3	2	4	2	3	2	-1	0	-1	1	1	0	0	1811	2639	1	0	1
96	4	ambivalence	priming	NULL	academic	more_than_1_year	10_to_20	0	0	NULL	201989	11	{li: 3, re: 2}	80533	78221	16	1	7497	1	0	0	83781	0	85717	{li: 4, re: 2}	{li: 3, re: 2}	2	0	1	48	3	3	2	4	2	3	2	-1	0	-1	1	1	0	0	1811	2639	1	0	1
97	4	ambivalence	priming	NULL	academic	more_than_1_year	10_to_20	0	0	NULL	201989	9	{li: 2, re: 5}	55782	89367	0	0	2415	1	0	0	98983	0	102447	{li: 2, re: 5}	{li: 2, re: 5}	96	1	0	40	4	2	5	2	5	2	5	0	0	0	0	0	0	0	1811	2639	0	0	1
98	4	ambivalence	priming	NULL	academic	more_than_1_year	10_to_20	0	0	NULL	201989	9	{li: 2, re: 5}	55782	89367	0	0	2415	1	0	0	98983	0	102447	{li: 2, re: 5}	{li: 2, re: 5}	96	1	0	40	4	2	5	2	5	2	5	0	0	0	0	0	0	0	1811	2639	0	0	1
99	4	ambivalence	priming	NULL	academic	more_than_1_year	10_to_20	0	0	NULL	201989	4	{li: 2, re: 3}	37819	34860	0	0	77799	1	0	0	120563	0	121924	{li: 2, re: 2}	{li: 2, re: 3}	2	0	1	47	5	2	3	2	2	2	3	1	0	1	1	1	0	0	1811	2639	0	1	1
100	4	ambivalence	priming	NULL	academic	more_than_1_year	10_to_20	0	0	NULL	201989	4	{li: 2, re: 3}	37819	34860	0	0	77799	1	0	0	120563	0	121924	{li: 2, re: 2}	{li: 2, re: 3}	2	0	1	47	5	2	3	2	2	2	3	1	0	1	1	1	0	0	1811	2639	0	1	1
101	4	ambivalence	priming	NULL	academic	more_than_1_year	10_to_20	0	0	NULL	201989	10	{li: 3, re: 2}	68894	64262	8081	1	101305	1	0	0	139126	1	165567	{li: 2, re: 3}	{li: 2, re: 2}	0	0	0	82	6	3	2	2	3	2	2	-1	1	-1	1	1	0	0	1811	2639	0	1	1
102	4	ambivalence	priming	NULL	academic	more_than_1_year	10_to_20	0	0	NULL	201989	10	{li: 3, re: 2}	68894	64262	8081	1	101305	1	0	0	139126	1	165567	{li: 2, re: 3}	{li: 2, re: 2}	0	0	0	82	6	3	2	2	3	2	2	-1	1	-1	1	1	0	0	1811	2639	0	1	1
103	4	ambivalence	priming	NULL	academic	more_than_1_year	10_to_20	0	0	NULL	201989	8	{li: 2, re: 4}	67623	53446	16	1	10433	2	0	0	70046	0	73383	{li: 2, re: 4}	{li: 2, re: 4}	89	1	1	47	7	2	4	2	4	2	4	0	0	0	0	0	0	0	1811	2639	0	0	2
104	4	ambivalence	priming	NULL	academic	more_than_1_year	10_to_20	0	0	NULL	201989	8	{li: 2, re: 4}	67623	53446	16	1	10433	2	0	0	70046	0	73383	{li: 2, re: 4}	{li: 2, re: 4}	89	1	1	47	7	2	4	2	4	2	4	0	0	0	0	0	0	0	1811	2639	0	0	2
105	4	ambivalence	priming	NULL	academic	more_than_1_year	10_to_20	0	0	NULL	201989	6	{li: 3, re: 2}	337834	334363	0	0	18024	1	0	0	339451	1	427700	{li: 4, re: 2}	{li: 2, re: 2}	0	0	1	45	8	3	2	4	2	2	2	-1	1	-2	1	2	0	0	1811	2639	1	0	1
106	4	ambivalence	priming	NULL	academic	more_than_1_year	10_to_20	0	0	NULL	201989	6	{li: 3, re: 2}	337834	334363	0	0	18024	1	0	0	339451	1	427700	{li: 4, re: 2}	{li: 2, re: 2}	0	0	1	45	8	3	2	4	2	2	2	-1	1	-2	1	2	0	0	1811	2639	1	0	1
107	4	ambivalence	priming	NULL	academic	more_than_1_year	10_to_20	0	0	NULL	201989	14	{li: 3, re: 2}	56769	44329	0	0	3736	2	0	0	72313	0	75569	{li: 2, re: 3}	{li: 2, re: 3}	2	1	0	75	9	3	2	2	3	2	3	-1	-1	0	1	0	0	0	1811	2639	0	0	2
108	4	ambivalence	priming	NULL	academic	more_than_1_year	10_to_20	0	0	NULL	201989	14	{li: 3, re: 2}	56769	44329	0	0	3736	2	0	0	72313	0	75569	{li: 2, re: 3}	{li: 2, re: 3}	2	1	0	75	9	3	2	2	3	2	3	-1	-1	0	1	0	0	0	1811	2639	0	0	2
109	4	ambivalence	priming	NULL	academic	more_than_1_year	10_to_20	0	0	NULL	201989	13	{li: 3, re: 2}	48491	8971	7765	2	16025	9	0	0	60868	0	96412	{li: 3, re: 2}	{li: 4, re: 2}	62	0	0	50	10	3	2	3	2	4	2	0	-1	1	0	1	0	0	1811	2639	1	0	9
110	4	ambivalence	priming	NULL	academic	more_than_1_year	10_to_20	0	0	NULL	201989	13	{li: 3, re: 2}	48491	8971	7765	2	16025	9	0	0	60868	0	96412	{li: 3, re: 2}	{li: 4, re: 2}	62	0	0	50	10	3	2	3	2	4	2	0	-1	1	0	1	0	0	1811	2639	1	0	9
111	4	ambivalence	priming	NULL	academic	more_than_1_year	10_to_20	0	0	NULL	201989	15	{li: 2, re: 4}	2266	0	483	1	0	0	0	0	15747	1	21371	{li: 2, re: 2}	{li: 2, re: 4}	74	0	0	39	11	2	4	2	2	2	4	2	0	2	1	2	0	1	1811	2639	0	1	0
112	4	ambivalence	priming	NULL	academic	more_than_1_year	10_to_20	0	0	NULL	201989	15	{li: 2, re: 4}	2266	0	483	1	0	0	0	0	15747	1	21371	{li: 2, re: 2}	{li: 2, re: 4}	74	0	0	39	11	2	4	2	2	2	4	2	0	2	1	2	0	1	1811	2639	0	1	0
113	4	ambivalence	priming	NULL	academic	more_than_1_year	10_to_20	0	0	NULL	201989	7	{li: 2, re: 4}	27767	25799	50	1	6536	1	0	0	30479	0	32336	{li: 2, re: 4}	{li: 2, re: 4}	87	1	1	46	12	2	4	2	4	2	4	0	0	0	0	0	0	0	1811	2639	0	0	1
114	4	ambivalence	priming	NULL	academic	more_than_1_year	10_to_20	0	0	NULL	201989	7	{li: 2, re: 4}	27767	25799	50	1	6536	1	0	0	30479	0	32336	{li: 2, re: 4}	{li: 2, re: 4}	87	1	1	46	12	2	4	2	4	2	4	0	0	0	0	0	0	0	1811	2639	0	0	1
115	4	ambivalence	priming	NULL	academic	more_than_1_year	10_to_20	0	0	NULL	201989	1	{li: 2, re: 4}	24449	17217	1946	1	33049	1	0	0	28136	2	50266	{li: 2, re: 3}	{li: 2, re: 2}	0	0	0	42	13	2	4	2	3	2	2	1	2	-1	1	1	0	0	1811	2639	0	1	1
116	4	ambivalence	priming	NULL	academic	more_than_1_year	10_to_20	0	0	NULL	201989	1	{li: 2, re: 4}	24449	17217	1946	1	33049	1	0	0	28136	2	50266	{li: 2, re: 3}	{li: 2, re: 2}	0	0	0	42	13	2	4	2	3	2	2	1	2	-1	1	1	0	0	1811	2639	0	1	1
117	4	ambivalence	priming	NULL	academic	more_than_1_year	10_to_20	0	0	NULL	201989	12	{li: 2, re: 3}	34193	35585	0	0	4265	1	0	0	37897	0	39849	{li: 2, re: 2}	{li: 2, re: 2}	0	1	1	50	14	2	3	2	2	2	2	1	1	0	1	0	0	0	1811	2639	0	0	1
118	4	ambivalence	priming	NULL	academic	more_than_1_year	10_to_20	0	0	NULL	201989	12	{li: 2, re: 3}	34193	35585	0	0	4265	1	0	0	37897	0	39849	{li: 2, re: 2}	{li: 2, re: 2}	0	1	1	50	14	2	3	2	2	2	2	1	1	0	1	0	0	0	1811	2639	0	0	1
119	4	ambivalence	priming	NULL	academic	more_than_1_year	10_to_20	0	0	NULL	201989	2	{li: 2, re: 2}	24123	19547	17	1	5712	1	0	0	22843	0	25259	{li: 2, re: 2}	{li: 2, re: 2}	0	1	1	58	15	2	2	2	2	2	2	0	0	0	0	0	0	0	1811	2639	0	0	1
120	4	ambivalence	priming	NULL	academic	more_than_1_year	10_to_20	0	0	NULL	201989	2	{li: 2, re: 2}	24123	19547	17	1	5712	1	0	0	22843	0	25259	{li: 2, re: 2}	{li: 2, re: 2}	0	1	1	58	15	2	2	2	2	2	2	0	0	0	0	0	0	0	1811	2639	0	0	1
121	5	full_explainability	explainability	NULL	non_academic_public	1_week	more_than_50	1	1	1_month	114268	5	{li: 2, re: 3}	27349	17373	0	0	4289	3	2333	1	43997	0	45822	{li: 2, re: 2}	{li: 2, re: 3}	2	0	0	41	1	2	3	2	2	2	3	1	0	1	1	1	0	0	394	548	0	1	3
122	5	full_explainability	explainability	NULL	non_academic_public	1_week	more_than_50	1	1	1_month	114268	5	{li: 2, re: 3}	27349	17373	0	0	4289	3	2333	1	43997	0	45822	{li: 2, re: 2}	{li: 2, re: 3}	2	0	0	41	1	2	3	2	2	2	3	1	0	1	1	1	0	0	394	548	0	1	3
123	5	full_explainability	explainability	NULL	non_academic_public	1_week	more_than_50	1	1	1_month	114268	3	{li: 3, re: 2}	26413	21637	0	0	2544	2	0	0	33373	0	36829	{li: 3, re: 2}	{li: 3, re: 2}	1	1	1	40	2	3	2	3	2	3	2	0	0	0	0	0	0	0	394	548	0	0	2
124	5	full_explainability	explainability	NULL	non_academic_public	1_week	more_than_50	1	1	1_month	114268	3	{li: 3, re: 2}	26413	21637	0	0	2544	2	0	0	33373	0	36829	{li: 3, re: 2}	{li: 3, re: 2}	1	1	1	40	2	3	2	3	2	3	2	0	0	0	0	0	0	0	394	548	0	0	2
125	5	full_explainability	explainability	NULL	non_academic_public	1_week	more_than_50	1	1	1_month	114268	11	{li: 3, re: 2}	28397	25213	383	1	2248	1	0	0	35369	0	36961	{li: 4, re: 2}	{li: 3, re: 2}	2	0	1	48	3	3	2	4	2	3	2	-1	0	-1	1	1	0	0	394	548	1	0	1
126	5	full_explainability	explainability	NULL	non_academic_public	1_week	more_than_50	1	1	1_month	114268	11	{li: 3, re: 2}	28397	25213	383	1	2248	1	0	0	35369	0	36961	{li: 4, re: 2}	{li: 3, re: 2}	2	0	1	48	3	3	2	4	2	3	2	-1	0	-1	1	1	0	0	394	548	1	0	1
127	5	full_explainability	explainability	NULL	non_academic_public	1_week	more_than_50	1	1	1_month	114268	9	{li: 2, re: 5}	9669	5636	0	0	1104	1	133	1	13756	0	20268	{li: 2, re: 5}	{li: 2, re: 5}	96	1	0	40	4	2	5	2	5	2	5	0	0	0	0	0	0	0	394	548	0	0	1
128	5	full_explainability	explainability	NULL	non_academic_public	1_week	more_than_50	1	1	1_month	114268	9	{li: 2, re: 5}	9669	5636	0	0	1104	1	133	1	13756	0	20268	{li: 2, re: 5}	{li: 2, re: 5}	96	1	0	40	4	2	5	2	5	2	5	0	0	0	0	0	0	0	394	548	0	0	1
129	5	full_explainability	explainability	NULL	non_academic_public	1_week	more_than_50	1	1	1_month	114268	4	{li: 2, re: 2}	9807	3455	0	0	3225	4	0	0	12519	1	20088	{li: 2, re: 2}	{li: 2, re: 3}	2	0	1	47	5	2	2	2	2	2	3	0	-1	1	0	1	0	0	394	548	0	1	4
130	5	full_explainability	explainability	NULL	non_academic_public	1_week	more_than_50	1	1	1_month	114268	4	{li: 2, re: 2}	9807	3455	0	0	3225	4	0	0	12519	1	20088	{li: 2, re: 2}	{li: 2, re: 3}	2	0	1	47	5	2	2	2	2	2	3	0	-1	1	0	1	0	0	394	548	0	1	4
131	5	full_explainability	explainability	NULL	non_academic_public	1_week	more_than_50	1	1	1_month	114268	10	{li: 2, re: 2}	22444	10670	0	0	4054	1	0	0	24973	0	26837	{li: 2, re: 3}	{li: 2, re: 2}	0	0	0	82	6	2	2	2	3	2	2	-1	0	-1	1	1	0	0	394	548	0	1	1
132	5	full_explainability	explainability	NULL	non_academic_public	1_week	more_than_50	1	1	1_month	114268	10	{li: 2, re: 2}	22444	10670	0	0	4054	1	0	0	24973	0	26837	{li: 2, re: 3}	{li: 2, re: 2}	0	0	0	82	6	2	2	2	3	2	2	-1	0	-1	1	1	0	0	394	548	0	1	1
133	5	full_explainability	explainability	NULL	non_academic_public	1_week	more_than_50	1	1	1_month	114268	8	{li: 2, re: 4}	21421	17182	0	0	1952	2	0	0	23358	0	29846	{li: 2, re: 4}	{li: 2, re: 4}	89	1	1	47	7	2	4	2	4	2	4	0	0	0	0	0	0	0	394	548	0	0	2
134	5	full_explainability	explainability	NULL	non_academic_public	1_week	more_than_50	1	1	1_month	114268	8	{li: 2, re: 4}	21421	17182	0	0	1952	2	0	0	23358	0	29846	{li: 2, re: 4}	{li: 2, re: 4}	89	1	1	47	7	2	4	2	4	2	4	0	0	0	0	0	0	0	394	548	0	0	2
135	5	full_explainability	explainability	NULL	non_academic_public	1_week	more_than_50	1	1	1_month	114268	6	{li: 2, re: 2}	27061	25197	0	0	1055	1	0	0	28597	0	29789	{li: 4, re: 2}	{li: 2, re: 2}	0	0	1	45	8	2	2	4	2	2	2	-2	0	-2	1	2	0	0	394	548	1	0	1
136	5	full_explainability	explainability	NULL	non_academic_public	1_week	more_than_50	1	1	1_month	114268	6	{li: 2, re: 2}	27061	25197	0	0	1055	1	0	0	28597	0	29789	{li: 4, re: 2}	{li: 2, re: 2}	0	0	1	45	8	2	2	4	2	2	2	-2	0	-2	1	2	0	0	394	548	1	0	1
137	5	full_explainability	explainability	NULL	non_academic_public	1_week	more_than_50	1	1	1_month	114268	14	{li: 2, re: 2}	8897	4961	0	0	4432	2	0	0	14289	0	15738	{li: 2, re: 3}	{li: 2, re: 3}	2	1	0	75	9	2	2	2	3	2	3	-1	-1	0	1	0	0	0	394	548	0	0	2
138	5	full_explainability	explainability	NULL	non_academic_public	1_week	more_than_50	1	1	1_month	114268	14	{li: 2, re: 2}	8897	4961	0	0	4432	2	0	0	14289	0	15738	{li: 2, re: 3}	{li: 2, re: 3}	2	1	0	75	9	2	2	2	3	2	3	-1	-1	0	1	0	0	0	394	548	0	0	2
139	5	full_explainability	explainability	NULL	non_academic_public	1_week	more_than_50	1	1	1_month	114268	13	{li: 3, re: 2}	26641	2817	0	0	7181	10	0	0	34065	2	39330	{li: 3, re: 2}	{li: 4, re: 2}	62	0	0	50	10	3	2	3	2	4	2	0	-1	1	0	1	0	0	394	548	1	0	10
140	5	full_explainability	explainability	NULL	non_academic_public	1_week	more_than_50	1	1	1_month	114268	13	{li: 3, re: 2}	26641	2817	0	0	7181	10	0	0	34065	2	39330	{li: 3, re: 2}	{li: 4, re: 2}	62	0	0	50	10	3	2	3	2	4	2	0	-1	1	0	1	0	0	394	548	1	0	10
141	5	full_explainability	explainability	NULL	non_academic_public	1_week	more_than_50	1	1	1_month	114268	15	{li: 2, re: 4}	13891	2715	0	0	1784	3	0	0	16027	0	17012	{li: 2, re: 2}	{li: 2, re: 4}	74	0	0	39	11	2	4	2	2	2	4	2	0	2	1	2	0	0	394	548	0	1	3
142	5	full_explainability	explainability	NULL	non_academic_public	1_week	more_than_50	1	1	1_month	114268	15	{li: 2, re: 4}	13891	2715	0	0	1784	3	0	0	16027	0	17012	{li: 2, re: 2}	{li: 2, re: 4}	74	0	0	39	11	2	4	2	2	2	4	2	0	2	1	2	0	0	394	548	0	1	3
143	5	full_explainability	explainability	NULL	non_academic_public	1_week	more_than_50	1	1	1_month	114268	7	{li: 4, re: 2}	13920	8336	0	0	1360	2	0	0	15072	0	16464	{li: 2, re: 4}	{li: 2, re: 4}	87	1	1	46	12	4	2	2	4	2	4	-2	-2	0	1	0	0	0	394	548	0	0	2
144	5	full_explainability	explainability	NULL	non_academic_public	1_week	more_than_50	1	1	1_month	114268	7	{li: 4, re: 2}	13920	8336	0	0	1360	2	0	0	15072	0	16464	{li: 2, re: 4}	{li: 2, re: 4}	87	1	1	46	12	4	2	2	4	2	4	-2	-2	0	1	0	0	0	394	548	0	0	2
145	5	full_explainability	explainability	NULL	non_academic_public	1_week	more_than_50	1	1	1_month	114268	1	{li: 2, re: 2}	20460	17244	0	0	1305	1	0	0	21916	0	23253	{li: 2, re: 3}	{li: 2, re: 2}	0	0	0	42	13	2	2	2	3	2	2	-1	0	-1	1	1	0	0	394	548	0	1	1
146	5	full_explainability	explainability	NULL	non_academic_public	1_week	more_than_50	1	1	1_month	114268	1	{li: 2, re: 2}	20460	17244	0	0	1305	1	0	0	21916	0	23253	{li: 2, re: 3}	{li: 2, re: 2}	0	0	0	42	13	2	2	2	3	2	2	-1	0	-1	1	1	0	0	394	548	0	1	1
147	5	full_explainability	explainability	NULL	non_academic_public	1_week	more_than_50	1	1	1_month	114268	12	{li: 2, re: 2}	0	7676	0	0	4280	1	0	0	10732	0	11956	{li: 2, re: 2}	{li: 2, re: 2}	0	1	1	50	14	2	2	2	2	2	2	0	0	0	0	0	1	0	394	548	0	0	1
148	5	full_explainability	explainability	NULL	non_academic_public	1_week	more_than_50	1	1	1_month	114268	12	{li: 2, re: 2}	0	7676	0	0	4280	1	0	0	10732	0	11956	{li: 2, re: 2}	{li: 2, re: 2}	0	1	1	50	14	2	2	2	2	2	2	0	0	0	0	0	1	0	394	548	0	0	1
149	5	full_explainability	explainability	NULL	non_academic_public	1_week	more_than_50	1	1	1_month	114268	2	{li: 2, re: 2}	0	10781	0	0	784	1	0	0	13581	0	14686	{li: 2, re: 2}	{li: 2, re: 2}	0	1	1	58	15	2	2	2	2	2	2	0	0	0	0	0	1	0	394	548	0	0	1
150	5	full_explainability	explainability	NULL	non_academic_public	1_week	more_than_50	1	1	1_month	114268	2	{li: 2, re: 2}	0	10781	0	0	784	1	0	0	13581	0	14686	{li: 2, re: 2}	{li: 2, re: 2}	0	1	1	58	15	2	2	2	2	2	2	0	0	0	0	0	1	0	394	548	0	0	1
151	6	univalence	priming	0	non_academic_public	1_week	10_to_20	0	0	NULL	107865	5	{li: 2, re: 2}	25388	0	934	1	0	0	2384	1	23756	0	38340	{li: 2, re: 2}	{li: 2, re: 3}	2	0	0	41	1	2	2	2	2	2	3	0	-1	1	0	1	0	1	752	1387	0	1	0
152	6	univalence	priming	0	non_academic_public	1_week	10_to_20	0	0	NULL	107865	5	{li: 2, re: 2}	25388	0	934	1	0	0	2384	1	23756	0	38340	{li: 2, re: 2}	{li: 2, re: 3}	2	0	0	41	1	2	2	2	2	2	3	0	-1	1	0	1	0	1	752	1387	0	1	0
153	6	univalence	priming	0	non_academic_public	1_week	10_to_20	0	0	NULL	107865	3	{li: 4, re: 2}	79598	49465	0	0	20783	2	0	0	76198	0	81616	{li: 3, re: 2}	{li: 3, re: 2}	1	1	1	40	2	4	2	3	2	3	2	1	1	0	1	0	0	0	752	1387	0	0	2
154	6	univalence	priming	0	non_academic_public	1_week	10_to_20	0	0	NULL	107865	3	{li: 4, re: 2}	79598	49465	0	0	20783	2	0	0	76198	0	81616	{li: 3, re: 2}	{li: 3, re: 2}	1	1	1	40	2	4	2	3	2	3	2	1	1	0	1	0	0	0	752	1387	0	0	2
155	6	univalence	priming	0	non_academic_public	1_week	10_to_20	0	0	NULL	107865	11	{li: 2, re: 2}	29570	27453	0	0	1017	1	0	0	25636	0	32004	{li: 4, re: 2}	{li: 3, re: 2}	2	0	1	48	3	2	2	4	2	3	2	-2	-1	-1	1	1	0	0	752	1387	1	0	1
156	6	univalence	priming	0	non_academic_public	1_week	10_to_20	0	0	NULL	107865	11	{li: 2, re: 2}	29570	27453	0	0	1017	1	0	0	25636	0	32004	{li: 4, re: 2}	{li: 3, re: 2}	2	0	1	48	3	2	2	4	2	3	2	-2	-1	-1	1	1	0	0	752	1387	1	0	1
157	6	univalence	priming	0	non_academic_public	1_week	10_to_20	0	0	NULL	107865	9	{li: 2, re: 5}	27994	22610	0	0	2750	2	0	0	18793	0	29744	{li: 2, re: 5}	{li: 2, re: 5}	96	1	0	40	4	2	5	2	5	2	5	0	0	0	0	0	0	0	752	1387	0	0	2
158	6	univalence	priming	0	non_academic_public	1_week	10_to_20	0	0	NULL	107865	9	{li: 2, re: 5}	27994	22610	0	0	2750	2	0	0	18793	0	29744	{li: 2, re: 5}	{li: 2, re: 5}	96	1	0	40	4	2	5	2	5	2	5	0	0	0	0	0	0	0	752	1387	0	0	2
159	6	univalence	priming	0	non_academic_public	1_week	10_to_20	0	0	NULL	107865	4	{li: 2, re: 3}	31888	11838	0	0	1566	1	0	0	30487	1	36122	{li: 2, re: 2}	{li: 2, re: 3}	2	0	1	47	5	2	3	2	2	2	3	1	0	1	1	1	0	0	752	1387	0	1	1
160	6	univalence	priming	0	non_academic_public	1_week	10_to_20	0	0	NULL	107865	4	{li: 2, re: 3}	31888	11838	0	0	1566	1	0	0	30487	1	36122	{li: 2, re: 2}	{li: 2, re: 3}	2	0	1	47	5	2	3	2	2	2	3	1	0	1	1	1	0	0	752	1387	0	1	1
161	6	univalence	priming	0	non_academic_public	1_week	10_to_20	0	0	NULL	107865	10	{li: 2, re: 2}	31877	28661	0	0	2234	1	2451	1	35678	0	40463	{li: 2, re: 3}	{li: 2, re: 2}	0	0	0	82	6	2	2	2	3	2	2	-1	0	-1	1	1	0	0	752	1387	0	1	1
162	6	univalence	priming	0	non_academic_public	1_week	10_to_20	0	0	NULL	107865	10	{li: 2, re: 2}	31877	28661	0	0	2234	1	2451	1	35678	0	40463	{li: 2, re: 3}	{li: 2, re: 2}	0	0	0	82	6	2	2	2	3	2	2	-1	0	-1	1	1	0	0	752	1387	0	1	1
163	6	univalence	priming	0	non_academic_public	1_week	10_to_20	0	0	NULL	107865	8	{li: 4, re: 2}	19523	7056	0	0	1067	1	0	0	17840	1	25491	{li: 2, re: 4}	{li: 2, re: 4}	89	1	1	47	7	4	2	2	4	2	4	-2	-2	0	1	0	0	0	752	1387	0	0	1
164	6	univalence	priming	0	non_academic_public	1_week	10_to_20	0	0	NULL	107865	8	{li: 4, re: 2}	19523	7056	0	0	1067	1	0	0	17840	1	25491	{li: 2, re: 4}	{li: 2, re: 4}	89	1	1	47	7	4	2	2	4	2	4	-2	-2	0	1	0	0	0	752	1387	0	0	1
165	6	univalence	priming	0	non_academic_public	1_week	10_to_20	0	0	NULL	107865	6	{li: 4, re: 2}	49774	47341	0	0	1484	1	0	0	45091	1	52392	{li: 4, re: 2}	{li: 2, re: 2}	0	0	1	45	8	4	2	4	2	2	2	0	2	-2	0	2	0	0	752	1387	1	0	1
166	6	univalence	priming	0	non_academic_public	1_week	10_to_20	0	0	NULL	107865	6	{li: 4, re: 2}	49774	47341	0	0	1484	1	0	0	45091	1	52392	{li: 4, re: 2}	{li: 2, re: 2}	0	0	1	45	8	4	2	4	2	2	2	0	2	-2	0	2	0	0	752	1387	1	0	1
167	6	univalence	priming	0	non_academic_public	1_week	10_to_20	0	0	NULL	107865	14	{li: 2, re: 3}	26304	11138	0	0	1049	1	0	0	33054	0	36089	{li: 2, re: 3}	{li: 2, re: 3}	2	1	0	75	9	2	3	2	3	2	3	0	0	0	0	0	0	0	752	1387	0	0	1
168	6	univalence	priming	0	non_academic_public	1_week	10_to_20	0	0	NULL	107865	14	{li: 2, re: 3}	26304	11138	0	0	1049	1	0	0	33054	0	36089	{li: 2, re: 3}	{li: 2, re: 3}	2	1	0	75	9	2	3	2	3	2	3	0	0	0	0	0	0	0	752	1387	0	0	1
169	6	univalence	priming	0	non_academic_public	1_week	10_to_20	0	0	NULL	107865	13	{li: 2, re: 2}	160720	23585	17	1	1817	2	0	0	159070	0	162471	{li: 3, re: 2}	{li: 4, re: 2}	62	0	0	50	10	2	2	3	2	4	2	-1	-2	1	1	1	0	0	752	1387	1	0	2
170	6	univalence	priming	0	non_academic_public	1_week	10_to_20	0	0	NULL	107865	13	{li: 2, re: 2}	160720	23585	17	1	1817	2	0	0	159070	0	162471	{li: 3, re: 2}	{li: 4, re: 2}	62	0	0	50	10	2	2	3	2	4	2	-1	-2	1	1	1	0	0	752	1387	1	0	2
171	6	univalence	priming	0	non_academic_public	1_week	10_to_20	0	0	NULL	107865	15	{li: 3, re: 4}	82142	47675	0	0	5249	4	0	0	80942	0	88260	{li: 2, re: 2}	{li: 2, re: 4}	74	0	0	39	11	3	4	2	2	2	4	3	0	2	1	2	0	0	752	1387	0	1	4
172	6	univalence	priming	0	non_academic_public	1_week	10_to_20	0	0	NULL	107865	15	{li: 3, re: 4}	82142	47675	0	0	5249	4	0	0	80942	0	88260	{li: 2, re: 2}	{li: 2, re: 4}	74	0	0	39	11	3	4	2	2	2	4	3	0	2	1	2	0	0	752	1387	0	1	4
173	6	univalence	priming	0	non_academic_public	1_week	10_to_20	0	0	NULL	107865	7	{li: 2, re: 5}	9385	14153	0	0	1150	1	666	1	6036	0	24238	{li: 2, re: 4}	{li: 2, re: 4}	87	1	1	46	12	2	5	2	4	2	4	1	1	0	1	0	0	0	752	1387	0	0	1
174	6	univalence	priming	0	non_academic_public	1_week	10_to_20	0	0	NULL	107865	7	{li: 2, re: 5}	9385	14153	0	0	1150	1	666	1	6036	0	24238	{li: 2, re: 4}	{li: 2, re: 4}	87	1	1	46	12	2	5	2	4	2	4	1	1	0	1	0	0	0	752	1387	0	0	1
175	6	univalence	priming	0	non_academic_public	1_week	10_to_20	0	0	NULL	107865	1	{li: 3, re: 2}	38562	23134	0	0	11161	1	750	1	37212	0	39913	{li: 2, re: 3}	{li: 2, re: 2}	0	0	0	42	13	3	2	2	3	2	2	-1	1	-1	1	1	0	0	752	1387	0	1	1
176	6	univalence	priming	0	non_academic_public	1_week	10_to_20	0	0	NULL	107865	1	{li: 3, re: 2}	38562	23134	0	0	11161	1	750	1	37212	0	39913	{li: 2, re: 3}	{li: 2, re: 2}	0	0	0	42	13	3	2	2	3	2	2	-1	1	-1	1	1	0	0	752	1387	0	1	1
177	6	univalence	priming	0	non_academic_public	1_week	10_to_20	0	0	NULL	107865	12	{li: 3, re: 2}	33732	28082	0	0	983	1	1025	1	31583	0	34966	{li: 2, re: 2}	{li: 2, re: 2}	0	1	1	50	14	3	2	2	2	2	2	1	1	0	1	0	0	0	752	1387	0	0	1
178	6	univalence	priming	0	non_academic_public	1_week	10_to_20	0	0	NULL	107865	12	{li: 3, re: 2}	33732	28082	0	0	983	1	1025	1	31583	0	34966	{li: 2, re: 2}	{li: 2, re: 2}	0	1	1	50	14	3	2	2	2	2	2	1	1	0	1	0	0	0	752	1387	0	0	1
179	6	univalence	priming	0	non_academic_public	1_week	10_to_20	0	0	NULL	107865	2	{li: 2, re: 2}	0	16033	0	0	1016	1	0	0	20183	0	22634	{li: 2, re: 2}	{li: 2, re: 2}	0	1	1	58	15	2	2	2	2	2	2	0	0	0	0	0	1	0	752	1387	0	0	1
180	6	univalence	priming	0	non_academic_public	1_week	10_to_20	0	0	NULL	107865	2	{li: 2, re: 2}	0	16033	0	0	1016	1	0	0	20183	0	22634	{li: 2, re: 2}	{li: 2, re: 2}	0	1	1	58	15	2	2	2	2	2	2	0	0	0	0	0	1	0	752	1387	0	0	1
181	7	partial_explainability	explainability	NULL	non_academic_public	1_week	20_to_50	0	0	NULL	223360	5	{li: 1, re: 1}	24495	31992	NULL	NULL	13681	2	NA	NULL	22528	0	67409	{li: 2, re: 2}	{li: 2, re: 3}	2	0	0	41	1	2	2	2	2	2	3	0	-1	1	0	1	0	0	736	1013	0	1	2
182	7	partial_explainability	explainability	NULL	non_academic_public	1_week	20_to_50	0	0	NULL	223360	5	{li: 1, re: 1}	24495	31992	NULL	NULL	13681	2	NA	NULL	22528	0	67409	{li: 2, re: 2}	{li: 2, re: 3}	2	0	0	41	1	2	2	2	2	2	3	0	-1	1	0	1	0	0	736	1013	0	1	2
183	7	partial_explainability	explainability	NULL	non_academic_public	1_week	20_to_50	0	0	NULL	223360	3	{li: 3, re: 1}	38099	26523	NULL	NULL	2551	1	NA	NULL	43004	0	58412	{li: 3, re: 2}	{li: 3, re: 2}	1	1	1	40	2	3	2	3	2	3	2	0	0	0	0	0	0	0	736	1013	0	0	1
184	7	partial_explainability	explainability	NULL	non_academic_public	1_week	20_to_50	0	0	NULL	223360	3	{li: 3, re: 1}	38099	26523	NULL	NULL	2551	1	NA	NULL	43004	0	58412	{li: 3, re: 2}	{li: 3, re: 2}	1	1	1	40	2	3	2	3	2	3	2	0	0	0	0	0	0	0	736	1013	0	0	1
185	7	partial_explainability	explainability	NULL	non_academic_public	1_week	20_to_50	0	0	NULL	223360	11	{li: 3, re: 1}	35505	19905	NULL	NULL	8320	1	NA	NULL	24385	0	42937	{li: 4, re: 2}	{li: 3, re: 2}	2	0	1	48	3	3	2	4	2	3	2	-1	0	-1	1	1	0	0	736	1013	1	0	1
186	7	partial_explainability	explainability	NULL	non_academic_public	1_week	20_to_50	0	0	NULL	223360	11	{li: 3, re: 1}	35505	19905	NULL	NULL	8320	1	NA	NULL	24385	0	42937	{li: 4, re: 2}	{li: 3, re: 2}	2	0	1	48	3	3	2	4	2	3	2	-1	0	-1	1	1	0	0	736	1013	1	0	1
187	7	partial_explainability	explainability	NULL	non_academic_public	1_week	20_to_50	0	0	NULL	223360	9	{li: 2, re: 5}	22514	35050	NULL	NULL	2544	1	NA	NULL	17538	0	39874	{li: 2, re: 5}	{li: 2, re: 5}	96	1	0	40	4	2	5	2	5	2	5	0	0	0	0	0	0	0	736	1013	0	0	1
188	7	partial_explainability	explainability	NULL	non_academic_public	1_week	20_to_50	0	0	NULL	223360	9	{li: 2, re: 5}	22514	35050	NULL	NULL	2544	1	NA	NULL	17538	0	39874	{li: 2, re: 5}	{li: 2, re: 5}	96	1	0	40	4	2	5	2	5	2	5	0	0	0	0	0	0	0	736	1013	0	0	1
189	7	partial_explainability	explainability	NULL	non_academic_public	1_week	20_to_50	0	0	NULL	223360	4	{li: 2, re: 3}	15264	31128	NULL	NULL	32400	5	NA	NULL	102945	1	173281	{li: 2, re: 2}	{li: 2, re: 3}	2	0	1	47	5	2	3	2	2	2	3	1	0	1	1	1	0	0	736	1013	0	1	5
190	7	partial_explainability	explainability	NULL	non_academic_public	1_week	20_to_50	0	0	NULL	223360	4	{li: 2, re: 3}	15264	31128	NULL	NULL	32400	5	NA	NULL	102945	1	173281	{li: 2, re: 2}	{li: 2, re: 3}	2	0	1	47	5	2	3	2	2	2	3	1	0	1	1	1	0	0	736	1013	0	1	5
191	7	partial_explainability	explainability	NULL	non_academic_public	1_week	20_to_50	0	0	NULL	223360	10	{li: 1, re: 1}	7715	0	NULL	NULL	0	0	NA	NULL	10891	0	16387	{li: 2, re: 3}	{li: 2, re: 2}	0	0	0	82	6	2	2	2	3	2	2	-1	0	-1	1	1	0	1	736	1013	0	1	0
192	7	partial_explainability	explainability	NULL	non_academic_public	1_week	20_to_50	0	0	NULL	223360	10	{li: 1, re: 1}	7715	0	NULL	NULL	0	0	NA	NULL	10891	0	16387	{li: 2, re: 3}	{li: 2, re: 2}	0	0	0	82	6	2	2	2	3	2	2	-1	0	-1	1	1	0	1	736	1013	0	1	0
193	7	partial_explainability	explainability	NULL	non_academic_public	1_week	20_to_50	0	0	NULL	223360	8	{li: 4, re: 2}	22111	0	NULL	NULL	0	0	NA	NULL	34232	0	36752	{li: 2, re: 4}	{li: 2, re: 4}	89	1	1	47	7	4	2	2	4	2	4	-2	-2	0	1	0	0	1	736	1013	0	0	0
194	7	partial_explainability	explainability	NULL	non_academic_public	1_week	20_to_50	0	0	NULL	223360	8	{li: 4, re: 2}	22111	0	NULL	NULL	0	0	NA	NULL	34232	0	36752	{li: 2, re: 4}	{li: 2, re: 4}	89	1	1	47	7	4	2	2	4	2	4	-2	-2	0	1	0	0	1	736	1013	0	0	0
195	7	partial_explainability	explainability	NULL	non_academic_public	1_week	20_to_50	0	0	NULL	223360	6	{li: 2, re: 2}	8965	16525	NULL	NULL	8656	2	NA	NULL	48173	0	70573	{li: 4, re: 2}	{li: 2, re: 2}	0	0	1	45	8	2	2	4	2	2	2	-2	0	-2	1	2	0	0	736	1013	1	0	2
196	7	partial_explainability	explainability	NULL	non_academic_public	1_week	20_to_50	0	0	NULL	223360	6	{li: 2, re: 2}	8965	16525	NULL	NULL	8656	2	NA	NULL	48173	0	70573	{li: 4, re: 2}	{li: 2, re: 2}	0	0	1	45	8	2	2	4	2	2	2	-2	0	-2	1	2	0	0	736	1013	1	0	2
197	7	partial_explainability	explainability	NULL	non_academic_public	1_week	20_to_50	0	0	NULL	223360	14	{li: 2, re: 3}	59157	50349	NULL	NULL	2000	1	NA	NULL	57453	0	61405	{li: 2, re: 3}	{li: 2, re: 3}	2	1	0	75	9	2	3	2	3	2	3	0	0	0	0	0	0	0	736	1013	0	0	1
198	7	partial_explainability	explainability	NULL	non_academic_public	1_week	20_to_50	0	0	NULL	223360	14	{li: 2, re: 3}	59157	50349	NULL	NULL	2000	1	NA	NULL	57453	0	61405	{li: 2, re: 3}	{li: 2, re: 3}	2	1	0	75	9	2	3	2	3	2	3	0	0	0	0	0	0	0	736	1013	0	0	1
199	7	partial_explainability	explainability	NULL	non_academic_public	1_week	20_to_50	0	0	NULL	223360	13	{li: 2, re: 1}	25651	34059	NULL	NULL	6528	4	NA	NULL	47012	0	50644	{li: 3, re: 2}	{li: 4, re: 2}	62	0	0	50	10	2	2	3	2	4	2	-1	-2	1	1	1	0	0	736	1013	1	0	4
200	7	partial_explainability	explainability	NULL	non_academic_public	1_week	20_to_50	0	0	NULL	223360	13	{li: 2, re: 1}	25651	34059	NULL	NULL	6528	4	NA	NULL	47012	0	50644	{li: 3, re: 2}	{li: 4, re: 2}	62	0	0	50	10	2	2	3	2	4	2	-1	-2	1	1	1	0	0	736	1013	1	0	4
201	7	partial_explainability	explainability	NULL	non_academic_public	1_week	20_to_50	0	0	NULL	223360	15	{li: 1, re: 1}	0	5796	NULL	NULL	928	1	NA	NULL	26588	0	37533	{li: 2, re: 2}	{li: 2, re: 4}	74	0	0	39	11	2	2	2	2	2	4	0	-2	2	0	2	1	0	736	1013	0	1	1
202	7	partial_explainability	explainability	NULL	non_academic_public	1_week	20_to_50	0	0	NULL	223360	15	{li: 1, re: 1}	0	5796	NULL	NULL	928	1	NA	NULL	26588	0	37533	{li: 2, re: 2}	{li: 2, re: 4}	74	0	0	39	11	2	2	2	2	2	4	0	-2	2	0	2	1	0	736	1013	0	1	1
203	7	partial_explainability	explainability	NULL	non_academic_public	1_week	20_to_50	0	0	NULL	223360	7	{li: 2, re: 4}	17760	13655	NULL	NULL	1888	3	NA	NULL	7519	1	23480	{li: 2, re: 4}	{li: 2, re: 4}	87	1	1	46	12	2	4	2	4	2	4	0	0	0	0	0	0	0	736	1013	0	0	3
204	7	partial_explainability	explainability	NULL	non_academic_public	1_week	20_to_50	0	0	NULL	223360	7	{li: 2, re: 4}	17760	13655	NULL	NULL	1888	3	NA	NULL	7519	1	23480	{li: 2, re: 4}	{li: 2, re: 4}	87	1	1	46	12	2	4	2	4	2	4	0	0	0	0	0	0	0	736	1013	0	0	3
205	7	partial_explainability	explainability	NULL	non_academic_public	1_week	20_to_50	0	0	NULL	223360	1	{li: 1, re: 2}	14244	0	NULL	NULL	0	0	NA	NULL	19668	0	21052	{li: 2, re: 3}	{li: 2, re: 2}	0	0	0	42	13	2	2	2	3	2	2	-1	0	-1	1	1	0	1	736	1013	0	1	0
206	7	partial_explainability	explainability	NULL	non_academic_public	1_week	20_to_50	0	0	NULL	223360	1	{li: 1, re: 2}	14244	0	NULL	NULL	0	0	NA	NULL	19668	0	21052	{li: 2, re: 3}	{li: 2, re: 2}	0	0	0	42	13	2	2	2	3	2	2	-1	0	-1	1	1	0	1	736	1013	0	1	0
207	7	partial_explainability	explainability	NULL	non_academic_public	1_week	20_to_50	0	0	NULL	223360	12	{li: 1, re: 1}	8180	4348	NULL	NULL	1624	1	NA	NULL	7124	0	9292	{li: 2, re: 2}	{li: 2, re: 2}	0	1	1	50	14	2	2	2	2	2	2	0	0	0	0	0	0	0	736	1013	0	0	1
208	7	partial_explainability	explainability	NULL	non_academic_public	1_week	20_to_50	0	0	NULL	223360	12	{li: 1, re: 1}	8180	4348	NULL	NULL	1624	1	NA	NULL	7124	0	9292	{li: 2, re: 2}	{li: 2, re: 2}	0	1	1	50	14	2	2	2	2	2	2	0	0	0	0	0	0	0	736	1013	0	0	1
209	7	partial_explainability	explainability	NULL	non_academic_public	1_week	20_to_50	0	0	NULL	223360	2	{li: 2, re: 1}	0	17333	NULL	NULL	6185	1	NA	NULL	20558	0	23518	{li: 2, re: 2}	{li: 2, re: 2}	0	1	1	58	15	2	2	2	2	2	2	0	0	0	0	0	1	0	736	1013	0	0	1
210	7	partial_explainability	explainability	NULL	non_academic_public	1_week	20_to_50	0	0	NULL	223360	2	{li: 2, re: 1}	0	17333	NULL	NULL	6185	1	NA	NULL	20558	0	23518	{li: 2, re: 2}	{li: 2, re: 2}	0	1	1	58	15	2	2	2	2	2	2	0	0	0	0	0	1	0	736	1013	0	0	1
211	8	control	priming	NULL	non_academic_public	1_week	more_than_50	1	1	1_week	114037	5	{li: 1, re: 1}	23783	6999	0	0	2310	2	0	0	21391	0	30159	{li: 2, re: 2}	{li: 2, re: 3}	2	0	0	41	1	2	2	2	2	2	3	0	-1	1	0	1	0	0	389	1407	0	1	2
212	8	control	priming	NULL	non_academic_public	1_week	more_than_50	1	1	1_week	114037	5	{li: 1, re: 1}	23783	6999	0	0	2310	2	0	0	21391	0	30159	{li: 2, re: 2}	{li: 2, re: 3}	2	0	0	41	1	2	2	2	2	2	3	0	-1	1	0	1	0	0	389	1407	0	1	2
213	8	control	priming	NULL	non_academic_public	1_week	more_than_50	1	1	1_week	114037	3	{li: 4, re: 1}	34307	23653	0	0	943	1	3583	1	29638	1	44068	{li: 3, re: 2}	{li: 3, re: 2}	1	1	1	40	2	4	2	3	2	3	2	1	1	0	1	0	0	0	389	1407	0	0	1
214	8	control	priming	NULL	non_academic_public	1_week	more_than_50	1	1	1_week	114037	3	{li: 4, re: 1}	34307	23653	0	0	943	1	3583	1	29638	1	44068	{li: 3, re: 2}	{li: 3, re: 2}	1	1	1	40	2	4	2	3	2	3	2	1	1	0	1	0	0	0	389	1407	0	0	1
215	8	control	priming	NULL	non_academic_public	1_week	more_than_50	1	1	1_week	114037	11	{li: 2, re: 2}	7252	15764	0	0	3072	2	0	0	5868	0	22397	{li: 4, re: 2}	{li: 3, re: 2}	2	0	1	48	3	2	2	4	2	3	2	-2	-1	-1	1	1	0	0	389	1407	1	0	2
216	8	control	priming	NULL	non_academic_public	1_week	more_than_50	1	1	1_week	114037	11	{li: 2, re: 2}	7252	15764	0	0	3072	2	0	0	5868	0	22397	{li: 4, re: 2}	{li: 3, re: 2}	2	0	1	48	3	2	2	4	2	3	2	-2	-1	-1	1	1	0	0	389	1407	1	0	2
217	8	control	priming	NULL	non_academic_public	1_week	more_than_50	1	1	1_week	114037	9	{li: 1, re: 5}	10133	0	0	0	0	0	0	0	4541	0	14661	{li: 2, re: 5}	{li: 2, re: 5}	96	1	0	40	4	2	5	2	5	2	5	0	0	0	0	0	0	1	389	1407	0	0	0
218	8	control	priming	NULL	non_academic_public	1_week	more_than_50	1	1	1_week	114037	9	{li: 1, re: 5}	10133	0	0	0	0	0	0	0	4541	0	14661	{li: 2, re: 5}	{li: 2, re: 5}	96	1	0	40	4	2	5	2	5	2	5	0	0	0	0	0	0	1	389	1407	0	0	0
219	8	control	priming	NULL	non_academic_public	1_week	more_than_50	1	1	1_week	114037	4	{li: 1, re: 1}	6415	10303	0	0	2976	3	0	0	5111	0	31014	{li: 2, re: 2}	{li: 2, re: 3}	2	0	1	47	5	2	2	2	2	2	3	0	-1	1	0	1	0	0	389	1407	0	1	3
220	8	control	priming	NULL	non_academic_public	1_week	more_than_50	1	1	1_week	114037	4	{li: 1, re: 1}	6415	10303	0	0	2976	3	0	0	5111	0	31014	{li: 2, re: 2}	{li: 2, re: 3}	2	0	1	47	5	2	2	2	2	2	3	0	-1	1	0	1	0	0	389	1407	0	1	3
221	8	control	priming	NULL	non_academic_public	1_week	more_than_50	1	1	1_week	114037	10	{li: 4, re: 1}	17539	24474	0	0	512	1	0	0	15738	0	27611	{li: 2, re: 3}	{li: 2, re: 2}	0	0	0	82	6	4	2	2	3	2	2	-1	2	-1	1	1	0	0	389	1407	0	1	1
222	8	control	priming	NULL	non_academic_public	1_week	more_than_50	1	1	1_week	114037	10	{li: 4, re: 1}	17539	24474	0	0	512	1	0	0	15738	0	27611	{li: 2, re: 3}	{li: 2, re: 2}	0	0	0	82	6	4	2	2	3	2	2	-1	2	-1	1	1	0	0	389	1407	0	1	1
223	8	control	priming	NULL	non_academic_public	1_week	more_than_50	1	1	1_week	114037	8	{li: 1, re: 4}	11512	15776	0	0	832	1	0	0	9880	1	20720	{li: 2, re: 4}	{li: 2, re: 4}	89	1	1	47	7	2	4	2	4	2	4	0	0	0	0	0	0	0	389	1407	0	0	1
224	8	control	priming	NULL	non_academic_public	1_week	more_than_50	1	1	1_week	114037	8	{li: 1, re: 4}	11512	15776	0	0	832	1	0	0	9880	1	20720	{li: 2, re: 4}	{li: 2, re: 4}	89	1	1	47	7	2	4	2	4	2	4	0	0	0	0	0	0	0	389	1407	0	0	1
225	8	control	priming	NULL	non_academic_public	1_week	more_than_50	1	1	1_week	114037	6	{li: 4, re: 1}	14939	0	0	0	0	0	0	0	13051	1	22787	{li: 4, re: 2}	{li: 2, re: 2}	0	0	1	45	8	4	2	4	2	2	2	0	2	-2	0	2	0	1	389	1407	1	0	0
226	8	control	priming	NULL	non_academic_public	1_week	more_than_50	1	1	1_week	114037	6	{li: 4, re: 1}	14939	0	0	0	0	0	0	0	13051	1	22787	{li: 4, re: 2}	{li: 2, re: 2}	0	0	1	45	8	4	2	4	2	2	2	0	2	-2	0	2	0	1	389	1407	1	0	0
227	8	control	priming	NULL	non_academic_public	1_week	more_than_50	1	1	1_week	114037	14	{li: 1, re: 1}	12707	0	0	0	0	0	0	0	11315	0	14395	{li: 2, re: 3}	{li: 2, re: 3}	2	1	0	75	9	2	2	2	3	2	3	-1	-1	0	1	0	0	1	389	1407	0	0	0
228	8	control	priming	NULL	non_academic_public	1_week	more_than_50	1	1	1_week	114037	14	{li: 1, re: 1}	12707	0	0	0	0	0	0	0	11315	0	14395	{li: 2, re: 3}	{li: 2, re: 3}	2	1	0	75	9	2	2	2	3	2	3	-1	-1	0	1	0	0	1	389	1407	0	0	0
229	8	control	priming	NULL	non_academic_public	1_week	more_than_50	1	1	1_week	114037	13	{li: 4, re: 1}	0	0	0	0	0	0	0	0	15155	0	17027	{li: 3, re: 2}	{li: 4, re: 2}	62	0	0	50	10	4	2	3	2	4	2	1	0	1	1	1	1	1	389	1407	1	0	0
230	8	control	priming	NULL	non_academic_public	1_week	more_than_50	1	1	1_week	114037	13	{li: 4, re: 1}	0	0	0	0	0	0	0	0	15155	0	17027	{li: 3, re: 2}	{li: 4, re: 2}	62	0	0	50	10	4	2	3	2	4	2	1	0	1	1	1	1	1	389	1407	1	0	0
231	8	control	priming	NULL	non_academic_public	1_week	more_than_50	1	1	1_week	114037	15	{li: 1, re: 4}	18210	10906	0	0	1463	2	0	0	19906	0	22859	{li: 2, re: 2}	{li: 2, re: 4}	74	0	0	39	11	2	4	2	2	2	4	2	0	2	1	2	0	0	389	1407	0	1	2
232	8	control	priming	NULL	non_academic_public	1_week	more_than_50	1	1	1_week	114037	15	{li: 1, re: 4}	18210	10906	0	0	1463	2	0	0	19906	0	22859	{li: 2, re: 2}	{li: 2, re: 4}	74	0	0	39	11	2	4	2	2	2	4	2	0	2	1	2	0	0	389	1407	0	1	2
233	8	control	priming	NULL	non_academic_public	1_week	more_than_50	1	1	1_week	114037	7	{li: 1, re: 4}	24271	11007	0	0	5711	5	0	0	4639	0	27055	{li: 2, re: 4}	{li: 2, re: 4}	87	1	1	46	12	2	4	2	4	2	4	0	0	0	0	0	0	0	389	1407	0	0	5
234	8	control	priming	NULL	non_academic_public	1_week	more_than_50	1	1	1_week	114037	7	{li: 1, re: 4}	24271	11007	0	0	5711	5	0	0	4639	0	27055	{li: 2, re: 4}	{li: 2, re: 4}	87	1	1	46	12	2	4	2	4	2	4	0	0	0	0	0	0	0	389	1407	0	0	5
235	8	control	priming	NULL	non_academic_public	1_week	more_than_50	1	1	1_week	114037	1	{li: 1, re: 1}	9588	5156	0	0	944	1	17	1	7964	0	11661	{li: 2, re: 3}	{li: 2, re: 2}	0	0	0	42	13	2	2	2	3	2	2	-1	0	-1	1	1	0	0	389	1407	0	1	1
236	8	control	priming	NULL	non_academic_public	1_week	more_than_50	1	1	1_week	114037	1	{li: 1, re: 1}	9588	5156	0	0	944	1	17	1	7964	0	11661	{li: 2, re: 3}	{li: 2, re: 2}	0	0	0	42	13	2	2	2	3	2	2	-1	0	-1	1	1	0	0	389	1407	0	1	1
237	8	control	priming	NULL	non_academic_public	1_week	more_than_50	1	1	1_week	114037	12	{li: 1, re: 1}	14541	11397	0	0	704	1	17	1	13069	0	15646	{li: 2, re: 2}	{li: 2, re: 2}	0	1	1	50	14	2	2	2	2	2	2	0	0	0	0	0	0	0	389	1407	0	0	1
238	8	control	priming	NULL	non_academic_public	1_week	more_than_50	1	1	1_week	114037	12	{li: 1, re: 1}	14541	11397	0	0	704	1	17	1	13069	0	15646	{li: 2, re: 2}	{li: 2, re: 2}	0	1	1	50	14	2	2	2	2	2	2	0	0	0	0	0	0	0	389	1407	0	0	1
239	8	control	priming	NULL	non_academic_public	1_week	more_than_50	1	1	1_week	114037	2	{li: 1, re: 1}	12616	9936	0	0	671	1	0	0	11480	0	13697	{li: 2, re: 2}	{li: 2, re: 2}	0	1	1	58	15	2	2	2	2	2	2	0	0	0	0	0	0	0	389	1407	0	0	1
240	8	control	priming	NULL	non_academic_public	1_week	more_than_50	1	1	1_week	114037	2	{li: 1, re: 1}	12616	9936	0	0	671	1	0	0	11480	0	13697	{li: 2, re: 2}	{li: 2, re: 2}	0	1	1	58	15	2	2	2	2	2	2	0	0	0	0	0	0	0	389	1407	0	0	1
241	9	control	explainability	NULL	non_academic_public	1_week	10_to_20	1	1	more_than_1_year	69145	5	{li: 1, re: 1}	34550	NA	NULL	NULL	NA	NA	NA	NULL	32688	0	91801	{li: 2, re: 2}	{li: 2, re: 3}	2	0	0	41	1	2	2	2	2	2	3	0	-1	1	0	1	0	1	1352	1449	0	1	NA
242	9	control	explainability	NULL	non_academic_public	1_week	10_to_20	1	1	more_than_1_year	69145	5	{li: 1, re: 1}	34550	NA	NULL	NULL	NA	NA	NA	NULL	32688	0	91801	{li: 2, re: 2}	{li: 2, re: 3}	2	0	0	41	1	2	2	2	2	2	3	0	-1	1	0	1	0	1	1352	1449	0	1	NA
243	9	control	explainability	NULL	non_academic_public	1_week	10_to_20	1	1	more_than_1_year	69145	3	{li: 5, re: 4}	0	NA	NULL	NULL	NA	NA	NA	NULL	35539	0	59630	{li: 3, re: 2}	{li: 3, re: 2}	1	1	1	40	2	5	4	3	2	3	2	2	2	0	1	0	1	1	1352	1449	0	0	NA
244	9	control	explainability	NULL	non_academic_public	1_week	10_to_20	1	1	more_than_1_year	69145	3	{li: 5, re: 4}	0	NA	NULL	NULL	NA	NA	NA	NULL	35539	0	59630	{li: 3, re: 2}	{li: 3, re: 2}	1	1	1	40	2	5	4	3	2	3	2	2	2	0	1	0	1	1	1352	1449	0	0	NA
245	9	control	explainability	NULL	non_academic_public	1_week	10_to_20	1	1	more_than_1_year	69145	11	{li: 4, re: 2}	23915	NA	NULL	NULL	NA	NA	NA	NULL	32564	0	70308	{li: 4, re: 2}	{li: 3, re: 2}	2	0	1	48	3	4	2	4	2	3	2	0	1	-1	0	1	0	1	1352	1449	1	0	NA
246	9	control	explainability	NULL	non_academic_public	1_week	10_to_20	1	1	more_than_1_year	69145	11	{li: 4, re: 2}	23915	NA	NULL	NULL	NA	NA	NA	NULL	32564	0	70308	{li: 4, re: 2}	{li: 3, re: 2}	2	0	1	48	3	4	2	4	2	3	2	0	1	-1	0	1	0	1	1352	1449	1	0	NA
247	9	control	explainability	NULL	non_academic_public	1_week	10_to_20	1	1	more_than_1_year	69145	9	{li: 2, re: 5}	18689	NA	NULL	NULL	NA	NA	NA	NULL	16545	0	20277	{li: 2, re: 5}	{li: 2, re: 5}	96	1	0	40	4	2	5	2	5	2	5	0	0	0	0	0	0	1	1352	1449	0	0	NA
248	9	control	explainability	NULL	non_academic_public	1_week	10_to_20	1	1	more_than_1_year	69145	9	{li: 2, re: 5}	18689	NA	NULL	NULL	NA	NA	NA	NULL	16545	0	20277	{li: 2, re: 5}	{li: 2, re: 5}	96	1	0	40	4	2	5	2	5	2	5	0	0	0	0	0	0	1	1352	1449	0	0	NA
249	9	control	explainability	NULL	non_academic_public	1_week	10_to_20	1	1	more_than_1_year	69145	4	{li: 2, re: 4}	62791	NA	NULL	NULL	NA	NA	NA	NULL	151336	0	665757	{li: 2, re: 2}	{li: 2, re: 3}	2	0	1	47	5	2	4	2	2	2	3	2	1	1	1	1	0	1	1352	1449	0	1	NA
250	9	control	explainability	NULL	non_academic_public	1_week	10_to_20	1	1	more_than_1_year	69145	4	{li: 2, re: 4}	62791	NA	NULL	NULL	NA	NA	NA	NULL	151336	0	665757	{li: 2, re: 2}	{li: 2, re: 3}	2	0	1	47	5	2	4	2	2	2	3	2	1	1	1	1	0	1	1352	1449	0	1	NA
251	9	control	explainability	NULL	non_academic_public	1_week	10_to_20	1	1	more_than_1_year	69145	10	{li: 2, re: 4}	21623	NA	NULL	NULL	NA	NA	NA	NULL	18747	1	38269	{li: 2, re: 3}	{li: 2, re: 2}	0	0	0	82	6	2	4	2	3	2	2	1	2	-1	1	1	0	1	1352	1449	0	1	NA
252	9	control	explainability	NULL	non_academic_public	1_week	10_to_20	1	1	more_than_1_year	69145	10	{li: 2, re: 4}	21623	NA	NULL	NULL	NA	NA	NA	NULL	18747	1	38269	{li: 2, re: 3}	{li: 2, re: 2}	0	0	0	82	6	2	4	2	3	2	2	1	2	-1	1	1	0	1	1352	1449	0	1	NA
253	9	control	explainability	NULL	non_academic_public	1_week	10_to_20	1	1	more_than_1_year	69145	8	{li: 2, re: 4}	48369	NA	NULL	NULL	NA	NA	NA	NULL	43571	0	50921	{li: 2, re: 4}	{li: 2, re: 4}	89	1	1	47	7	2	4	2	4	2	4	0	0	0	0	0	0	1	1352	1449	0	0	NA
254	9	control	explainability	NULL	non_academic_public	1_week	10_to_20	1	1	more_than_1_year	69145	8	{li: 2, re: 4}	48369	NA	NULL	NULL	NA	NA	NA	NULL	43571	0	50921	{li: 2, re: 4}	{li: 2, re: 4}	89	1	1	47	7	2	4	2	4	2	4	0	0	0	0	0	0	1	1352	1449	0	0	NA
255	9	control	explainability	NULL	non_academic_public	1_week	10_to_20	1	1	more_than_1_year	69145	6	{li: 1, re: 4}	60024	NA	NULL	NULL	NA	NA	NA	NULL	50824	0	62118	{li: 4, re: 2}	{li: 2, re: 2}	0	0	1	45	8	2	4	4	2	2	2	-2	2	-2	1	2	0	1	1352	1449	1	0	NA
256	9	control	explainability	NULL	non_academic_public	1_week	10_to_20	1	1	more_than_1_year	69145	6	{li: 1, re: 4}	60024	NA	NULL	NULL	NA	NA	NA	NULL	50824	0	62118	{li: 4, re: 2}	{li: 2, re: 2}	0	0	1	45	8	2	4	4	2	2	2	-2	2	-2	1	2	0	1	1352	1449	1	0	NA
257	9	control	explainability	NULL	non_academic_public	1_week	10_to_20	1	1	more_than_1_year	69145	14	{li: 1, re: 1}	35361	NA	NULL	NULL	NA	NA	NA	NULL	51785	0	53068	{li: 2, re: 3}	{li: 2, re: 3}	2	1	0	75	9	2	2	2	3	2	3	-1	-1	0	1	0	0	1	1352	1449	0	0	NA
258	9	control	explainability	NULL	non_academic_public	1_week	10_to_20	1	1	more_than_1_year	69145	14	{li: 1, re: 1}	35361	NA	NULL	NULL	NA	NA	NA	NULL	51785	0	53068	{li: 2, re: 3}	{li: 2, re: 3}	2	1	0	75	9	2	2	2	3	2	3	-1	-1	0	1	0	0	1	1352	1449	0	0	NA
259	9	control	explainability	NULL	non_academic_public	1_week	10_to_20	1	1	more_than_1_year	69145	13	{li: 4, re: 2}	51463	NA	NULL	NULL	NA	NA	NA	NULL	52937	0	54607	{li: 3, re: 2}	{li: 4, re: 2}	62	0	0	50	10	4	2	3	2	4	2	1	0	1	1	1	0	1	1352	1449	1	0	NA
260	9	control	explainability	NULL	non_academic_public	1_week	10_to_20	1	1	more_than_1_year	69145	13	{li: 4, re: 2}	51463	NA	NULL	NULL	NA	NA	NA	NULL	52937	0	54607	{li: 3, re: 2}	{li: 4, re: 2}	62	0	0	50	10	4	2	3	2	4	2	1	0	1	1	1	0	1	1352	1449	1	0	NA
261	9	control	explainability	NULL	non_academic_public	1_week	10_to_20	1	1	more_than_1_year	69145	15	{li: 1, re: 1}	27988	NA	NULL	NULL	NA	NA	NA	NULL	25779	0	47313	{li: 2, re: 2}	{li: 2, re: 4}	74	0	0	39	11	2	2	2	2	2	4	0	-2	2	0	2	0	1	1352	1449	0	1	NA
262	9	control	explainability	NULL	non_academic_public	1_week	10_to_20	1	1	more_than_1_year	69145	15	{li: 1, re: 1}	27988	NA	NULL	NULL	NA	NA	NA	NULL	25779	0	47313	{li: 2, re: 2}	{li: 2, re: 4}	74	0	0	39	11	2	2	2	2	2	4	0	-2	2	0	2	0	1	1352	1449	0	1	NA
263	9	control	explainability	NULL	non_academic_public	1_week	10_to_20	1	1	more_than_1_year	69145	7	{li: 1, re: 4}	21114	NA	NULL	NULL	NA	NA	NA	NULL	18161	1	23305	{li: 2, re: 4}	{li: 2, re: 4}	87	1	1	46	12	2	4	2	4	2	4	0	0	0	0	0	0	1	1352	1449	0	0	NA
264	9	control	explainability	NULL	non_academic_public	1_week	10_to_20	1	1	more_than_1_year	69145	7	{li: 1, re: 4}	21114	NA	NULL	NULL	NA	NA	NA	NULL	18161	1	23305	{li: 2, re: 4}	{li: 2, re: 4}	87	1	1	46	12	2	4	2	4	2	4	0	0	0	0	0	0	1	1352	1449	0	0	NA
265	9	control	explainability	NULL	non_academic_public	1_week	10_to_20	1	1	more_than_1_year	69145	1	{li: 1, re: 4}	42128	NA	NULL	NULL	NA	NA	NA	NULL	39405	1	44856	{li: 2, re: 3}	{li: 2, re: 2}	0	0	0	42	13	2	4	2	3	2	2	1	2	-1	1	1	0	1	1352	1449	0	1	NA
266	9	control	explainability	NULL	non_academic_public	1_week	10_to_20	1	1	more_than_1_year	69145	1	{li: 1, re: 4}	42128	NA	NULL	NULL	NA	NA	NA	NULL	39405	1	44856	{li: 2, re: 3}	{li: 2, re: 2}	0	0	0	42	13	2	4	2	3	2	2	1	2	-1	1	1	0	1	1352	1449	0	1	NA
267	9	control	explainability	NULL	non_academic_public	1_week	10_to_20	1	1	more_than_1_year	69145	12	{li: 1, re: 1}	18430	NA	NULL	NULL	NA	NA	NA	NULL	19704	0	21993	{li: 2, re: 2}	{li: 2, re: 2}	0	1	1	50	14	2	2	2	2	2	2	0	0	0	0	0	0	1	1352	1449	0	0	NA
268	9	control	explainability	NULL	non_academic_public	1_week	10_to_20	1	1	more_than_1_year	69145	12	{li: 1, re: 1}	18430	NA	NULL	NULL	NA	NA	NA	NULL	19704	0	21993	{li: 2, re: 2}	{li: 2, re: 2}	0	1	1	50	14	2	2	2	2	2	2	0	0	0	0	0	0	1	1352	1449	0	0	NA
269	9	control	explainability	NULL	non_academic_public	1_week	10_to_20	1	1	more_than_1_year	69145	2	{li: 1, re: 1}	14595	NA	NULL	NULL	NA	NA	NA	NULL	15600	0	16865	{li: 2, re: 2}	{li: 2, re: 2}	0	1	1	58	15	2	2	2	2	2	2	0	0	0	0	0	0	1	1352	1449	0	0	NA
270	9	control	explainability	NULL	non_academic_public	1_week	10_to_20	1	1	more_than_1_year	69145	2	{li: 1, re: 1}	14595	NA	NULL	NULL	NA	NA	NA	NULL	15600	0	16865	{li: 2, re: 2}	{li: 2, re: 2}	0	1	1	58	15	2	2	2	2	2	2	0	0	0	0	0	0	1	1352	1449	0	0	NA
271	10	ambivalence	priming	NULL	non_academic_public	1_week	20_to_50	0	0	NULL	52393	5	{li: 1, re: 1}	59388	43812	0	0	23847	6	8983	2	104132	0	105900	{li: 2, re: 2}	{li: 2, re: 3}	2	0	0	41	1	2	2	2	2	2	3	0	-1	1	0	1	0	0	NA	NA	0	1	6
272	10	ambivalence	priming	NULL	non_academic_public	1_week	20_to_50	0	0	NULL	52393	5	{li: 1, re: 1}	59388	43812	0	0	23847	6	8983	2	104132	0	105900	{li: 2, re: 2}	{li: 2, re: 3}	2	0	0	41	1	2	2	2	2	2	3	0	-1	1	0	1	0	0	NA	NA	0	1	6
273	10	ambivalence	priming	NULL	non_academic_public	1_week	20_to_50	0	0	NULL	52393	3	{li: 4, re: 1}	73171	52467	2023	2	2216	2	5633	1	68027	0	108995	{li: 3, re: 2}	{li: 3, re: 2}	1	1	1	40	2	4	2	3	2	3	2	1	1	0	1	0	0	0	NA	NA	0	0	2
274	10	ambivalence	priming	NULL	non_academic_public	1_week	20_to_50	0	0	NULL	52393	3	{li: 4, re: 1}	73171	52467	2023	2	2216	2	5633	1	68027	0	108995	{li: 3, re: 2}	{li: 3, re: 2}	1	1	1	40	2	4	2	3	2	3	2	1	1	0	1	0	0	0	NA	NA	0	0	2
275	10	ambivalence	priming	NULL	non_academic_public	1_week	20_to_50	0	0	NULL	52393	11	{li: 2, re: 2}	20908	17372	0	0	1967	2	0	0	15093	0	27502	{li: 4, re: 2}	{li: 3, re: 2}	2	0	1	48	3	2	2	4	2	3	2	-2	-1	-1	1	1	0	0	NA	NA	1	0	2
276	10	ambivalence	priming	NULL	non_academic_public	1_week	20_to_50	0	0	NULL	52393	11	{li: 2, re: 2}	20908	17372	0	0	1967	2	0	0	15093	0	27502	{li: 4, re: 2}	{li: 3, re: 2}	2	0	1	48	3	2	2	4	2	3	2	-2	-1	-1	1	1	0	0	NA	NA	1	0	2
277	10	ambivalence	priming	NULL	non_academic_public	1_week	20_to_50	0	0	NULL	52393	9	{li: 1, re: 5}	0	8958	0	0	1639	2	0	0	6694	0	12431	{li: 2, re: 5}	{li: 2, re: 5}	96	1	0	40	4	2	5	2	5	2	5	0	0	0	0	0	1	0	NA	NA	0	0	2
278	10	ambivalence	priming	NULL	non_academic_public	1_week	20_to_50	0	0	NULL	52393	9	{li: 1, re: 5}	0	8958	0	0	1639	2	0	0	6694	0	12431	{li: 2, re: 5}	{li: 2, re: 5}	96	1	0	40	4	2	5	2	5	2	5	0	0	0	0	0	1	0	NA	NA	0	0	2
279	10	ambivalence	priming	NULL	non_academic_public	1_week	20_to_50	0	0	NULL	52393	4	{li: 1, re: 4}	9518	6974	0	0	1175	1	0	0	16317	0	18894	{li: 2, re: 2}	{li: 2, re: 3}	2	0	1	47	5	2	4	2	2	2	3	2	1	1	1	1	0	0	NA	NA	0	1	1
280	10	ambivalence	priming	NULL	non_academic_public	1_week	20_to_50	0	0	NULL	52393	4	{li: 1, re: 4}	9518	6974	0	0	1175	1	0	0	16317	0	18894	{li: 2, re: 2}	{li: 2, re: 3}	2	0	1	47	5	2	4	2	2	2	3	2	1	1	1	1	0	0	NA	NA	0	1	1
281	10	ambivalence	priming	NULL	non_academic_public	1_week	20_to_50	0	0	NULL	52393	10	{li: 2, re: 1}	14273	11354	21	1	1367	1	0	0	33577	0	35226	{li: 2, re: 3}	{li: 2, re: 2}	0	0	0	82	6	2	2	2	3	2	2	-1	0	-1	1	1	0	0	NA	NA	0	1	1
282	10	ambivalence	priming	NULL	non_academic_public	1_week	20_to_50	0	0	NULL	52393	10	{li: 2, re: 1}	14273	11354	21	1	1367	1	0	0	33577	0	35226	{li: 2, re: 3}	{li: 2, re: 2}	0	0	0	82	6	2	2	2	3	2	2	-1	0	-1	1	1	0	0	NA	NA	0	1	1
283	10	ambivalence	priming	NULL	non_academic_public	1_week	20_to_50	0	0	NULL	52393	8	{li: 2, re: 4}	28385	18074	0	0	1312	1	50	1	30705	0	35841	{li: 2, re: 4}	{li: 2, re: 4}	89	1	1	47	7	2	4	2	4	2	4	0	0	0	0	0	0	0	NA	NA	0	0	1
284	10	ambivalence	priming	NULL	non_academic_public	1_week	20_to_50	0	0	NULL	52393	8	{li: 2, re: 4}	28385	18074	0	0	1312	1	50	1	30705	0	35841	{li: 2, re: 4}	{li: 2, re: 4}	89	1	1	47	7	2	4	2	4	2	4	0	0	0	0	0	0	0	NA	NA	0	0	1
285	10	ambivalence	priming	NULL	non_academic_public	1_week	20_to_50	0	0	NULL	52393	6	{li: 1, re: 4}	21806	15286	183	1	1280	1	1600	1	46661	0	53854	{li: 4, re: 2}	{li: 2, re: 2}	0	0	1	45	8	2	4	4	2	2	2	-2	2	-2	1	2	0	0	NA	NA	1	0	1
286	10	ambivalence	priming	NULL	non_academic_public	1_week	20_to_50	0	0	NULL	52393	6	{li: 1, re: 4}	21806	15286	183	1	1280	1	1600	1	46661	0	53854	{li: 4, re: 2}	{li: 2, re: 2}	0	0	1	45	8	2	4	4	2	2	2	-2	2	-2	1	2	0	0	NA	NA	1	0	1
287	10	ambivalence	priming	NULL	non_academic_public	1_week	20_to_50	0	0	NULL	52393	14	{li: 1, re: 4}	9388	6148	0	0	1183	1	0	0	12308	1	17197	{li: 2, re: 3}	{li: 2, re: 3}	2	1	0	75	9	2	4	2	3	2	3	1	1	0	1	0	0	0	NA	NA	0	0	1
288	10	ambivalence	priming	NULL	non_academic_public	1_week	20_to_50	0	0	NULL	52393	14	{li: 1, re: 4}	9388	6148	0	0	1183	1	0	0	12308	1	17197	{li: 2, re: 3}	{li: 2, re: 3}	2	1	0	75	9	2	4	2	3	2	3	1	1	0	1	0	0	0	NA	NA	0	0	1
289	10	ambivalence	priming	NULL	non_academic_public	1_week	20_to_50	0	0	NULL	52393	13	{li: 1, re: 2}	34715	4452	116	1	5939	9	0	0	33435	1	41219	{li: 3, re: 2}	{li: 4, re: 2}	62	0	0	50	10	2	2	3	2	4	2	-1	-2	1	1	1	0	0	NA	NA	1	0	9
290	10	ambivalence	priming	NULL	non_academic_public	1_week	20_to_50	0	0	NULL	52393	13	{li: 1, re: 2}	34715	4452	116	1	5939	9	0	0	33435	1	41219	{li: 3, re: 2}	{li: 4, re: 2}	62	0	0	50	10	2	2	3	2	4	2	-1	-2	1	1	1	0	0	NA	NA	1	0	9
291	10	ambivalence	priming	NULL	non_academic_public	1_week	20_to_50	0	0	NULL	52393	15	{li: 2, re: 1}	0	3093	0	0	4120	5	0	0	40037	1	46213	{li: 2, re: 2}	{li: 2, re: 4}	74	0	0	39	11	2	2	2	2	2	4	0	-2	2	0	2	1	0	NA	NA	0	1	5
292	10	ambivalence	priming	NULL	non_academic_public	1_week	20_to_50	0	0	NULL	52393	15	{li: 2, re: 1}	0	3093	0	0	4120	5	0	0	40037	1	46213	{li: 2, re: 2}	{li: 2, re: 4}	74	0	0	39	11	2	2	2	2	2	4	0	-2	2	0	2	1	0	NA	NA	0	1	5
293	10	ambivalence	priming	NULL	non_academic_public	1_week	20_to_50	0	0	NULL	52393	7	{li: 1, re: 4}	0	2847	0	0	2424	2	0	0	11109	0	15646	{li: 2, re: 4}	{li: 2, re: 4}	87	1	1	46	12	2	4	2	4	2	4	0	0	0	0	0	1	0	NA	NA	0	0	2
294	10	ambivalence	priming	NULL	non_academic_public	1_week	20_to_50	0	0	NULL	52393	7	{li: 1, re: 4}	0	2847	0	0	2424	2	0	0	11109	0	15646	{li: 2, re: 4}	{li: 2, re: 4}	87	1	1	46	12	2	4	2	4	2	4	0	0	0	0	0	1	0	NA	NA	0	0	2
295	10	ambivalence	priming	NULL	non_academic_public	1_week	20_to_50	0	0	NULL	52393	1	{li: 1, re: 4}	23550	4711	33	1	2583	2	0	0	30286	0	33999	{li: 2, re: 3}	{li: 2, re: 2}	0	0	0	42	13	2	4	2	3	2	2	1	2	-1	1	1	0	0	NA	NA	0	1	2
296	10	ambivalence	priming	NULL	non_academic_public	1_week	20_to_50	0	0	NULL	52393	1	{li: 1, re: 4}	23550	4711	33	1	2583	2	0	0	30286	0	33999	{li: 2, re: 3}	{li: 2, re: 2}	0	0	0	42	13	2	4	2	3	2	2	1	2	-1	1	1	0	0	NA	NA	0	1	2
297	10	ambivalence	priming	NULL	non_academic_public	1_week	20_to_50	0	0	NULL	52393	12	{li: 1, re: 1}	0	4307	0	0	2927	3	33	1	10331	0	11843	{li: 2, re: 2}	{li: 2, re: 2}	0	1	1	50	14	2	2	2	2	2	2	0	0	0	0	0	1	0	NA	NA	0	0	3
298	10	ambivalence	priming	NULL	non_academic_public	1_week	20_to_50	0	0	NULL	52393	12	{li: 1, re: 1}	0	4307	0	0	2927	3	33	1	10331	0	11843	{li: 2, re: 2}	{li: 2, re: 2}	0	1	1	50	14	2	2	2	2	2	2	0	0	0	0	0	1	0	NA	NA	0	0	3
299	10	ambivalence	priming	NULL	non_academic_public	1_week	20_to_50	0	0	NULL	52393	2	{li: 1, re: 1}	16013	10861	833	1	728	1	0	0	14765	0	18933	{li: 2, re: 2}	{li: 2, re: 2}	0	1	1	58	15	2	2	2	2	2	2	0	0	0	0	0	0	0	NA	NA	0	0	1
300	10	ambivalence	priming	NULL	non_academic_public	1_week	20_to_50	0	0	NULL	52393	2	{li: 1, re: 1}	16013	10861	833	1	728	1	0	0	14765	0	18933	{li: 2, re: 2}	{li: 2, re: 2}	0	1	1	58	15	2	2	2	2	2	2	0	0	0	0	0	0	0	NA	NA	0	0	1
301	11	full_explainability	explainability	NULL	academic	6_months	less_than_5	0	0	6_months	95113	5	{li: 1, re: 3}	5323	10707	0	0	11235	8	0	0	62154	0	66979	{li: 2, re: 2}	{li: 2, re: 3}	2	0	0	41	1	2	3	2	2	2	3	1	0	1	1	1	0	0	957	1113	0	1	8
302	11	full_explainability	explainability	NULL	academic	6_months	less_than_5	0	0	6_months	95113	5	{li: 1, re: 3}	5323	10707	0	0	11235	8	0	0	62154	0	66979	{li: 2, re: 2}	{li: 2, re: 3}	2	0	0	41	1	2	3	2	2	2	3	1	0	1	1	1	0	0	957	1113	0	1	8
303	11	full_explainability	explainability	NULL	academic	6_months	less_than_5	0	0	6_months	95113	3	{li: 4, re: 1}	4925	10622	0	0	2950	3	0	0	36773	0	44525	{li: 3, re: 2}	{li: 3, re: 2}	1	1	1	40	2	4	2	3	2	3	2	1	1	0	1	0	0	0	957	1113	0	0	3
304	11	full_explainability	explainability	NULL	academic	6_months	less_than_5	0	0	6_months	95113	3	{li: 4, re: 1}	4925	10622	0	0	2950	3	0	0	36773	0	44525	{li: 3, re: 2}	{li: 3, re: 2}	1	1	1	40	2	4	2	3	2	3	2	1	1	0	1	0	0	0	957	1113	0	0	3
305	11	full_explainability	explainability	NULL	academic	6_months	less_than_5	0	0	6_months	95113	11	{li: 2, re: 2}	2879	6600	15	1	1949	2	0	0	12030	0	23390	{li: 4, re: 2}	{li: 3, re: 2}	2	0	1	48	3	2	2	4	2	3	2	-2	-1	-1	1	1	0	0	957	1113	1	0	2
306	11	full_explainability	explainability	NULL	academic	6_months	less_than_5	0	0	6_months	95113	11	{li: 2, re: 2}	2879	6600	15	1	1949	2	0	0	12030	0	23390	{li: 4, re: 2}	{li: 3, re: 2}	2	0	1	48	3	2	2	4	2	3	2	-2	-1	-1	1	1	0	0	957	1113	1	0	2
307	11	full_explainability	explainability	NULL	academic	6_months	less_than_5	0	0	6_months	95113	9	{li: 2, re: 5}	126922	7034	0	0	3398	3	0	0	125257	1	140490	{li: 2, re: 5}	{li: 2, re: 5}	96	1	0	40	4	2	5	2	5	2	5	0	0	0	0	0	0	0	957	1113	0	0	3
308	11	full_explainability	explainability	NULL	academic	6_months	less_than_5	0	0	6_months	95113	9	{li: 2, re: 5}	126922	7034	0	0	3398	3	0	0	125257	1	140490	{li: 2, re: 5}	{li: 2, re: 5}	96	1	0	40	4	2	5	2	5	2	5	0	0	0	0	0	0	0	957	1113	0	0	3
309	11	full_explainability	explainability	NULL	academic	6_months	less_than_5	0	0	6_months	95113	4	{li: 3, re: 3}	28058	3762	0	0	4118	5	16	1	36330	4	245201	{li: 2, re: 2}	{li: 2, re: 3}	2	0	1	47	5	3	3	2	2	2	3	2	0	1	1	1	0	0	957	1113	0	1	5
310	11	full_explainability	explainability	NULL	academic	6_months	less_than_5	0	0	6_months	95113	4	{li: 3, re: 3}	28058	3762	0	0	4118	5	16	1	36330	4	245201	{li: 2, re: 2}	{li: 2, re: 3}	2	0	1	47	5	3	3	2	2	2	3	2	0	1	1	1	0	0	957	1113	0	1	5
311	11	full_explainability	explainability	NULL	academic	6_months	less_than_5	0	0	6_months	95113	10	{li: 2, re: 1}	7044	4964	0	0	1089	1	0	0	46308	0	48109	{li: 2, re: 3}	{li: 2, re: 2}	0	0	0	82	6	2	2	2	3	2	2	-1	0	-1	1	1	0	0	957	1113	0	1	1
312	11	full_explainability	explainability	NULL	academic	6_months	less_than_5	0	0	6_months	95113	10	{li: 2, re: 1}	7044	4964	0	0	1089	1	0	0	46308	0	48109	{li: 2, re: 3}	{li: 2, re: 2}	0	0	0	82	6	2	2	2	3	2	2	-1	0	-1	1	1	0	0	957	1113	0	1	1
313	11	full_explainability	explainability	NULL	academic	6_months	less_than_5	0	0	6_months	95113	8	{li: 2, re: 4}	7270	3505	0	0	1390	2	0	0	10487	0	20431	{li: 2, re: 4}	{li: 2, re: 4}	89	1	1	47	7	2	4	2	4	2	4	0	0	0	0	0	0	0	957	1113	0	0	2
314	11	full_explainability	explainability	NULL	academic	6_months	less_than_5	0	0	6_months	95113	8	{li: 2, re: 4}	7270	3505	0	0	1390	2	0	0	10487	0	20431	{li: 2, re: 4}	{li: 2, re: 4}	89	1	1	47	7	2	4	2	4	2	4	0	0	0	0	0	0	0	957	1113	0	0	2
315	11	full_explainability	explainability	NULL	academic	6_months	less_than_5	0	0	6_months	95113	6	{li: 1, re: 2}	9108	7212	0	0	1095	1	0	0	31380	0	33540	{li: 4, re: 2}	{li: 2, re: 2}	0	0	1	45	8	2	2	4	2	2	2	-2	0	-2	1	2	0	0	957	1113	1	0	1
316	11	full_explainability	explainability	NULL	academic	6_months	less_than_5	0	0	6_months	95113	6	{li: 1, re: 2}	9108	7212	0	0	1095	1	0	0	31380	0	33540	{li: 4, re: 2}	{li: 2, re: 2}	0	0	1	45	8	2	2	4	2	2	2	-2	0	-2	1	2	0	0	957	1113	1	0	1
317	11	full_explainability	explainability	NULL	academic	6_months	less_than_5	0	0	6_months	95113	14	{li: 1, re: 4}	8150	4158	0	0	1239	2	0	0	33350	0	57894	{li: 2, re: 3}	{li: 2, re: 3}	2	1	0	75	9	2	4	2	3	2	3	1	1	0	1	0	0	0	957	1113	0	0	2
318	11	full_explainability	explainability	NULL	academic	6_months	less_than_5	0	0	6_months	95113	14	{li: 1, re: 4}	8150	4158	0	0	1239	2	0	0	33350	0	57894	{li: 2, re: 3}	{li: 2, re: 3}	2	1	0	75	9	2	4	2	3	2	3	1	1	0	1	0	0	0	957	1113	0	0	2
319	11	full_explainability	explainability	NULL	academic	6_months	less_than_5	0	0	6_months	95113	13	{li: 2, re: 2}	13455	4615	0	0	3862	5	0	0	51478	0	53583	{li: 3, re: 2}	{li: 4, re: 2}	62	0	0	50	10	2	2	3	2	4	2	-1	-2	1	1	1	0	0	957	1113	1	0	5
320	11	full_explainability	explainability	NULL	academic	6_months	less_than_5	0	0	6_months	95113	13	{li: 2, re: 2}	13455	4615	0	0	3862	5	0	0	51478	0	53583	{li: 3, re: 2}	{li: 4, re: 2}	62	0	0	50	10	2	2	3	2	4	2	-1	-2	1	1	1	0	0	957	1113	1	0	5
321	11	full_explainability	explainability	NULL	academic	6_months	less_than_5	0	0	6_months	95113	15	{li: 2, re: 4}	9315	4314	0	0	2664	4	0	0	52547	0	70442	{li: 2, re: 2}	{li: 2, re: 4}	74	0	0	39	11	2	4	2	2	2	4	2	0	2	1	2	0	0	957	1113	0	1	4
322	11	full_explainability	explainability	NULL	academic	6_months	less_than_5	0	0	6_months	95113	15	{li: 2, re: 4}	9315	4314	0	0	2664	4	0	0	52547	0	70442	{li: 2, re: 2}	{li: 2, re: 4}	74	0	0	39	11	2	4	2	2	2	4	2	0	2	1	2	0	0	957	1113	0	1	4
323	11	full_explainability	explainability	NULL	academic	6_months	less_than_5	0	0	6_months	95113	7	{li: 2, re: 4}	16311	3703	0	0	2887	3	0	0	10470	1	34888	{li: 2, re: 4}	{li: 2, re: 4}	87	1	1	46	12	2	4	2	4	2	4	0	0	0	0	0	0	0	957	1113	0	0	3
324	11	full_explainability	explainability	NULL	academic	6_months	less_than_5	0	0	6_months	95113	7	{li: 2, re: 4}	16311	3703	0	0	2887	3	0	0	10470	1	34888	{li: 2, re: 4}	{li: 2, re: 4}	87	1	1	46	12	2	4	2	4	2	4	0	0	0	0	0	0	0	957	1113	0	0	3
325	11	full_explainability	explainability	NULL	academic	6_months	less_than_5	0	0	6_months	95113	1	{li: 1, re: 4}	29367	3816	0	0	888	1	0	0	27479	0	38040	{li: 2, re: 3}	{li: 2, re: 2}	0	0	0	42	13	2	4	2	3	2	2	1	2	-1	1	1	0	0	957	1113	0	1	1
326	11	full_explainability	explainability	NULL	academic	6_months	less_than_5	0	0	6_months	95113	1	{li: 1, re: 4}	29367	3816	0	0	888	1	0	0	27479	0	38040	{li: 2, re: 3}	{li: 2, re: 2}	0	0	0	42	13	2	4	2	3	2	2	1	2	-1	1	1	0	0	957	1113	0	1	1
327	11	full_explainability	explainability	NULL	academic	6_months	less_than_5	0	0	6_months	95113	12	{li: 2, re: 2}	6170	3994	0	0	1048	1	0	0	7339	2	52619	{li: 2, re: 2}	{li: 2, re: 2}	0	1	1	50	14	2	2	2	2	2	2	0	0	0	0	0	0	0	957	1113	0	0	1
328	11	full_explainability	explainability	NULL	academic	6_months	less_than_5	0	0	6_months	95113	12	{li: 2, re: 2}	6170	3994	0	0	1048	1	0	0	7339	2	52619	{li: 2, re: 2}	{li: 2, re: 2}	0	1	1	50	14	2	2	2	2	2	2	0	0	0	0	0	0	0	957	1113	0	0	1
329	11	full_explainability	explainability	NULL	academic	6_months	less_than_5	0	0	6_months	95113	2	{li: 1, re: 1}	4002	5619	16	1	4010	1	0	0	22282	0	23450	{li: 2, re: 2}	{li: 2, re: 2}	0	1	1	58	15	2	2	2	2	2	2	0	0	0	0	0	0	0	957	1113	0	0	1
330	11	full_explainability	explainability	NULL	academic	6_months	less_than_5	0	0	6_months	95113	2	{li: 1, re: 1}	4002	5619	16	1	4010	1	0	0	22282	0	23450	{li: 2, re: 2}	{li: 2, re: 2}	0	1	1	58	15	2	2	2	2	2	2	0	0	0	0	0	0	0	957	1113	0	0	1
331	12	partial_explainability	explainability	NULL	non_academic_public	1_week	20_to_50	1	1	1_week	261199	5	{li: 1, re: 4}	49306	16211	NULL	NULL	17047	5	NA	NULL	55066	0	63442	{li: 2, re: 2}	{li: 2, re: 3}	2	0	0	41	1	2	4	2	2	2	3	2	1	1	1	1	0	0	NA	NA	0	1	5
332	12	partial_explainability	explainability	NULL	non_academic_public	1_week	20_to_50	1	1	1_week	261199	5	{li: 1, re: 4}	49306	16211	NULL	NULL	17047	5	NA	NULL	55066	0	63442	{li: 2, re: 2}	{li: 2, re: 3}	2	0	0	41	1	2	4	2	2	2	3	2	1	1	1	1	0	0	NA	NA	0	1	5
333	12	partial_explainability	explainability	NULL	non_academic_public	1_week	20_to_50	1	1	1_week	261199	3	{li: 4, re: 2}	68183	46855	NULL	NULL	5792	3	NA	NULL	57935	0	76303	{li: 3, re: 2}	{li: 3, re: 2}	1	1	1	40	2	4	2	3	2	3	2	1	1	0	1	0	0	0	NA	NA	0	0	3
334	12	partial_explainability	explainability	NULL	non_academic_public	1_week	20_to_50	1	1	1_week	261199	3	{li: 4, re: 2}	68183	46855	NULL	NULL	5792	3	NA	NULL	57935	0	76303	{li: 3, re: 2}	{li: 3, re: 2}	1	1	1	40	2	4	2	3	2	3	2	1	1	0	1	0	0	0	NA	NA	0	0	3
335	12	partial_explainability	explainability	NULL	non_academic_public	1_week	20_to_50	1	1	1_week	261199	11	{li: 2, re: 2}	29435	15523	NULL	NULL	6824	1	NA	NULL	27683	0	43651	{li: 4, re: 2}	{li: 3, re: 2}	2	0	1	48	3	2	2	4	2	3	2	-2	-1	-1	1	1	0	0	NA	NA	1	0	1
336	12	partial_explainability	explainability	NULL	non_academic_public	1_week	20_to_50	1	1	1_week	261199	11	{li: 2, re: 2}	29435	15523	NULL	NULL	6824	1	NA	NULL	27683	0	43651	{li: 4, re: 2}	{li: 3, re: 2}	2	0	1	48	3	2	2	4	2	3	2	-2	-1	-1	1	1	0	0	NA	NA	1	0	1
337	12	partial_explainability	explainability	NULL	non_academic_public	1_week	20_to_50	1	1	1_week	261199	9	{li: 1, re: 5}	42422	14687	NULL	NULL	3737	2	NA	NULL	19398	0	48871	{li: 2, re: 5}	{li: 2, re: 5}	96	1	0	40	4	2	5	2	5	2	5	0	0	0	0	0	0	0	NA	NA	0	0	2
338	12	partial_explainability	explainability	NULL	non_academic_public	1_week	20_to_50	1	1	1_week	261199	9	{li: 1, re: 5}	42422	14687	NULL	NULL	3737	2	NA	NULL	19398	0	48871	{li: 2, re: 5}	{li: 2, re: 5}	96	1	0	40	4	2	5	2	5	2	5	0	0	0	0	0	0	0	NA	NA	0	0	2
339	12	partial_explainability	explainability	NULL	non_academic_public	1_week	20_to_50	1	1	1_week	261199	4	{li: 1, re: 4}	40613	25372	NULL	NULL	6256	1	NA	NULL	36061	0	58005	{li: 2, re: 2}	{li: 2, re: 3}	2	0	1	47	5	2	4	2	2	2	3	2	1	1	1	1	0	0	NA	NA	0	1	1
340	12	partial_explainability	explainability	NULL	non_academic_public	1_week	20_to_50	1	1	1_week	261199	4	{li: 1, re: 4}	40613	25372	NULL	NULL	6256	1	NA	NULL	36061	0	58005	{li: 2, re: 2}	{li: 2, re: 3}	2	0	1	47	5	2	4	2	2	2	3	2	1	1	1	1	0	0	NA	NA	0	1	1
341	12	partial_explainability	explainability	NULL	non_academic_public	1_week	20_to_50	1	1	1_week	261199	10	{li: 2, re: 4}	15675561	15667521	NULL	NULL	2488	1	NA	NULL	15677929	0	NA	{li: 2, re: 3}	{li: 2, re: 2}	0	0	0	82	6	2	4	2	3	2	2	1	2	-1	1	1	0	0	NA	NA	0	1	NA
342	12	partial_explainability	explainability	NULL	non_academic_public	1_week	20_to_50	1	1	1_week	261199	10	{li: 2, re: 4}	15675561	15667521	NULL	NULL	2488	1	NA	NULL	15677929	0	NA	{li: 2, re: 3}	{li: 2, re: 2}	0	0	0	82	6	2	4	2	3	2	2	1	2	-1	1	1	0	0	NA	NA	0	1	NA
343	12	partial_explainability	explainability	NULL	non_academic_public	1_week	20_to_50	1	1	1_week	261199	8	{li: 4, re: 1}	33632	22272	NULL	NULL	2311	2	NA	NULL	31720	0	35840	{li: 2, re: 4}	{li: 2, re: 4}	89	1	1	47	7	4	2	2	4	2	4	-2	-2	0	1	0	0	0	NA	NA	0	0	2
344	12	partial_explainability	explainability	NULL	non_academic_public	1_week	20_to_50	1	1	1_week	261199	8	{li: 4, re: 1}	33632	22272	NULL	NULL	2311	2	NA	NULL	31720	0	35840	{li: 2, re: 4}	{li: 2, re: 4}	89	1	1	47	7	4	2	2	4	2	4	-2	-2	0	1	0	0	0	NA	NA	0	0	2
345	12	partial_explainability	explainability	NULL	non_academic_public	1_week	20_to_50	1	1	1_week	261199	6	{li: 1, re: 1}	31951	25439	NULL	NULL	4392	1	NA	NULL	33654	0	35215	{li: 4, re: 2}	{li: 2, re: 2}	0	0	1	45	8	2	2	4	2	2	2	-2	0	-2	1	2	0	0	NA	NA	1	0	1
346	12	partial_explainability	explainability	NULL	non_academic_public	1_week	20_to_50	1	1	1_week	261199	6	{li: 1, re: 1}	31951	25439	NULL	NULL	4392	1	NA	NULL	33654	0	35215	{li: 4, re: 2}	{li: 2, re: 2}	0	0	1	45	8	2	2	4	2	2	2	-2	0	-2	1	2	0	0	NA	NA	1	0	1
347	12	partial_explainability	explainability	NULL	non_academic_public	1_week	20_to_50	1	1	1_week	261199	14	{li: 1, re: 4}	79157	65845	NULL	NULL	4553	4	NA	NULL	75949	0	112430	{li: 2, re: 3}	{li: 2, re: 3}	2	1	0	75	9	2	4	2	3	2	3	1	1	0	1	0	0	0	NA	NA	0	0	4
348	12	partial_explainability	explainability	NULL	non_academic_public	1_week	20_to_50	1	1	1_week	261199	14	{li: 1, re: 4}	79157	65845	NULL	NULL	4553	4	NA	NULL	75949	0	112430	{li: 2, re: 3}	{li: 2, re: 3}	2	1	0	75	9	2	4	2	3	2	3	1	1	0	1	0	0	0	NA	NA	0	0	4
349	12	partial_explainability	explainability	NULL	non_academic_public	1_week	20_to_50	1	1	1_week	261199	13	{li: 4, re: 1}	45849	19697	NULL	NULL	7607	7	NA	NULL	127049	0	131601	{li: 3, re: 2}	{li: 4, re: 2}	62	0	0	50	10	4	2	3	2	4	2	1	0	1	1	1	0	0	NA	NA	1	0	7
350	12	partial_explainability	explainability	NULL	non_academic_public	1_week	20_to_50	1	1	1_week	261199	13	{li: 4, re: 1}	45849	19697	NULL	NULL	7607	7	NA	NULL	127049	0	131601	{li: 3, re: 2}	{li: 4, re: 2}	62	0	0	50	10	4	2	3	2	4	2	1	0	1	1	1	0	0	NA	NA	1	0	7
351	12	partial_explainability	explainability	NULL	non_academic_public	1_week	20_to_50	1	1	1_week	261199	15	{li: 1, re: 1}	42302	29366	NULL	NULL	5479	6	NA	NULL	53710	0	56079	{li: 2, re: 2}	{li: 2, re: 4}	74	0	0	39	11	2	2	2	2	2	4	0	-2	2	0	2	0	0	NA	NA	0	1	6
352	12	partial_explainability	explainability	NULL	non_academic_public	1_week	20_to_50	1	1	1_week	261199	15	{li: 1, re: 1}	42302	29366	NULL	NULL	5479	6	NA	NULL	53710	0	56079	{li: 2, re: 2}	{li: 2, re: 4}	74	0	0	39	11	2	2	2	2	2	4	0	-2	2	0	2	0	0	NA	NA	0	1	6
353	12	partial_explainability	explainability	NULL	non_academic_public	1_week	20_to_50	1	1	1_week	261199	7	{li: 1, re: 4}	24755	7219	NULL	NULL	6648	2	NA	NULL	22907	0	27187	{li: 2, re: 4}	{li: 2, re: 4}	87	1	1	46	12	2	4	2	4	2	4	0	0	0	0	0	0	0	NA	NA	0	0	2
354	12	partial_explainability	explainability	NULL	non_academic_public	1_week	20_to_50	1	1	1_week	261199	7	{li: 1, re: 4}	24755	7219	NULL	NULL	6648	2	NA	NULL	22907	0	27187	{li: 2, re: 4}	{li: 2, re: 4}	87	1	1	46	12	2	4	2	4	2	4	0	0	0	0	0	0	0	NA	NA	0	0	2
355	12	partial_explainability	explainability	NULL	non_academic_public	1_week	20_to_50	1	1	1_week	261199	1	{li: 1, re: 4}	34697	18873	NULL	NULL	5119	1	NA	NULL	36529	0	40385	{li: 2, re: 3}	{li: 2, re: 2}	0	0	0	42	13	2	4	2	3	2	2	1	2	-1	1	1	0	0	NA	NA	0	1	1
356	12	partial_explainability	explainability	NULL	non_academic_public	1_week	20_to_50	1	1	1_week	261199	1	{li: 1, re: 4}	34697	18873	NULL	NULL	5119	1	NA	NULL	36529	0	40385	{li: 2, re: 3}	{li: 2, re: 2}	0	0	0	42	13	2	4	2	3	2	2	1	2	-1	1	1	0	0	NA	NA	0	1	1
357	12	partial_explainability	explainability	NULL	non_academic_public	1_week	20_to_50	1	1	1_week	261199	12	{li: 1, re: 1}	20886	15334	NULL	NULL	928	1	NA	NULL	19365	0	22062	{li: 2, re: 2}	{li: 2, re: 2}	0	1	1	50	14	2	2	2	2	2	2	0	0	0	0	0	0	0	NA	NA	0	0	1
358	12	partial_explainability	explainability	NULL	non_academic_public	1_week	20_to_50	1	1	1_week	261199	12	{li: 1, re: 1}	20886	15334	NULL	NULL	928	1	NA	NULL	19365	0	22062	{li: 2, re: 2}	{li: 2, re: 2}	0	1	1	50	14	2	2	2	2	2	2	0	0	0	0	0	0	0	NA	NA	0	0	1
359	12	partial_explainability	explainability	NULL	non_academic_public	1_week	20_to_50	1	1	1_week	261199	2	{li: 1, re: 1}	0	11724	NULL	NULL	6920	1	NA	NULL	17052	0	18644	{li: 2, re: 2}	{li: 2, re: 2}	0	1	1	58	15	2	2	2	2	2	2	0	0	0	0	0	1	0	NA	NA	0	0	1
360	12	partial_explainability	explainability	NULL	non_academic_public	1_week	20_to_50	1	1	1_week	261199	2	{li: 1, re: 1}	0	11724	NULL	NULL	6920	1	NA	NULL	17052	0	18644	{li: 2, re: 2}	{li: 2, re: 2}	0	1	1	58	15	2	2	2	2	2	2	0	0	0	0	0	1	0	NA	NA	0	0	1
361	13	control	priming	NULL	non_academic_public	1_month	10_to_20	1	1	1_month	234793	5	{li: 2, re: 2}	175339	21698	0	0	20710	8	0	0	173604	0	189867	{li: 2, re: 2}	{li: 2, re: 3}	2	0	0	41	1	2	2	2	2	2	3	0	-1	1	0	1	0	0	1581	2117	0	1	8
362	13	control	priming	NULL	non_academic_public	1_month	10_to_20	1	1	1_month	234793	5	{li: 2, re: 2}	175339	21698	0	0	20710	8	0	0	173604	0	189867	{li: 2, re: 2}	{li: 2, re: 3}	2	0	0	41	1	2	2	2	2	2	3	0	-1	1	0	1	0	0	1581	2117	0	1	8
363	13	control	priming	NULL	non_academic_public	1_month	10_to_20	1	1	1_month	234793	3	{li: 3, re: 3}	97863	68619	0	0	1913	2	42063	5	96139	0	126531	{li: 3, re: 2}	{li: 3, re: 2}	1	1	1	40	2	3	3	3	2	3	2	0	0	0	0	0	0	0	1581	2117	0	0	2
364	13	control	priming	NULL	non_academic_public	1_month	10_to_20	1	1	1_month	234793	3	{li: 3, re: 3}	97863	68619	0	0	1913	2	42063	5	96139	0	126531	{li: 3, re: 2}	{li: 3, re: 2}	1	1	1	40	2	3	3	3	2	3	2	0	0	0	0	0	0	0	1581	2117	0	0	2
365	13	control	priming	NULL	non_academic_public	1_month	10_to_20	1	1	1_month	234793	11	{li: 3, re: 3}	57285	30338	0	0	1176	1	5982	2	55078	2	106542	{li: 4, re: 2}	{li: 3, re: 2}	2	0	1	48	3	3	3	4	2	3	2	-1	0	-1	1	1	0	0	1581	2117	1	0	1
366	13	control	priming	NULL	non_academic_public	1_month	10_to_20	1	1	1_month	234793	11	{li: 3, re: 3}	57285	30338	0	0	1176	1	5982	2	55078	2	106542	{li: 4, re: 2}	{li: 3, re: 2}	2	0	1	48	3	3	3	4	2	3	2	-1	0	-1	1	1	0	0	1581	2117	1	0	1
367	13	control	priming	NULL	non_academic_public	1_month	10_to_20	1	1	1_month	234793	9	{li: 3, re: 5}	38566	7456	15	1	9753	2	17	1	27118	1	57879	{li: 2, re: 5}	{li: 2, re: 5}	96	1	0	40	4	3	5	2	5	2	5	0	0	0	0	0	0	0	1581	2117	0	0	2
368	13	control	priming	NULL	non_academic_public	1_month	10_to_20	1	1	1_month	234793	9	{li: 3, re: 5}	38566	7456	15	1	9753	2	17	1	27118	1	57879	{li: 2, re: 5}	{li: 2, re: 5}	96	1	0	40	4	3	5	2	5	2	5	0	0	0	0	0	0	0	1581	2117	0	0	2
369	13	control	priming	NULL	non_academic_public	1_month	10_to_20	1	1	1_month	234793	4	{li: 2, re: 3}	53801	37338	0	0	3322	3	0	0	57940	0	68120	{li: 2, re: 2}	{li: 2, re: 3}	2	0	1	47	5	2	3	2	2	2	3	1	0	1	1	1	0	0	1581	2117	0	1	3
370	13	control	priming	NULL	non_academic_public	1_month	10_to_20	1	1	1_month	234793	4	{li: 2, re: 3}	53801	37338	0	0	3322	3	0	0	57940	0	68120	{li: 2, re: 2}	{li: 2, re: 3}	2	0	1	47	5	2	3	2	2	2	3	1	0	1	1	1	0	0	1581	2117	0	1	3
371	13	control	priming	NULL	non_academic_public	1_month	10_to_20	1	1	1_month	234793	10	{li: 2, re: 2}	100707	84740	16	1	958	1	0	0	92076	0	102826	{li: 2, re: 3}	{li: 2, re: 2}	0	0	0	82	6	2	2	2	3	2	2	-1	0	-1	1	1	0	0	1581	2117	0	1	1
372	13	control	priming	NULL	non_academic_public	1_month	10_to_20	1	1	1_month	234793	10	{li: 2, re: 2}	100707	84740	16	1	958	1	0	0	92076	0	102826	{li: 2, re: 3}	{li: 2, re: 2}	0	0	0	82	6	2	2	2	3	2	2	-1	0	-1	1	1	0	0	1581	2117	0	1	1
373	13	control	priming	NULL	non_academic_public	1_month	10_to_20	1	1	1_month	234793	8	{li: 2, re: 4}	76038	45041	17	1	3388	3	0	0	68792	0	79193	{li: 2, re: 4}	{li: 2, re: 4}	89	1	1	47	7	2	4	2	4	2	4	0	0	0	0	0	0	0	1581	2117	0	0	3
374	13	control	priming	NULL	non_academic_public	1_month	10_to_20	1	1	1_month	234793	8	{li: 2, re: 4}	76038	45041	17	1	3388	3	0	0	68792	0	79193	{li: 2, re: 4}	{li: 2, re: 4}	89	1	1	47	7	2	4	2	4	2	4	0	0	0	0	0	0	0	1581	2117	0	0	3
375	13	control	priming	NULL	non_academic_public	1_month	10_to_20	1	1	1_month	234793	6	{li: 3, re: 2}	67789	13199	0	0	2441	2	0	0	66031	0	71773	{li: 4, re: 2}	{li: 2, re: 2}	0	0	1	45	8	3	2	4	2	2	2	-1	1	-2	1	2	0	0	1581	2117	1	0	2
376	13	control	priming	NULL	non_academic_public	1_month	10_to_20	1	1	1_month	234793	6	{li: 3, re: 2}	67789	13199	0	0	2441	2	0	0	66031	0	71773	{li: 4, re: 2}	{li: 2, re: 2}	0	0	1	45	8	3	2	4	2	2	2	-1	1	-2	1	2	0	0	1581	2117	1	0	2
377	13	control	priming	NULL	non_academic_public	1_month	10_to_20	1	1	1_month	234793	14	{li: 2, re: 3}	172315	142433	0	0	2818	3	2066	1	171049	0	174681	{li: 2, re: 3}	{li: 2, re: 3}	2	1	0	75	9	2	3	2	3	2	3	0	0	0	0	0	0	0	1581	2117	0	0	3
378	13	control	priming	NULL	non_academic_public	1_month	10_to_20	1	1	1_month	234793	14	{li: 2, re: 3}	172315	142433	0	0	2818	3	2066	1	171049	0	174681	{li: 2, re: 3}	{li: 2, re: 3}	2	1	0	75	9	2	3	2	3	2	3	0	0	0	0	0	0	0	1581	2117	0	0	3
379	13	control	priming	NULL	non_academic_public	1_month	10_to_20	1	1	1_month	234793	13	{li: 3, re: 2}	110828	92407	0	0	5872	5	2017	2	109328	1	137617	{li: 3, re: 2}	{li: 4, re: 2}	62	0	0	50	10	3	2	3	2	4	2	0	-1	1	0	1	0	0	1581	2117	1	0	5
380	13	control	priming	NULL	non_academic_public	1_month	10_to_20	1	1	1_month	234793	13	{li: 3, re: 2}	110828	92407	0	0	5872	5	2017	2	109328	1	137617	{li: 3, re: 2}	{li: 4, re: 2}	62	0	0	50	10	3	2	3	2	4	2	0	-1	1	0	1	0	0	1581	2117	1	0	5
381	13	control	priming	NULL	non_academic_public	1_month	10_to_20	1	1	1_month	234793	15	{li: 2, re: 2}	87648	50116	0	0	9799	7	901	1	85297	0	105347	{li: 2, re: 2}	{li: 2, re: 4}	74	0	0	39	11	2	2	2	2	2	4	0	-2	2	0	2	0	0	1581	2117	0	1	7
382	13	control	priming	NULL	non_academic_public	1_month	10_to_20	1	1	1_month	234793	15	{li: 2, re: 2}	87648	50116	0	0	9799	7	901	1	85297	0	105347	{li: 2, re: 2}	{li: 2, re: 4}	74	0	0	39	11	2	2	2	2	2	4	0	-2	2	0	2	0	0	1581	2117	0	1	7
383	13	control	priming	NULL	non_academic_public	1_month	10_to_20	1	1	1_month	234793	7	{li: 2, re: 4}	0	52797	0	0	961	1	0	0	14940	1	77744	{li: 2, re: 4}	{li: 2, re: 4}	87	1	1	46	12	2	4	2	4	2	4	0	0	0	0	0	1	0	1581	2117	0	0	1
384	13	control	priming	NULL	non_academic_public	1_month	10_to_20	1	1	1_month	234793	7	{li: 2, re: 4}	0	52797	0	0	961	1	0	0	14940	1	77744	{li: 2, re: 4}	{li: 2, re: 4}	87	1	1	46	12	2	4	2	4	2	4	0	0	0	0	0	1	0	1581	2117	0	0	1
385	13	control	priming	NULL	non_academic_public	1_month	10_to_20	1	1	1_month	234793	1	{li: 2, re: 2}	55337	44407	1898	1	1607	1	0	0	57396	0	61626	{li: 2, re: 3}	{li: 2, re: 2}	0	0	0	42	13	2	2	2	3	2	2	-1	0	-1	1	1	0	0	1581	2117	0	1	1
386	13	control	priming	NULL	non_academic_public	1_month	10_to_20	1	1	1_month	234793	1	{li: 2, re: 2}	55337	44407	1898	1	1607	1	0	0	57396	0	61626	{li: 2, re: 3}	{li: 2, re: 2}	0	0	0	42	13	2	2	2	3	2	2	-1	0	-1	1	1	0	0	1581	2117	0	1	1
387	13	control	priming	NULL	non_academic_public	1_month	10_to_20	1	1	1_month	234793	12	{li: 3, re: 3}	38750	33614	0	0	926	1	7666	1	36276	4	69017	{li: 2, re: 2}	{li: 2, re: 2}	0	1	1	50	14	3	3	2	2	2	2	2	2	0	1	0	0	0	1581	2117	0	0	1
388	13	control	priming	NULL	non_academic_public	1_month	10_to_20	1	1	1_month	234793	12	{li: 3, re: 3}	38750	33614	0	0	926	1	7666	1	36276	4	69017	{li: 2, re: 2}	{li: 2, re: 2}	0	1	1	50	14	3	3	2	2	2	2	2	2	0	1	0	0	0	1581	2117	0	0	1
389	13	control	priming	NULL	non_academic_public	1_month	10_to_20	1	1	1_month	234793	2	{li: 3, re: 2}	33427	18152	0	0	3387	2	1131	1	31424	3	143211	{li: 2, re: 2}	{li: 2, re: 2}	0	1	1	58	15	3	2	2	2	2	2	1	1	0	1	0	0	0	1581	2117	0	0	2
390	13	control	priming	NULL	non_academic_public	1_month	10_to_20	1	1	1_month	234793	2	{li: 3, re: 2}	33427	18152	0	0	3387	2	1131	1	31424	3	143211	{li: 2, re: 2}	{li: 2, re: 2}	0	1	1	58	15	3	2	2	2	2	2	1	1	0	1	0	0	0	1581	2117	0	0	2
391	14	control	explainability	NULL	academic	1_week	10_to_20	1	1	more_than_1_year	135561	5	{li: 1, re: 1}	10056	NA	NULL	NULL	NA	NA	NA	NULL	8016	0	31073	{li: 2, re: 2}	{li: 2, re: 3}	2	0	0	41	1	2	2	2	2	2	3	0	-1	1	0	1	0	1	847	1028	0	1	NA
392	14	control	explainability	NULL	academic	1_week	10_to_20	1	1	more_than_1_year	135561	5	{li: 1, re: 1}	10056	NA	NULL	NULL	NA	NA	NA	NULL	8016	0	31073	{li: 2, re: 2}	{li: 2, re: 3}	2	0	0	41	1	2	2	2	2	2	3	0	-1	1	0	1	0	1	847	1028	0	1	NA
393	14	control	explainability	NULL	academic	1_week	10_to_20	1	1	more_than_1_year	135561	3	{li: 3, re: 2}	48700	NA	NULL	NULL	NA	NA	NA	NULL	45771	0	57620	{li: 3, re: 2}	{li: 3, re: 2}	1	1	1	40	2	3	2	3	2	3	2	0	0	0	0	0	0	1	847	1028	0	0	NA
394	14	control	explainability	NULL	academic	1_week	10_to_20	1	1	more_than_1_year	135561	3	{li: 3, re: 2}	48700	NA	NULL	NULL	NA	NA	NA	NULL	45771	0	57620	{li: 3, re: 2}	{li: 3, re: 2}	1	1	1	40	2	3	2	3	2	3	2	0	0	0	0	0	0	1	847	1028	0	0	NA
395	14	control	explainability	NULL	academic	1_week	10_to_20	1	1	more_than_1_year	135561	11	{li: 3, re: 2}	49706	NA	NULL	NULL	NA	NA	NA	NULL	45746	2	60906	{li: 4, re: 2}	{li: 3, re: 2}	2	0	1	48	3	3	2	4	2	3	2	-1	0	-1	1	1	0	1	847	1028	1	0	NA
396	14	control	explainability	NULL	academic	1_week	10_to_20	1	1	more_than_1_year	135561	11	{li: 3, re: 2}	49706	NA	NULL	NULL	NA	NA	NA	NULL	45746	2	60906	{li: 4, re: 2}	{li: 3, re: 2}	2	0	1	48	3	3	2	4	2	3	2	-1	0	-1	1	1	0	1	847	1028	1	0	NA
397	14	control	explainability	NULL	academic	1_week	10_to_20	1	1	more_than_1_year	135561	9	{li: 2, re: 5}	28171	NA	NULL	NULL	NA	NA	NA	NULL	22883	3	59187	{li: 2, re: 5}	{li: 2, re: 5}	96	1	0	40	4	2	5	2	5	2	5	0	0	0	0	0	0	1	847	1028	0	0	NA
398	14	control	explainability	NULL	academic	1_week	10_to_20	1	1	more_than_1_year	135561	9	{li: 2, re: 5}	28171	NA	NULL	NULL	NA	NA	NA	NULL	22883	3	59187	{li: 2, re: 5}	{li: 2, re: 5}	96	1	0	40	4	2	5	2	5	2	5	0	0	0	0	0	0	1	847	1028	0	0	NA
399	14	control	explainability	NULL	academic	1_week	10_to_20	1	1	more_than_1_year	135561	4	{li: 2, re: 3}	51454	NA	NULL	NULL	NA	NA	NA	NULL	46893	0	54334	{li: 2, re: 2}	{li: 2, re: 3}	2	0	1	47	5	2	3	2	2	2	3	1	0	1	1	1	0	1	847	1028	0	1	NA
400	14	control	explainability	NULL	academic	1_week	10_to_20	1	1	more_than_1_year	135561	4	{li: 2, re: 3}	51454	NA	NULL	NULL	NA	NA	NA	NULL	46893	0	54334	{li: 2, re: 2}	{li: 2, re: 3}	2	0	1	47	5	2	3	2	2	2	3	1	0	1	1	1	0	1	847	1028	0	1	NA
401	14	control	explainability	NULL	academic	1_week	10_to_20	1	1	more_than_1_year	135561	10	{li: 2, re: 3}	50074	NA	NULL	NULL	NA	NA	NA	NULL	47474	1	59722	{li: 2, re: 3}	{li: 2, re: 2}	0	0	0	82	6	2	3	2	3	2	2	0	1	-1	0	1	0	1	847	1028	0	1	NA
402	14	control	explainability	NULL	academic	1_week	10_to_20	1	1	more_than_1_year	135561	10	{li: 2, re: 3}	50074	NA	NULL	NULL	NA	NA	NA	NULL	47474	1	59722	{li: 2, re: 3}	{li: 2, re: 2}	0	0	0	82	6	2	3	2	3	2	2	0	1	-1	0	1	0	1	847	1028	0	1	NA
403	14	control	explainability	NULL	academic	1_week	10_to_20	1	1	more_than_1_year	135561	8	{li: 3, re: 3}	45574	NA	NULL	NULL	NA	NA	NA	NULL	39287	2	61854	{li: 2, re: 4}	{li: 2, re: 4}	89	1	1	47	7	3	3	2	4	2	4	-1	-1	0	1	0	0	1	847	1028	0	0	NA
404	14	control	explainability	NULL	academic	1_week	10_to_20	1	1	more_than_1_year	135561	8	{li: 3, re: 3}	45574	NA	NULL	NULL	NA	NA	NA	NULL	39287	2	61854	{li: 2, re: 4}	{li: 2, re: 4}	89	1	1	47	7	3	3	2	4	2	4	-1	-1	0	1	0	0	1	847	1028	0	0	NA
405	14	control	explainability	NULL	academic	1_week	10_to_20	1	1	more_than_1_year	135561	6	{li: 4, re: 2}	49178	NA	NULL	NULL	NA	NA	NA	NULL	43866	1	75795	{li: 4, re: 2}	{li: 2, re: 2}	0	0	1	45	8	4	2	4	2	2	2	0	2	-2	0	2	0	1	847	1028	1	0	NA
406	14	control	explainability	NULL	academic	1_week	10_to_20	1	1	more_than_1_year	135561	6	{li: 4, re: 2}	49178	NA	NULL	NULL	NA	NA	NA	NULL	43866	1	75795	{li: 4, re: 2}	{li: 2, re: 2}	0	0	1	45	8	4	2	4	2	2	2	0	2	-2	0	2	0	1	847	1028	1	0	NA
407	14	control	explainability	NULL	academic	1_week	10_to_20	1	1	more_than_1_year	135561	14	{li: 1, re: 1}	22546	NA	NULL	NULL	NA	NA	NA	NULL	21282	0	43746	{li: 2, re: 3}	{li: 2, re: 3}	2	1	0	75	9	2	2	2	3	2	3	-1	-1	0	1	0	0	1	847	1028	0	0	NA
408	14	control	explainability	NULL	academic	1_week	10_to_20	1	1	more_than_1_year	135561	14	{li: 1, re: 1}	22546	NA	NULL	NULL	NA	NA	NA	NULL	21282	0	43746	{li: 2, re: 3}	{li: 2, re: 3}	2	1	0	75	9	2	2	2	3	2	3	-1	-1	0	1	0	0	1	847	1028	0	0	NA
409	14	control	explainability	NULL	academic	1_week	10_to_20	1	1	more_than_1_year	135561	13	{li: 4, re: 2}	37719	NA	NULL	NULL	NA	NA	NA	NULL	34184	0	39551	{li: 3, re: 2}	{li: 4, re: 2}	62	0	0	50	10	4	2	3	2	4	2	1	0	1	1	1	0	1	847	1028	1	0	NA
410	14	control	explainability	NULL	academic	1_week	10_to_20	1	1	more_than_1_year	135561	13	{li: 4, re: 2}	37719	NA	NULL	NULL	NA	NA	NA	NULL	34184	0	39551	{li: 3, re: 2}	{li: 4, re: 2}	62	0	0	50	10	4	2	3	2	4	2	1	0	1	1	1	0	1	847	1028	1	0	NA
411	14	control	explainability	NULL	academic	1_week	10_to_20	1	1	more_than_1_year	135561	15	{li: 2, re: 4}	45877	NA	NULL	NULL	NA	NA	NA	NULL	44158	1	79718	{li: 2, re: 2}	{li: 2, re: 4}	74	0	0	39	11	2	4	2	2	2	4	2	0	2	1	2	0	1	847	1028	0	1	NA
412	14	control	explainability	NULL	academic	1_week	10_to_20	1	1	more_than_1_year	135561	15	{li: 2, re: 4}	45877	NA	NULL	NULL	NA	NA	NA	NULL	44158	1	79718	{li: 2, re: 2}	{li: 2, re: 4}	74	0	0	39	11	2	4	2	2	2	4	2	0	2	1	2	0	1	847	1028	0	1	NA
413	14	control	explainability	NULL	academic	1_week	10_to_20	1	1	more_than_1_year	135561	7	{li: 1, re: 4}	45525	NA	NULL	NULL	NA	NA	NA	NULL	27861	0	52462	{li: 2, re: 4}	{li: 2, re: 4}	87	1	1	46	12	2	4	2	4	2	4	0	0	0	0	0	0	1	847	1028	0	0	NA
414	14	control	explainability	NULL	academic	1_week	10_to_20	1	1	more_than_1_year	135561	7	{li: 1, re: 4}	45525	NA	NULL	NULL	NA	NA	NA	NULL	27861	0	52462	{li: 2, re: 4}	{li: 2, re: 4}	87	1	1	46	12	2	4	2	4	2	4	0	0	0	0	0	0	1	847	1028	0	0	NA
415	14	control	explainability	NULL	academic	1_week	10_to_20	1	1	more_than_1_year	135561	1	{li: 2, re: 2}	23162	NA	NULL	NULL	NA	NA	NA	NULL	20394	1	33394	{li: 2, re: 3}	{li: 2, re: 2}	0	0	0	42	13	2	2	2	3	2	2	-1	0	-1	1	1	0	1	847	1028	0	1	NA
416	14	control	explainability	NULL	academic	1_week	10_to_20	1	1	more_than_1_year	135561	1	{li: 2, re: 2}	23162	NA	NULL	NULL	NA	NA	NA	NULL	20394	1	33394	{li: 2, re: 3}	{li: 2, re: 2}	0	0	0	42	13	2	2	2	3	2	2	-1	0	-1	1	1	0	1	847	1028	0	1	NA
417	14	control	explainability	NULL	academic	1_week	10_to_20	1	1	more_than_1_year	135561	12	{li: 1, re: 1}	73026	NA	NULL	NULL	NA	NA	NA	NULL	71626	2	83171	{li: 2, re: 2}	{li: 2, re: 2}	0	1	1	50	14	2	2	2	2	2	2	0	0	0	0	0	0	1	847	1028	0	0	NA
418	14	control	explainability	NULL	academic	1_week	10_to_20	1	1	more_than_1_year	135561	12	{li: 1, re: 1}	73026	NA	NULL	NULL	NA	NA	NA	NULL	71626	2	83171	{li: 2, re: 2}	{li: 2, re: 2}	0	1	1	50	14	2	2	2	2	2	2	0	0	0	0	0	0	1	847	1028	0	0	NA
419	14	control	explainability	NULL	academic	1_week	10_to_20	1	1	more_than_1_year	135561	2	{li: 1, re: 1}	46826	NA	NULL	NULL	NA	NA	NA	NULL	45370	0	49524	{li: 2, re: 2}	{li: 2, re: 2}	0	1	1	58	15	2	2	2	2	2	2	0	0	0	0	0	0	1	847	1028	0	0	NA
420	14	control	explainability	NULL	academic	1_week	10_to_20	1	1	more_than_1_year	135561	2	{li: 1, re: 1}	46826	NA	NULL	NULL	NA	NA	NA	NULL	45370	0	49524	{li: 2, re: 2}	{li: 2, re: 2}	0	1	1	58	15	2	2	2	2	2	2	0	0	0	0	0	0	1	847	1028	0	0	NA
421	15	full_explainability	explainability	NULL	academic	1_week	more_than_50	0	0	NULL	177104	5	{li: 2, re: 3}	55649	28425	2251	4	9696	2	3562	1	82609	0	88855	{li: 2, re: 2}	{li: 2, re: 3}	2	0	0	41	1	2	3	2	2	2	3	1	0	1	1	1	0	0	967	1210	0	1	2
422	15	full_explainability	explainability	NULL	academic	1_week	more_than_50	0	0	NULL	177104	5	{li: 2, re: 3}	55649	28425	2251	4	9696	2	3562	1	82609	0	88855	{li: 2, re: 2}	{li: 2, re: 3}	2	0	0	41	1	2	3	2	2	2	3	1	0	1	1	1	0	0	967	1210	0	1	2
423	15	full_explainability	explainability	NULL	academic	1_week	more_than_50	0	0	NULL	177104	3	{li: 3, re: 1}	50938	27361	0	0	4408	1	0	0	46002	0	59728	{li: 3, re: 2}	{li: 3, re: 2}	1	1	1	40	2	3	2	3	2	3	2	0	0	0	0	0	0	0	967	1210	0	0	1
424	15	full_explainability	explainability	NULL	academic	1_week	more_than_50	0	0	NULL	177104	3	{li: 3, re: 1}	50938	27361	0	0	4408	1	0	0	46002	0	59728	{li: 3, re: 2}	{li: 3, re: 2}	1	1	1	40	2	3	2	3	2	3	2	0	0	0	0	0	0	0	967	1210	0	0	1
425	15	full_explainability	explainability	NULL	academic	1_week	more_than_50	0	0	NULL	177104	11	{li: 3, re: 1}	35922	28642	0	0	1055	1	0	0	37513	0	43930	{li: 4, re: 2}	{li: 3, re: 2}	2	0	1	48	3	3	2	4	2	3	2	-1	0	-1	1	1	0	0	967	1210	1	0	1
426	15	full_explainability	explainability	NULL	academic	1_week	more_than_50	0	0	NULL	177104	11	{li: 3, re: 1}	35922	28642	0	0	1055	1	0	0	37513	0	43930	{li: 4, re: 2}	{li: 3, re: 2}	2	0	1	48	3	3	2	4	2	3	2	-1	0	-1	1	1	0	0	967	1210	1	0	1
427	15	full_explainability	explainability	NULL	academic	1_week	more_than_50	0	0	NULL	177104	9	{li: 2, re: 5}	39068	35277	0	0	27375	1	1845	2	32100	3	66397	{li: 2, re: 5}	{li: 2, re: 5}	96	1	0	40	4	2	5	2	5	2	5	0	0	0	0	0	0	0	967	1210	0	0	1
428	15	full_explainability	explainability	NULL	academic	1_week	more_than_50	0	0	NULL	177104	9	{li: 2, re: 5}	39068	35277	0	0	27375	1	1845	2	32100	3	66397	{li: 2, re: 5}	{li: 2, re: 5}	96	1	0	40	4	2	5	2	5	2	5	0	0	0	0	0	0	0	967	1210	0	0	1
429	15	full_explainability	explainability	NULL	academic	1_week	more_than_50	0	0	NULL	177104	4	{li: 2, re: 3}	310549	298189	0	0	3936	1	0	0	308030	0	313678	{li: 2, re: 2}	{li: 2, re: 3}	2	0	1	47	5	2	3	2	2	2	3	1	0	1	1	1	0	0	967	1210	0	1	1
430	15	full_explainability	explainability	NULL	academic	1_week	more_than_50	0	0	NULL	177104	4	{li: 2, re: 3}	310549	298189	0	0	3936	1	0	0	308030	0	313678	{li: 2, re: 2}	{li: 2, re: 3}	2	0	1	47	5	2	3	2	2	2	3	1	0	1	1	1	0	0	967	1210	0	1	1
431	15	full_explainability	explainability	NULL	academic	1_week	more_than_50	0	0	NULL	177104	10	{li: 2, re: 2}	48038	39710	0	0	1472	1	0	0	46046	0	49543	{li: 2, re: 3}	{li: 2, re: 2}	0	0	0	82	6	2	2	2	3	2	2	-1	0	-1	1	1	0	0	967	1210	0	1	1
432	15	full_explainability	explainability	NULL	academic	1_week	more_than_50	0	0	NULL	177104	10	{li: 2, re: 2}	48038	39710	0	0	1472	1	0	0	46046	0	49543	{li: 2, re: 3}	{li: 2, re: 2}	0	0	0	82	6	2	2	2	3	2	2	-1	0	-1	1	1	0	0	967	1210	0	1	1
433	15	full_explainability	explainability	NULL	academic	1_week	more_than_50	0	0	NULL	177104	8	{li: 1, re: 4}	30544	20320	0	0	3136	1	0	0	38745	0	43849	{li: 2, re: 4}	{li: 2, re: 4}	89	1	1	47	7	2	4	2	4	2	4	0	0	0	0	0	0	0	967	1210	0	0	1
434	15	full_explainability	explainability	NULL	academic	1_week	more_than_50	0	0	NULL	177104	8	{li: 1, re: 4}	30544	20320	0	0	3136	1	0	0	38745	0	43849	{li: 2, re: 4}	{li: 2, re: 4}	89	1	1	47	7	2	4	2	4	2	4	0	0	0	0	0	0	0	967	1210	0	0	1
435	15	full_explainability	explainability	NULL	academic	1_week	more_than_50	0	0	NULL	177104	6	{li: 1, re: 1}	33598	23982	0	0	3816	1	0	0	32118	0	38439	{li: 4, re: 2}	{li: 2, re: 2}	0	0	1	45	8	2	2	4	2	2	2	-2	0	-2	1	2	0	0	967	1210	1	0	1
436	15	full_explainability	explainability	NULL	academic	1_week	more_than_50	0	0	NULL	177104	6	{li: 1, re: 1}	33598	23982	0	0	3816	1	0	0	32118	0	38439	{li: 4, re: 2}	{li: 2, re: 2}	0	0	1	45	8	2	2	4	2	2	2	-2	0	-2	1	2	0	0	967	1210	1	0	1
437	15	full_explainability	explainability	NULL	academic	1_week	more_than_50	0	0	NULL	177104	14	{li: 1, re: 3}	28896	21919	0	0	1816	1	0	0	37351	0	38912	{li: 2, re: 3}	{li: 2, re: 3}	2	1	0	75	9	2	3	2	3	2	3	0	0	0	0	0	0	0	967	1210	0	0	1
438	15	full_explainability	explainability	NULL	academic	1_week	more_than_50	0	0	NULL	177104	14	{li: 1, re: 3}	28896	21919	0	0	1816	1	0	0	37351	0	38912	{li: 2, re: 3}	{li: 2, re: 3}	2	1	0	75	9	2	3	2	3	2	3	0	0	0	0	0	0	0	967	1210	0	0	1
439	15	full_explainability	explainability	NULL	academic	1_week	more_than_50	0	0	NULL	177104	13	{li: 3, re: 1}	58687	28998	0	0	12400	4	0	0	67223	0	72472	{li: 3, re: 2}	{li: 4, re: 2}	62	0	0	50	10	3	2	3	2	4	2	0	-1	1	0	1	0	0	967	1210	1	0	4
440	15	full_explainability	explainability	NULL	academic	1_week	more_than_50	0	0	NULL	177104	13	{li: 3, re: 1}	58687	28998	0	0	12400	4	0	0	67223	0	72472	{li: 3, re: 2}	{li: 4, re: 2}	62	0	0	50	10	3	2	3	2	4	2	0	-1	1	0	1	0	0	967	1210	1	0	4
441	15	full_explainability	explainability	NULL	academic	1_week	more_than_50	0	0	NULL	177104	15	{li: 1, re: 4}	33709	13885	0	0	3183	3	0	0	32246	0	36438	{li: 2, re: 2}	{li: 2, re: 4}	74	0	0	39	11	2	4	2	2	2	4	2	0	2	1	2	0	0	967	1210	0	1	3
442	15	full_explainability	explainability	NULL	academic	1_week	more_than_50	0	0	NULL	177104	15	{li: 1, re: 4}	33709	13885	0	0	3183	3	0	0	32246	0	36438	{li: 2, re: 2}	{li: 2, re: 4}	74	0	0	39	11	2	4	2	2	2	4	2	0	2	1	2	0	0	967	1210	0	1	3
443	15	full_explainability	explainability	NULL	academic	1_week	more_than_50	0	0	NULL	177104	7	{li: 1, re: 4}	31900	14868	0	0	2225	2	0	0	28155	2	46180	{li: 2, re: 4}	{li: 2, re: 4}	87	1	1	46	12	2	4	2	4	2	4	0	0	0	0	0	0	0	967	1210	0	0	2
444	15	full_explainability	explainability	NULL	academic	1_week	more_than_50	0	0	NULL	177104	7	{li: 1, re: 4}	31900	14868	0	0	2225	2	0	0	28155	2	46180	{li: 2, re: 4}	{li: 2, re: 4}	87	1	1	46	12	2	4	2	4	2	4	0	0	0	0	0	0	0	967	1210	0	0	2
445	15	full_explainability	explainability	NULL	academic	1_week	more_than_50	0	0	NULL	177104	1	{li: 1, re: 1}	18615	9807	0	0	1112	1	0	0	17143	0	19623	{li: 2, re: 3}	{li: 2, re: 2}	0	0	0	42	13	2	2	2	3	2	2	-1	0	-1	1	1	0	0	967	1210	0	1	1
446	15	full_explainability	explainability	NULL	academic	1_week	more_than_50	0	0	NULL	177104	1	{li: 1, re: 1}	18615	9807	0	0	1112	1	0	0	17143	0	19623	{li: 2, re: 3}	{li: 2, re: 2}	0	0	0	42	13	2	2	2	3	2	2	-1	0	-1	1	1	0	0	967	1210	0	1	1
447	15	full_explainability	explainability	NULL	academic	1_week	more_than_50	0	0	NULL	177104	12	{li: 1, re: 1}	22704	16087	0	0	1184	1	0	0	24640	0	26240	{li: 2, re: 2}	{li: 2, re: 2}	0	1	1	50	14	2	2	2	2	2	2	0	0	0	0	0	0	0	967	1210	0	0	1
448	15	full_explainability	explainability	NULL	academic	1_week	more_than_50	0	0	NULL	177104	12	{li: 1, re: 1}	22704	16087	0	0	1184	1	0	0	24640	0	26240	{li: 2, re: 2}	{li: 2, re: 2}	0	1	1	50	14	2	2	2	2	2	2	0	0	0	0	0	0	0	967	1210	0	0	1
449	15	full_explainability	explainability	NULL	academic	1_week	more_than_50	0	0	NULL	177104	2	{li: 1, re: 1}	0	12586	0	0	784	1	0	0	16418	0	18114	{li: 2, re: 2}	{li: 2, re: 2}	0	1	1	58	15	2	2	2	2	2	2	0	0	0	0	0	1	0	967	1210	0	0	1
450	15	full_explainability	explainability	NULL	academic	1_week	more_than_50	0	0	NULL	177104	2	{li: 1, re: 1}	0	12586	0	0	784	1	0	0	16418	0	18114	{li: 2, re: 2}	{li: 2, re: 2}	0	1	1	58	15	2	2	2	2	2	2	0	0	0	0	0	1	0	967	1210	0	0	1
451	16	univalence	priming	0	non_academic_public	more_than_1_year	less_than_5	1	1	1_month	205125	5	{li: 2, re: 1}	19147	15691	917	1	1136	1	0	0	71730	1	142106	{li: 2, re: 2}	{li: 2, re: 3}	2	0	0	41	1	2	2	2	2	2	3	0	-1	1	0	1	0	0	1230	2003	0	1	1
452	16	univalence	priming	0	non_academic_public	more_than_1_year	less_than_5	1	1	1_month	205125	5	{li: 2, re: 1}	19147	15691	917	1	1136	1	0	0	71730	1	142106	{li: 2, re: 2}	{li: 2, re: 3}	2	0	0	41	1	2	2	2	2	2	3	0	-1	1	0	1	0	0	1230	2003	0	1	1
453	16	univalence	priming	0	non_academic_public	more_than_1_year	less_than_5	1	1	1_month	205125	3	{li: 4, re: 2}	50161	56545	533	2	1568	1	0	0	47185	3	78625	{li: 3, re: 2}	{li: 3, re: 2}	1	1	1	40	2	4	2	3	2	3	2	1	1	0	1	0	0	0	1230	2003	0	0	1
454	16	univalence	priming	0	non_academic_public	more_than_1_year	less_than_5	1	1	1_month	205125	3	{li: 4, re: 2}	50161	56545	533	2	1568	1	0	0	47185	3	78625	{li: 3, re: 2}	{li: 3, re: 2}	1	1	1	40	2	4	2	3	2	3	2	1	1	0	1	0	0	0	1230	2003	0	0	1
455	16	univalence	priming	0	non_academic_public	more_than_1_year	less_than_5	1	1	1_month	205125	11	{li: 2, re: 2}	41432	39392	0	0	9489	1	0	0	16184	0	48880	{li: 4, re: 2}	{li: 3, re: 2}	2	0	1	48	3	2	2	4	2	3	2	-2	-1	-1	1	1	0	0	1230	2003	1	0	1
456	16	univalence	priming	0	non_academic_public	more_than_1_year	less_than_5	1	1	1_month	205125	11	{li: 2, re: 2}	41432	39392	0	0	9489	1	0	0	16184	0	48880	{li: 4, re: 2}	{li: 3, re: 2}	2	0	1	48	3	2	2	4	2	3	2	-2	-1	-1	1	1	0	0	1230	2003	1	0	1
457	16	univalence	priming	0	non_academic_public	more_than_1_year	less_than_5	1	1	1_month	205125	9	{li: 2, re: 5}	45815	43383	0	0	6433	1	0	0	19079	2	49815	{li: 2, re: 5}	{li: 2, re: 5}	96	1	0	40	4	2	5	2	5	2	5	0	0	0	0	0	0	0	1230	2003	0	0	1
458	16	univalence	priming	0	non_academic_public	more_than_1_year	less_than_5	1	1	1_month	205125	9	{li: 2, re: 5}	45815	43383	0	0	6433	1	0	0	19079	2	49815	{li: 2, re: 5}	{li: 2, re: 5}	96	1	0	40	4	2	5	2	5	2	5	0	0	0	0	0	0	0	1230	2003	0	0	1
459	16	univalence	priming	0	non_academic_public	more_than_1_year	less_than_5	1	1	1_month	205125	4	{li: 1, re: 4}	43735	40575	0	0	6408	1	0	0	35647	0	46984	{li: 2, re: 2}	{li: 2, re: 3}	2	0	1	47	5	2	4	2	2	2	3	2	1	1	1	1	0	0	1230	2003	0	1	1
460	16	univalence	priming	0	non_academic_public	more_than_1_year	less_than_5	1	1	1_month	205125	4	{li: 1, re: 4}	43735	40575	0	0	6408	1	0	0	35647	0	46984	{li: 2, re: 2}	{li: 2, re: 3}	2	0	1	47	5	2	4	2	2	2	3	2	1	1	1	1	0	0	1230	2003	0	1	1
461	16	univalence	priming	0	non_academic_public	more_than_1_year	less_than_5	1	1	1_month	205125	10	{li: 4, re: 4}	109680	108088	0	0	4416	1	1950	1	44256	0	112504	{li: 2, re: 3}	{li: 2, re: 2}	0	0	0	82	6	4	4	2	3	2	2	1	4	-1	1	1	0	0	1230	2003	0	1	1
462	16	univalence	priming	0	non_academic_public	more_than_1_year	less_than_5	1	1	1_month	205125	10	{li: 4, re: 4}	109680	108088	0	0	4416	1	1950	1	44256	0	112504	{li: 2, re: 3}	{li: 2, re: 2}	0	0	0	82	6	4	4	2	3	2	2	1	4	-1	1	1	0	0	1230	2003	0	1	1
463	16	univalence	priming	0	non_academic_public	more_than_1_year	less_than_5	1	1	1_month	205125	8	{li: 1, re: 4}	89085	86309	0	0	7240	1	0	0	72781	0	93549	{li: 2, re: 4}	{li: 2, re: 4}	89	1	1	47	7	2	4	2	4	2	4	0	0	0	0	0	0	0	1230	2003	0	0	1
464	16	univalence	priming	0	non_academic_public	more_than_1_year	less_than_5	1	1	1_month	205125	8	{li: 1, re: 4}	89085	86309	0	0	7240	1	0	0	72781	0	93549	{li: 2, re: 4}	{li: 2, re: 4}	89	1	1	47	7	2	4	2	4	2	4	0	0	0	0	0	0	0	1230	2003	0	0	1
465	16	univalence	priming	0	non_academic_public	more_than_1_year	less_than_5	1	1	1_month	205125	6	{li: 1, re: 1}	39036	37452	0	0	21969	1	3001	2	34244	1	59420	{li: 4, re: 2}	{li: 2, re: 2}	0	0	1	45	8	2	2	4	2	2	2	-2	0	-2	1	2	0	0	1230	2003	1	0	1
466	16	univalence	priming	0	non_academic_public	more_than_1_year	less_than_5	1	1	1_month	205125	6	{li: 1, re: 1}	39036	37452	0	0	21969	1	3001	2	34244	1	59420	{li: 4, re: 2}	{li: 2, re: 2}	0	0	1	45	8	2	2	4	2	2	2	-2	0	-2	1	2	0	0	1230	2003	1	0	1
467	16	univalence	priming	0	non_academic_public	more_than_1_year	less_than_5	1	1	1_month	205125	14	{li: 4, re: 1}	48049	46001	0	0	4505	1	0	0	29513	0	92945	{li: 2, re: 3}	{li: 2, re: 3}	2	1	0	75	9	4	2	2	3	2	3	-1	-1	0	1	0	0	0	1230	2003	0	0	1
468	16	univalence	priming	0	non_academic_public	more_than_1_year	less_than_5	1	1	1_month	205125	14	{li: 4, re: 1}	48049	46001	0	0	4505	1	0	0	29513	0	92945	{li: 2, re: 3}	{li: 2, re: 3}	2	1	0	75	9	4	2	2	3	2	3	-1	-1	0	1	0	0	0	1230	2003	0	0	1
469	16	univalence	priming	0	non_academic_public	more_than_1_year	less_than_5	1	1	1_month	205125	13	{li: 4, re: 2}	97600	81176	0	0	5928	1	4600	1	79496	0	118232	{li: 3, re: 2}	{li: 4, re: 2}	62	0	0	50	10	4	2	3	2	4	2	1	0	1	1	1	0	0	1230	2003	1	0	1
470	16	univalence	priming	0	non_academic_public	more_than_1_year	less_than_5	1	1	1_month	205125	13	{li: 4, re: 2}	97600	81176	0	0	5928	1	4600	1	79496	0	118232	{li: 3, re: 2}	{li: 4, re: 2}	62	0	0	50	10	4	2	3	2	4	2	1	0	1	1	1	0	0	1230	2003	1	0	1
471	16	univalence	priming	0	non_academic_public	more_than_1_year	less_than_5	1	1	1_month	205125	15	{li: 1, re: 4}	69276	63476	17	1	3056	2	2166	1	39621	1	89797	{li: 2, re: 2}	{li: 2, re: 4}	74	0	0	39	11	2	4	2	2	2	4	2	0	2	1	2	0	0	1230	2003	0	1	2
472	16	univalence	priming	0	non_academic_public	more_than_1_year	less_than_5	1	1	1_month	205125	15	{li: 1, re: 4}	69276	63476	17	1	3056	2	2166	1	39621	1	89797	{li: 2, re: 2}	{li: 2, re: 4}	74	0	0	39	11	2	4	2	2	2	4	2	0	2	1	2	0	0	1230	2003	0	1	2
473	16	univalence	priming	0	non_academic_public	more_than_1_year	less_than_5	1	1	1_month	205125	7	{li: 1, re: 4}	32436	30596	0	0	5048	1	0	0	26764	1	35644	{li: 2, re: 4}	{li: 2, re: 4}	87	1	1	46	12	2	4	2	4	2	4	0	0	0	0	0	0	0	1230	2003	0	0	1
474	16	univalence	priming	0	non_academic_public	more_than_1_year	less_than_5	1	1	1_month	205125	7	{li: 1, re: 4}	32436	30596	0	0	5048	1	0	0	26764	1	35644	{li: 2, re: 4}	{li: 2, re: 4}	87	1	1	46	12	2	4	2	4	2	4	0	0	0	0	0	0	0	1230	2003	0	0	1
475	16	univalence	priming	0	non_academic_public	more_than_1_year	less_than_5	1	1	1_month	205125	1	{li: 1, re: 4}	76270	63342	0	0	3384	1	0	0	78526	0	88390	{li: 2, re: 3}	{li: 2, re: 2}	0	0	0	42	13	2	4	2	3	2	2	1	2	-1	1	1	0	0	1230	2003	0	1	1
476	16	univalence	priming	0	non_academic_public	more_than_1_year	less_than_5	1	1	1_month	205125	1	{li: 1, re: 4}	76270	63342	0	0	3384	1	0	0	78526	0	88390	{li: 2, re: 3}	{li: 2, re: 2}	0	0	0	42	13	2	4	2	3	2	2	1	2	-1	1	1	0	0	1230	2003	0	1	1
477	16	univalence	priming	0	non_academic_public	more_than_1_year	less_than_5	1	1	1_month	205125	12	{li: 2, re: 2}	112274	109626	1231	2	25136	1	1900	1	94386	2	134762	{li: 2, re: 2}	{li: 2, re: 2}	0	1	1	50	14	2	2	2	2	2	2	0	0	0	0	0	0	0	1230	2003	0	0	1
478	16	univalence	priming	0	non_academic_public	more_than_1_year	less_than_5	1	1	1_month	205125	12	{li: 2, re: 2}	112274	109626	1231	2	25136	1	1900	1	94386	2	134762	{li: 2, re: 2}	{li: 2, re: 2}	0	1	1	50	14	2	2	2	2	2	2	0	0	0	0	0	0	0	1230	2003	0	0	1
479	16	univalence	priming	0	non_academic_public	more_than_1_year	less_than_5	1	1	1_month	205125	2	{li: 1, re: 1}	32305	5321	0	0	6152	2	0	0	30649	0	33689	{li: 2, re: 2}	{li: 2, re: 2}	0	1	1	58	15	2	2	2	2	2	2	0	0	0	0	0	0	0	1230	2003	0	0	2
480	16	univalence	priming	0	non_academic_public	more_than_1_year	less_than_5	1	1	1_month	205125	2	{li: 1, re: 1}	32305	5321	0	0	6152	2	0	0	30649	0	33689	{li: 2, re: 2}	{li: 2, re: 2}	0	1	1	58	15	2	2	2	2	2	2	0	0	0	0	0	0	0	1230	2003	0	0	2
481	17	control	explainability	NULL	non_academic_public	6_months	less_than_5	0	0	NULL	223205	5	{li: 3, re: 2}	133828	NA	NULL	NULL	NA	NA	NA	NULL	182572	0	196460	{li: 2, re: 2}	{li: 2, re: 3}	2	0	0	41	1	3	2	2	2	2	3	1	-1	1	1	1	0	1	1234	1535	0	1	NA
482	17	control	explainability	NULL	non_academic_public	6_months	less_than_5	0	0	NULL	223205	5	{li: 3, re: 2}	133828	NA	NULL	NULL	NA	NA	NA	NULL	182572	0	196460	{li: 2, re: 2}	{li: 2, re: 3}	2	0	0	41	1	3	2	2	2	2	3	1	-1	1	1	1	0	1	1234	1535	0	1	NA
483	17	control	explainability	NULL	non_academic_public	6_months	less_than_5	0	0	NULL	223205	3	{li: 3, re: 3}	86297	NA	NULL	NULL	NA	NA	NA	NULL	101251	0	185024	{li: 3, re: 2}	{li: 3, re: 2}	1	1	1	40	2	3	3	3	2	3	2	0	0	0	0	0	0	1	1234	1535	0	0	NA
484	17	control	explainability	NULL	non_academic_public	6_months	less_than_5	0	0	NULL	223205	3	{li: 3, re: 3}	86297	NA	NULL	NULL	NA	NA	NA	NULL	101251	0	185024	{li: 3, re: 2}	{li: 3, re: 2}	1	1	1	40	2	3	3	3	2	3	2	0	0	0	0	0	0	1	1234	1535	0	0	NA
485	17	control	explainability	NULL	non_academic_public	6_months	less_than_5	0	0	NULL	223205	11	{li: 3, re: 3}	24359	NA	NULL	NULL	NA	NA	NA	NULL	33623	1	64687	{li: 4, re: 2}	{li: 3, re: 2}	2	0	1	48	3	3	3	4	2	3	2	-1	0	-1	1	1	0	1	1234	1535	1	0	NA
486	17	control	explainability	NULL	non_academic_public	6_months	less_than_5	0	0	NULL	223205	11	{li: 3, re: 3}	24359	NA	NULL	NULL	NA	NA	NA	NULL	33623	1	64687	{li: 4, re: 2}	{li: 3, re: 2}	2	0	1	48	3	3	3	4	2	3	2	-1	0	-1	1	1	0	1	1234	1535	1	0	NA
487	17	control	explainability	NULL	non_academic_public	6_months	less_than_5	0	0	NULL	223205	9	{li: 5, re: 3}	22909	NA	NULL	NULL	NA	NA	NA	NULL	26341	1	66997	{li: 2, re: 5}	{li: 2, re: 5}	96	1	0	40	4	5	3	2	5	2	5	-2	-2	0	1	0	0	1	1234	1535	0	0	NA
488	17	control	explainability	NULL	non_academic_public	6_months	less_than_5	0	0	NULL	223205	9	{li: 5, re: 3}	22909	NA	NULL	NULL	NA	NA	NA	NULL	26341	1	66997	{li: 2, re: 5}	{li: 2, re: 5}	96	1	0	40	4	5	3	2	5	2	5	-2	-2	0	1	0	0	1	1234	1535	0	0	NA
489	17	control	explainability	NULL	non_academic_public	6_months	less_than_5	0	0	NULL	223205	4	{li: 2, re: 3}	53426	NA	NULL	NULL	NA	NA	NA	NULL	56538	1	73266	{li: 2, re: 2}	{li: 2, re: 3}	2	0	1	47	5	2	3	2	2	2	3	1	0	1	1	1	0	1	1234	1535	0	1	NA
490	17	control	explainability	NULL	non_academic_public	6_months	less_than_5	0	0	NULL	223205	4	{li: 2, re: 3}	53426	NA	NULL	NULL	NA	NA	NA	NULL	56538	1	73266	{li: 2, re: 2}	{li: 2, re: 3}	2	0	1	47	5	2	3	2	2	2	3	1	0	1	1	1	0	1	1234	1535	0	1	NA
491	17	control	explainability	NULL	non_academic_public	6_months	less_than_5	0	0	NULL	223205	10	{li: 2, re: 2}	12219	NA	NULL	NULL	NA	NA	NA	NULL	13963	0	16179	{li: 2, re: 3}	{li: 2, re: 2}	0	0	0	82	6	2	2	2	3	2	2	-1	0	-1	1	1	0	1	1234	1535	0	1	NA
492	17	control	explainability	NULL	non_academic_public	6_months	less_than_5	0	0	NULL	223205	10	{li: 2, re: 2}	12219	NA	NULL	NULL	NA	NA	NA	NULL	13963	0	16179	{li: 2, re: 3}	{li: 2, re: 2}	0	0	0	82	6	2	2	2	3	2	2	-1	0	-1	1	1	0	1	1234	1535	0	1	NA
493	17	control	explainability	NULL	non_academic_public	6_months	less_than_5	0	0	NULL	223205	8	{li: 3, re: 4}	22140	NA	NULL	NULL	NA	NA	NA	NULL	107899	2	124811	{li: 2, re: 4}	{li: 2, re: 4}	89	1	1	47	7	3	4	2	4	2	4	0	0	0	0	0	0	1	1234	1535	0	0	NA
494	17	control	explainability	NULL	non_academic_public	6_months	less_than_5	0	0	NULL	223205	8	{li: 3, re: 4}	22140	NA	NULL	NULL	NA	NA	NA	NULL	107899	2	124811	{li: 2, re: 4}	{li: 2, re: 4}	89	1	1	47	7	3	4	2	4	2	4	0	0	0	0	0	0	1	1234	1535	0	0	NA
495	17	control	explainability	NULL	non_academic_public	6_months	less_than_5	0	0	NULL	223205	6	{li: 4, re: 3}	59623	NA	NULL	NULL	NA	NA	NA	NULL	71935	1	85519	{li: 4, re: 2}	{li: 2, re: 2}	0	0	1	45	8	4	3	4	2	2	2	0	3	-2	0	2	0	1	1234	1535	1	0	NA
496	17	control	explainability	NULL	non_academic_public	6_months	less_than_5	0	0	NULL	223205	6	{li: 4, re: 3}	59623	NA	NULL	NULL	NA	NA	NA	NULL	71935	1	85519	{li: 4, re: 2}	{li: 2, re: 2}	0	0	1	45	8	4	3	4	2	2	2	0	3	-2	0	2	0	1	1234	1535	1	0	NA
497	17	control	explainability	NULL	non_academic_public	6_months	less_than_5	0	0	NULL	223205	14	{li: 3, re: 3}	31485	NA	NULL	NULL	NA	NA	NA	NULL	44853	1	53445	{li: 2, re: 3}	{li: 2, re: 3}	2	1	0	75	9	3	3	2	3	2	3	0	0	0	0	0	0	1	1234	1535	0	0	NA
498	17	control	explainability	NULL	non_academic_public	6_months	less_than_5	0	0	NULL	223205	14	{li: 3, re: 3}	31485	NA	NULL	NULL	NA	NA	NA	NULL	44853	1	53445	{li: 2, re: 3}	{li: 2, re: 3}	2	1	0	75	9	3	3	2	3	2	3	0	0	0	0	0	0	1	1234	1535	0	0	NA
499	17	control	explainability	NULL	non_academic_public	6_months	less_than_5	0	0	NULL	223205	13	{li: 3, re: 4}	56941	NA	NULL	NULL	NA	NA	NA	NULL	58933	0	69709	{li: 3, re: 2}	{li: 4, re: 2}	62	0	0	50	10	3	4	3	2	4	2	0	-1	1	0	1	0	1	1234	1535	1	0	NA
500	17	control	explainability	NULL	non_academic_public	6_months	less_than_5	0	0	NULL	223205	13	{li: 3, re: 4}	56941	NA	NULL	NULL	NA	NA	NA	NULL	58933	0	69709	{li: 3, re: 2}	{li: 4, re: 2}	62	0	0	50	10	3	4	3	2	4	2	0	-1	1	0	1	0	1	1234	1535	1	0	NA
501	17	control	explainability	NULL	non_academic_public	6_months	less_than_5	0	0	NULL	223205	15	{li: 4, re: 4}	49193	NA	NULL	NULL	NA	NA	NA	NULL	67561	0	68538	{li: 2, re: 2}	{li: 2, re: 4}	74	0	0	39	11	4	4	2	2	2	4	4	0	2	1	2	0	1	1234	1535	0	1	NA
502	17	control	explainability	NULL	non_academic_public	6_months	less_than_5	0	0	NULL	223205	15	{li: 4, re: 4}	49193	NA	NULL	NULL	NA	NA	NA	NULL	67561	0	68538	{li: 2, re: 2}	{li: 2, re: 4}	74	0	0	39	11	4	4	2	2	2	4	4	0	2	1	2	0	1	1234	1535	0	1	NA
503	17	control	explainability	NULL	non_academic_public	6_months	less_than_5	0	0	NULL	223205	7	{li: 4, re: 2}	20603	NA	NULL	NULL	NA	NA	NA	NULL	21811	0	23276	{li: 2, re: 4}	{li: 2, re: 4}	87	1	1	46	12	4	2	2	4	2	4	-2	-2	0	1	0	0	1	1234	1535	0	0	NA
504	17	control	explainability	NULL	non_academic_public	6_months	less_than_5	0	0	NULL	223205	7	{li: 4, re: 2}	20603	NA	NULL	NULL	NA	NA	NA	NULL	21811	0	23276	{li: 2, re: 4}	{li: 2, re: 4}	87	1	1	46	12	4	2	2	4	2	4	-2	-2	0	1	0	0	1	1234	1535	0	0	NA
505	17	control	explainability	NULL	non_academic_public	6_months	less_than_5	0	0	NULL	223205	1	{li: 2, re: 3}	12975	NA	NULL	NULL	NA	NA	NA	NULL	14735	4	27176	{li: 2, re: 3}	{li: 2, re: 2}	0	0	0	42	13	2	3	2	3	2	2	0	1	-1	0	1	0	1	1234	1535	0	1	NA
506	17	control	explainability	NULL	non_academic_public	6_months	less_than_5	0	0	NULL	223205	1	{li: 2, re: 3}	12975	NA	NULL	NULL	NA	NA	NA	NULL	14735	4	27176	{li: 2, re: 3}	{li: 2, re: 2}	0	0	0	42	13	2	3	2	3	2	2	0	1	-1	0	1	0	1	1234	1535	0	1	NA
507	17	control	explainability	NULL	non_academic_public	6_months	less_than_5	0	0	NULL	223205	12	{li: 3, re: 3}	15227	NA	NULL	NULL	NA	NA	NA	NULL	30091	0	31563	{li: 2, re: 2}	{li: 2, re: 2}	0	1	1	50	14	3	3	2	2	2	2	2	2	0	1	0	0	1	1234	1535	0	0	NA
508	17	control	explainability	NULL	non_academic_public	6_months	less_than_5	0	0	NULL	223205	12	{li: 3, re: 3}	15227	NA	NULL	NULL	NA	NA	NA	NULL	30091	0	31563	{li: 2, re: 2}	{li: 2, re: 2}	0	1	1	50	14	3	3	2	2	2	2	2	2	0	1	0	0	1	1234	1535	0	0	NA
509	17	control	explainability	NULL	non_academic_public	6_months	less_than_5	0	0	NULL	223205	2	{li: 3, re: 3}	39170	NA	NULL	NULL	NA	NA	NA	NULL	41738	1	43082	{li: 2, re: 2}	{li: 2, re: 2}	0	1	1	58	15	3	3	2	2	2	2	2	2	0	1	0	0	1	1234	1535	0	0	NA
510	17	control	explainability	NULL	non_academic_public	6_months	less_than_5	0	0	NULL	223205	2	{li: 3, re: 3}	39170	NA	NULL	NULL	NA	NA	NA	NULL	41738	1	43082	{li: 2, re: 2}	{li: 2, re: 2}	0	1	1	58	15	3	3	2	2	2	2	2	2	0	1	0	0	1	1234	1535	0	0	NA
511	18	ambivalence	priming	NULL	academic	6_months	less_than_5	1	1	more_than_1_year	106853	5	{li: 1, re: 1}	191157	3669	2531	1	7406	7	2412	1	187653	1	204029	{li: 2, re: 2}	{li: 2, re: 3}	2	0	0	41	1	2	2	2	2	2	3	0	-1	1	0	1	0	0	859	1514	0	1	7
512	18	ambivalence	priming	NULL	academic	6_months	less_than_5	1	1	more_than_1_year	106853	5	{li: 1, re: 1}	191157	3669	2531	1	7406	7	2412	1	187653	1	204029	{li: 2, re: 2}	{li: 2, re: 3}	2	0	0	41	1	2	2	2	2	2	3	0	-1	1	0	1	0	0	859	1514	0	1	7
513	18	ambivalence	priming	NULL	academic	6_months	less_than_5	1	1	more_than_1_year	106853	3	{li: 3, re: 1}	52040	4463	0	0	4948	4	35	1	49584	2	64544	{li: 3, re: 2}	{li: 3, re: 2}	1	1	1	40	2	3	2	3	2	3	2	0	0	0	0	0	0	0	859	1514	0	0	4
514	18	ambivalence	priming	NULL	academic	6_months	less_than_5	1	1	more_than_1_year	106853	3	{li: 3, re: 1}	52040	4463	0	0	4948	4	35	1	49584	2	64544	{li: 3, re: 2}	{li: 3, re: 2}	1	1	1	40	2	3	2	3	2	3	2	0	0	0	0	0	0	0	859	1514	0	0	4
515	18	ambivalence	priming	NULL	academic	6_months	less_than_5	1	1	more_than_1_year	106853	11	{li: 2, re: 1}	24898	13758	0	0	1143	1	0	0	23653	0	30994	{li: 4, re: 2}	{li: 3, re: 2}	2	0	1	48	3	2	2	4	2	3	2	-2	-1	-1	1	1	0	0	859	1514	1	0	1
516	18	ambivalence	priming	NULL	academic	6_months	less_than_5	1	1	more_than_1_year	106853	11	{li: 2, re: 1}	24898	13758	0	0	1143	1	0	0	23653	0	30994	{li: 4, re: 2}	{li: 3, re: 2}	2	0	1	48	3	2	2	4	2	3	2	-2	-1	-1	1	1	0	0	859	1514	1	0	1
517	18	ambivalence	priming	NULL	academic	6_months	less_than_5	1	1	more_than_1_year	106853	9	{li: 1, re: 5}	81918	70857	0	0	13149	1	0	0	61919	0	84006	{li: 2, re: 5}	{li: 2, re: 5}	96	1	0	40	4	2	5	2	5	2	5	0	0	0	0	0	0	0	859	1514	0	0	1
518	18	ambivalence	priming	NULL	academic	6_months	less_than_5	1	1	more_than_1_year	106853	9	{li: 1, re: 5}	81918	70857	0	0	13149	1	0	0	61919	0	84006	{li: 2, re: 5}	{li: 2, re: 5}	96	1	0	40	4	2	5	2	5	2	5	0	0	0	0	0	0	0	859	1514	0	0	1
519	18	ambivalence	priming	NULL	academic	6_months	less_than_5	1	1	more_than_1_year	106853	4	{li: 3, re: 1}	32580	14425	3315	1	24629	3	0	0	31046	0	60354	{li: 2, re: 2}	{li: 2, re: 3}	2	0	1	47	5	3	2	2	2	2	3	1	-1	1	1	1	0	0	859	1514	0	1	3
520	18	ambivalence	priming	NULL	academic	6_months	less_than_5	1	1	more_than_1_year	106853	4	{li: 3, re: 1}	32580	14425	3315	1	24629	3	0	0	31046	0	60354	{li: 2, re: 2}	{li: 2, re: 3}	2	0	1	47	5	3	2	2	2	2	3	1	-1	1	1	1	0	0	859	1514	0	1	3
521	18	ambivalence	priming	NULL	academic	6_months	less_than_5	1	1	more_than_1_year	106853	10	{li: 1, re: 4}	35508	4968	19	1	2104	2	1201	2	75624	2	98494	{li: 2, re: 3}	{li: 2, re: 2}	0	0	0	82	6	2	4	2	3	2	2	1	2	-1	1	1	0	0	859	1514	0	1	2
522	18	ambivalence	priming	NULL	academic	6_months	less_than_5	1	1	more_than_1_year	106853	10	{li: 1, re: 4}	35508	4968	19	1	2104	2	1201	2	75624	2	98494	{li: 2, re: 3}	{li: 2, re: 2}	0	0	0	82	6	2	4	2	3	2	2	1	2	-1	1	1	0	0	859	1514	0	1	2
523	18	ambivalence	priming	NULL	academic	6_months	less_than_5	1	1	more_than_1_year	106853	8	{li: 1, re: 3}	27204	3189	0	0	4126	3	0	0	26026	0	29347	{li: 2, re: 4}	{li: 2, re: 4}	89	1	1	47	7	2	3	2	4	2	4	-1	-1	0	1	0	0	0	859	1514	0	0	3
524	18	ambivalence	priming	NULL	academic	6_months	less_than_5	1	1	more_than_1_year	106853	8	{li: 1, re: 3}	27204	3189	0	0	4126	3	0	0	26026	0	29347	{li: 2, re: 4}	{li: 2, re: 4}	89	1	1	47	7	2	3	2	4	2	4	-1	-1	0	1	0	0	0	859	1514	0	0	3
525	18	ambivalence	priming	NULL	academic	6_months	less_than_5	1	1	more_than_1_year	106853	6	{li: 4, re: 1}	27899	3249	0	0	1310	1	0	0	26564	0	28971	{li: 4, re: 2}	{li: 2, re: 2}	0	0	1	45	8	4	2	4	2	2	2	0	2	-2	0	2	0	0	859	1514	1	0	1
526	18	ambivalence	priming	NULL	academic	6_months	less_than_5	1	1	more_than_1_year	106853	6	{li: 4, re: 1}	27899	3249	0	0	1310	1	0	0	26564	0	28971	{li: 4, re: 2}	{li: 2, re: 2}	0	0	1	45	8	4	2	4	2	2	2	0	2	-2	0	2	0	0	859	1514	1	0	1
527	18	ambivalence	priming	NULL	academic	6_months	less_than_5	1	1	more_than_1_year	106853	14	{li: 2, re: 2}	31852	7823	0	0	1791	2	18	1	30533	0	33869	{li: 2, re: 3}	{li: 2, re: 3}	2	1	0	75	9	2	2	2	3	2	3	-1	-1	0	1	0	0	0	859	1514	0	0	2
528	18	ambivalence	priming	NULL	academic	6_months	less_than_5	1	1	more_than_1_year	106853	14	{li: 2, re: 2}	31852	7823	0	0	1791	2	18	1	30533	0	33869	{li: 2, re: 3}	{li: 2, re: 3}	2	1	0	75	9	2	2	2	3	2	3	-1	-1	0	1	0	0	0	859	1514	0	0	2
529	18	ambivalence	priming	NULL	academic	6_months	less_than_5	1	1	more_than_1_year	106853	13	{li: 4, re: 2}	46993	3171	0	0	4575	4	0	0	43330	0	50433	{li: 3, re: 2}	{li: 4, re: 2}	62	0	0	50	10	4	2	3	2	4	2	1	0	1	1	1	0	0	859	1514	1	0	4
530	18	ambivalence	priming	NULL	academic	6_months	less_than_5	1	1	more_than_1_year	106853	13	{li: 4, re: 2}	46993	3171	0	0	4575	4	0	0	43330	0	50433	{li: 3, re: 2}	{li: 4, re: 2}	62	0	0	50	10	4	2	3	2	4	2	1	0	1	1	1	0	0	859	1514	1	0	4
531	18	ambivalence	priming	NULL	academic	6_months	less_than_5	1	1	more_than_1_year	106853	15	{li: 2, re: 4}	42299	2305	0	0	4646	3	0	0	39131	3	48645	{li: 2, re: 2}	{li: 2, re: 4}	74	0	0	39	11	2	4	2	2	2	4	2	0	2	1	2	0	0	859	1514	0	1	3
532	18	ambivalence	priming	NULL	academic	6_months	less_than_5	1	1	more_than_1_year	106853	15	{li: 2, re: 4}	42299	2305	0	0	4646	3	0	0	39131	3	48645	{li: 2, re: 2}	{li: 2, re: 4}	74	0	0	39	11	2	4	2	2	2	4	2	0	2	1	2	0	0	859	1514	0	1	3
533	18	ambivalence	priming	NULL	academic	6_months	less_than_5	1	1	more_than_1_year	106853	7	{li: 2, re: 3}	21883	3320	0	0	847	1	0	0	20819	0	23171	{li: 2, re: 4}	{li: 2, re: 4}	87	1	1	46	12	2	3	2	4	2	4	-1	-1	0	1	0	0	0	859	1514	0	0	1
534	18	ambivalence	priming	NULL	academic	6_months	less_than_5	1	1	more_than_1_year	106853	7	{li: 2, re: 3}	21883	3320	0	0	847	1	0	0	20819	0	23171	{li: 2, re: 4}	{li: 2, re: 4}	87	1	1	46	12	2	3	2	4	2	4	-1	-1	0	1	0	0	0	859	1514	0	0	1
535	18	ambivalence	priming	NULL	academic	6_months	less_than_5	1	1	more_than_1_year	106853	1	{li: 1, re: 1}	39505	3040	0	0	9510	1	0	0	38185	0	41034	{li: 2, re: 3}	{li: 2, re: 2}	0	0	0	42	13	2	2	2	3	2	2	-1	0	-1	1	1	0	0	859	1514	0	1	1
536	18	ambivalence	priming	NULL	academic	6_months	less_than_5	1	1	more_than_1_year	106853	1	{li: 1, re: 1}	39505	3040	0	0	9510	1	0	0	38185	0	41034	{li: 2, re: 3}	{li: 2, re: 2}	0	0	0	42	13	2	2	2	3	2	2	-1	0	-1	1	1	0	0	859	1514	0	1	1
537	18	ambivalence	priming	NULL	academic	6_months	less_than_5	1	1	more_than_1_year	106853	12	{li: 3, re: 3}	27562	3622	0	0	1063	1	0	0	26162	0	28842	{li: 2, re: 2}	{li: 2, re: 2}	0	1	1	50	14	3	3	2	2	2	2	2	2	0	1	0	0	0	859	1514	0	0	1
538	18	ambivalence	priming	NULL	academic	6_months	less_than_5	1	1	more_than_1_year	106853	12	{li: 3, re: 3}	27562	3622	0	0	1063	1	0	0	26162	0	28842	{li: 2, re: 2}	{li: 2, re: 2}	0	1	1	50	14	3	3	2	2	2	2	2	2	0	1	0	0	0	859	1514	0	0	1
539	18	ambivalence	priming	NULL	academic	6_months	less_than_5	1	1	more_than_1_year	106853	2	{li: 1, re: 1}	0	3546	0	0	719	1	0	0	26342	0	27669	{li: 2, re: 2}	{li: 2, re: 2}	0	1	1	58	15	2	2	2	2	2	2	0	0	0	0	0	1	0	859	1514	0	0	1
540	18	ambivalence	priming	NULL	academic	6_months	less_than_5	1	1	more_than_1_year	106853	2	{li: 1, re: 1}	0	3546	0	0	719	1	0	0	26342	0	27669	{li: 2, re: 2}	{li: 2, re: 2}	0	1	1	58	15	2	2	2	2	2	2	0	0	0	0	0	1	0	859	1514	0	0	1
541	19	univalence	priming	1	non_academic_private	1_week	less_than_5	1	1	1_week	147324	5	{li: 1, re: 3}	53880	34114	0	0	18102	2	23094	3	94383	0	99674	{li: 2, re: 2}	{li: 2, re: 3}	2	0	0	41	1	2	3	2	2	2	3	1	0	1	1	1	0	0	1283	1955	0	1	2
542	19	univalence	priming	1	non_academic_private	1_week	less_than_5	1	1	1_week	147324	5	{li: 1, re: 3}	53880	34114	0	0	18102	2	23094	3	94383	0	99674	{li: 2, re: 2}	{li: 2, re: 3}	2	0	0	41	1	2	3	2	2	2	3	1	0	1	1	1	0	0	1283	1955	0	1	2
543	19	univalence	priming	1	non_academic_private	1_week	less_than_5	1	1	1_week	147324	3	{li: 3, re: 1}	57503	36731	0	0	3830	2	3303	1	62015	0	70321	{li: 3, re: 2}	{li: 3, re: 2}	1	1	1	40	2	3	2	3	2	3	2	0	0	0	0	0	0	0	1283	1955	0	0	2
544	19	univalence	priming	1	non_academic_private	1_week	less_than_5	1	1	1_week	147324	3	{li: 3, re: 1}	57503	36731	0	0	3830	2	3303	1	62015	0	70321	{li: 3, re: 2}	{li: 3, re: 2}	1	1	1	40	2	3	2	3	2	3	2	0	0	0	0	0	0	0	1283	1955	0	0	2
545	19	univalence	priming	1	non_academic_private	1_week	less_than_5	1	1	1_week	147324	11	{li: 2, re: 2}	40230	34343	1484	1	15229	1	4704	3	101025	1	113104	{li: 4, re: 2}	{li: 3, re: 2}	2	0	1	48	3	2	2	4	2	3	2	-2	-1	-1	1	1	0	0	1283	1955	1	0	1
546	19	univalence	priming	1	non_academic_private	1_week	less_than_5	1	1	1_week	147324	11	{li: 2, re: 2}	40230	34343	1484	1	15229	1	4704	3	101025	1	113104	{li: 4, re: 2}	{li: 3, re: 2}	2	0	1	48	3	2	2	4	2	3	2	-2	-1	-1	1	1	0	0	1283	1955	1	0	1
547	19	univalence	priming	1	non_academic_private	1_week	less_than_5	1	1	1_week	147324	9	{li: 1, re: 4}	353878	350105	0	0	2179	1	0	0	370028	0	378333	{li: 2, re: 5}	{li: 2, re: 5}	96	1	0	40	4	2	4	2	5	2	5	-1	-1	0	1	0	0	0	1283	1955	0	0	1
548	19	univalence	priming	1	non_academic_private	1_week	less_than_5	1	1	1_week	147324	9	{li: 1, re: 4}	353878	350105	0	0	2179	1	0	0	370028	0	378333	{li: 2, re: 5}	{li: 2, re: 5}	96	1	0	40	4	2	4	2	5	2	5	-1	-1	0	1	0	0	0	1283	1955	0	0	1
549	19	univalence	priming	1	non_academic_private	1_week	less_than_5	1	1	1_week	147324	4	{li: 1, re: 3}	35318	26254	0	0	1322	1	4742	2	42360	0	45000	{li: 2, re: 2}	{li: 2, re: 3}	2	0	1	47	5	2	3	2	2	2	3	1	0	1	1	1	0	0	1283	1955	0	1	1
550	19	univalence	priming	1	non_academic_private	1_week	less_than_5	1	1	1_week	147324	4	{li: 1, re: 3}	35318	26254	0	0	1322	1	4742	2	42360	0	45000	{li: 2, re: 2}	{li: 2, re: 3}	2	0	1	47	5	2	3	2	2	2	3	1	0	1	1	1	0	0	1283	1955	0	1	1
551	19	univalence	priming	1	non_academic_private	1_week	less_than_5	1	1	1_week	147324	10	{li: 1, re: 3}	39834	33398	0	0	18081	1	1451	1	44457	0	51479	{li: 2, re: 3}	{li: 2, re: 2}	0	0	0	82	6	2	3	2	3	2	2	0	1	-1	0	1	0	0	1283	1955	0	1	1
552	19	univalence	priming	1	non_academic_private	1_week	less_than_5	1	1	1_week	147324	10	{li: 1, re: 3}	39834	33398	0	0	18081	1	1451	1	44457	0	51479	{li: 2, re: 3}	{li: 2, re: 2}	0	0	0	82	6	2	3	2	3	2	2	0	1	-1	0	1	0	0	1283	1955	0	1	1
553	19	univalence	priming	1	non_academic_private	1_week	less_than_5	1	1	1_week	147324	8	{li: 1, re: 4}	46225	30907	0	0	2780	1	16	1	53662	0	55869	{li: 2, re: 4}	{li: 2, re: 4}	89	1	1	47	7	2	4	2	4	2	4	0	0	0	0	0	0	0	1283	1955	0	0	1
554	19	univalence	priming	1	non_academic_private	1_week	less_than_5	1	1	1_week	147324	8	{li: 1, re: 4}	46225	30907	0	0	2780	1	16	1	53662	0	55869	{li: 2, re: 4}	{li: 2, re: 4}	89	1	1	47	7	2	4	2	4	2	4	0	0	0	0	0	0	0	1283	1955	0	0	1
555	19	univalence	priming	1	non_academic_private	1_week	less_than_5	1	1	1_week	147324	6	{li: 3, re: 1}	29842	26359	0	0	13253	4	0	0	62007	0	63547	{li: 4, re: 2}	{li: 2, re: 2}	0	0	1	45	8	3	2	4	2	2	2	-1	1	-2	1	2	0	0	1283	1955	1	0	4
556	19	univalence	priming	1	non_academic_private	1_week	less_than_5	1	1	1_week	147324	6	{li: 3, re: 1}	29842	26359	0	0	13253	4	0	0	62007	0	63547	{li: 4, re: 2}	{li: 2, re: 2}	0	0	1	45	8	3	2	4	2	2	2	-1	1	-2	1	2	0	0	1283	1955	1	0	4
557	19	univalence	priming	1	non_academic_private	1_week	less_than_5	1	1	1_week	147324	14	{li: 1, re: 3}	39653	20808	0	0	13876	2	3451	2	49029	0	51802	{li: 2, re: 3}	{li: 2, re: 3}	2	1	0	75	9	2	3	2	3	2	3	0	0	0	0	0	0	0	1283	1955	0	0	2
558	19	univalence	priming	1	non_academic_private	1_week	less_than_5	1	1	1_week	147324	14	{li: 1, re: 3}	39653	20808	0	0	13876	2	3451	2	49029	0	51802	{li: 2, re: 3}	{li: 2, re: 3}	2	1	0	75	9	2	3	2	3	2	3	0	0	0	0	0	0	0	1283	1955	0	0	2
559	19	univalence	priming	1	non_academic_private	1_week	less_than_5	1	1	1_week	147324	13	{li: 4, re: 1}	135740	54580	4373	2	15581	12	0	0	156962	0	160433	{li: 3, re: 2}	{li: 4, re: 2}	62	0	0	50	10	4	2	3	2	4	2	1	0	1	1	1	0	0	1283	1955	1	0	12
560	19	univalence	priming	1	non_academic_private	1_week	less_than_5	1	1	1_week	147324	13	{li: 4, re: 1}	135740	54580	4373	2	15581	12	0	0	156962	0	160433	{li: 3, re: 2}	{li: 4, re: 2}	62	0	0	50	10	4	2	3	2	4	2	1	0	1	1	1	0	0	1283	1955	1	0	12
561	19	univalence	priming	1	non_academic_private	1_week	less_than_5	1	1	1_week	147324	15	{li: 1, re: 4}	54470	25379	0	0	5363	4	2603	1	58237	0	59902	{li: 2, re: 2}	{li: 2, re: 4}	74	0	0	39	11	2	4	2	2	2	4	2	0	2	1	2	0	0	1283	1955	0	1	4
562	19	univalence	priming	1	non_academic_private	1_week	less_than_5	1	1	1_week	147324	15	{li: 1, re: 4}	54470	25379	0	0	5363	4	2603	1	58237	0	59902	{li: 2, re: 2}	{li: 2, re: 4}	74	0	0	39	11	2	4	2	2	2	4	2	0	2	1	2	0	0	1283	1955	0	1	4
563	19	univalence	priming	1	non_academic_private	1_week	less_than_5	1	1	1_week	147324	7	{li: 1, re: 4}	11610	4970	0	0	628	1	1085	1	14036	0	17036	{li: 2, re: 4}	{li: 2, re: 4}	87	1	1	46	12	2	4	2	4	2	4	0	0	0	0	0	0	0	1283	1955	0	0	1
564	19	univalence	priming	1	non_academic_private	1_week	less_than_5	1	1	1_week	147324	7	{li: 1, re: 4}	11610	4970	0	0	628	1	1085	1	14036	0	17036	{li: 2, re: 4}	{li: 2, re: 4}	87	1	1	46	12	2	4	2	4	2	4	0	0	0	0	0	0	0	1283	1955	0	0	1
565	19	univalence	priming	1	non_academic_private	1_week	less_than_5	1	1	1_week	147324	1	{li: 1, re: 3}	40275	30167	0	0	2962	1	0	0	38431	0	43249	{li: 2, re: 3}	{li: 2, re: 2}	0	0	0	42	13	2	3	2	3	2	2	0	1	-1	0	1	0	0	1283	1955	0	1	1
566	19	univalence	priming	1	non_academic_private	1_week	less_than_5	1	1	1_week	147324	1	{li: 1, re: 3}	40275	30167	0	0	2962	1	0	0	38431	0	43249	{li: 2, re: 3}	{li: 2, re: 2}	0	0	0	42	13	2	3	2	3	2	2	0	1	-1	0	1	0	0	1283	1955	0	1	1
567	19	univalence	priming	1	non_academic_private	1_week	less_than_5	1	1	1_week	147324	12	{li: 1, re: 1}	24938	16445	0	0	11419	1	0	0	43884	0	45442	{li: 2, re: 2}	{li: 2, re: 2}	0	1	1	50	14	2	2	2	2	2	2	0	0	0	0	0	0	0	1283	1955	0	0	1
568	19	univalence	priming	1	non_academic_private	1_week	less_than_5	1	1	1_week	147324	12	{li: 1, re: 1}	24938	16445	0	0	11419	1	0	0	43884	0	45442	{li: 2, re: 2}	{li: 2, re: 2}	0	1	1	50	14	2	2	2	2	2	2	0	0	0	0	0	0	0	1283	1955	0	0	1
569	19	univalence	priming	1	non_academic_private	1_week	less_than_5	1	1	1_week	147324	2	{li: 1, re: 1}	18677	14753	0	0	1180	1	618	1	20221	0	21740	{li: 2, re: 2}	{li: 2, re: 2}	0	1	1	58	15	2	2	2	2	2	2	0	0	0	0	0	0	0	1283	1955	0	0	1
570	19	univalence	priming	1	non_academic_private	1_week	less_than_5	1	1	1_week	147324	2	{li: 1, re: 1}	18677	14753	0	0	1180	1	618	1	20221	0	21740	{li: 2, re: 2}	{li: 2, re: 2}	0	1	1	58	15	2	2	2	2	2	2	0	0	0	0	0	0	0	1283	1955	0	0	1
571	20	partial_explainability	explainability	NULL	academic	more_than_1_year	10_to_20	0	0	more_than_1_year	133421	5	{li: 2, re: 3}	41531	22423	NULL	NULL	8057	7	NA	NULL	55546	0	80067	{li: 2, re: 2}	{li: 2, re: 3}	2	0	0	41	1	2	3	2	2	2	3	1	0	1	1	1	0	0	767	932	0	1	7
572	20	partial_explainability	explainability	NULL	academic	more_than_1_year	10_to_20	0	0	more_than_1_year	133421	5	{li: 2, re: 3}	41531	22423	NULL	NULL	8057	7	NA	NULL	55546	0	80067	{li: 2, re: 2}	{li: 2, re: 3}	2	0	0	41	1	2	3	2	2	2	3	1	0	1	1	1	0	0	767	932	0	1	7
573	20	partial_explainability	explainability	NULL	academic	more_than_1_year	10_to_20	0	0	more_than_1_year	133421	3	{li: 2, re: 4}	0	0	NULL	NULL	0	0	NA	NULL	53339	0	55207	{li: 3, re: 2}	{li: 3, re: 2}	1	1	1	40	2	2	4	3	2	3	2	-1	-1	0	1	0	1	1	767	932	0	0	0
574	20	partial_explainability	explainability	NULL	academic	more_than_1_year	10_to_20	0	0	more_than_1_year	133421	3	{li: 2, re: 4}	0	0	NULL	NULL	0	0	NA	NULL	53339	0	55207	{li: 3, re: 2}	{li: 3, re: 2}	1	1	1	40	2	2	4	3	2	3	2	-1	-1	0	1	0	1	1	767	932	0	0	0
575	20	partial_explainability	explainability	NULL	academic	more_than_1_year	10_to_20	0	0	more_than_1_year	133421	11	{li: 2, re: 3}	68857	56102	NULL	NULL	2642	3	NA	NULL	45414	1	87561	{li: 4, re: 2}	{li: 3, re: 2}	2	0	1	48	3	2	3	4	2	3	2	-2	-1	-1	1	1	0	0	767	932	1	0	3
576	20	partial_explainability	explainability	NULL	academic	more_than_1_year	10_to_20	0	0	more_than_1_year	133421	11	{li: 2, re: 3}	68857	56102	NULL	NULL	2642	3	NA	NULL	45414	1	87561	{li: 4, re: 2}	{li: 3, re: 2}	2	0	1	48	3	2	3	4	2	3	2	-2	-1	-1	1	1	0	0	767	932	1	0	3
577	20	partial_explainability	explainability	NULL	academic	more_than_1_year	10_to_20	0	0	more_than_1_year	133421	9	{li: 2, re: 4}	0	0	NULL	NULL	0	0	NA	NULL	22658	0	46742	{li: 2, re: 5}	{li: 2, re: 5}	96	1	0	40	4	2	4	2	5	2	5	-1	-1	0	1	0	1	1	767	932	0	0	0
578	20	partial_explainability	explainability	NULL	academic	more_than_1_year	10_to_20	0	0	more_than_1_year	133421	9	{li: 2, re: 4}	0	0	NULL	NULL	0	0	NA	NULL	22658	0	46742	{li: 2, re: 5}	{li: 2, re: 5}	96	1	0	40	4	2	4	2	5	2	5	-1	-1	0	1	0	1	1	767	932	0	0	0
579	20	partial_explainability	explainability	NULL	academic	more_than_1_year	10_to_20	0	0	more_than_1_year	133421	4	{li: 4, re: 4}	0	0	NULL	NULL	0	0	NA	NULL	15450	1	18148	{li: 2, re: 2}	{li: 2, re: 3}	2	0	1	47	5	4	4	2	2	2	3	4	1	1	1	1	1	1	767	932	0	1	0
580	20	partial_explainability	explainability	NULL	academic	more_than_1_year	10_to_20	0	0	more_than_1_year	133421	4	{li: 4, re: 4}	0	0	NULL	NULL	0	0	NA	NULL	15450	1	18148	{li: 2, re: 2}	{li: 2, re: 3}	2	0	1	47	5	4	4	2	2	2	3	4	1	1	1	1	1	1	767	932	0	1	0
581	20	partial_explainability	explainability	NULL	academic	more_than_1_year	10_to_20	0	0	more_than_1_year	133421	10	{li: 3, re: 3}	35342	37713	NULL	NULL	1767	1	NA	NULL	33159	0	39480	{li: 2, re: 3}	{li: 2, re: 2}	0	0	0	82	6	3	3	2	3	2	2	0	2	-1	0	1	0	0	767	932	0	1	1
582	20	partial_explainability	explainability	NULL	academic	more_than_1_year	10_to_20	0	0	more_than_1_year	133421	10	{li: 3, re: 3}	35342	37713	NULL	NULL	1767	1	NA	NULL	33159	0	39480	{li: 2, re: 3}	{li: 2, re: 2}	0	0	0	82	6	3	3	2	3	2	2	0	2	-1	0	1	0	0	767	932	0	1	1
583	20	partial_explainability	explainability	NULL	academic	more_than_1_year	10_to_20	0	0	more_than_1_year	133421	8	{li: 3, re: 4}	0	0	NULL	NULL	0	0	NA	NULL	42412	0	44774	{li: 2, re: 4}	{li: 2, re: 4}	89	1	1	47	7	3	4	2	4	2	4	0	0	0	0	0	1	1	767	932	0	0	0
584	20	partial_explainability	explainability	NULL	academic	more_than_1_year	10_to_20	0	0	more_than_1_year	133421	8	{li: 3, re: 4}	0	0	NULL	NULL	0	0	NA	NULL	42412	0	44774	{li: 2, re: 4}	{li: 2, re: 4}	89	1	1	47	7	3	4	2	4	2	4	0	0	0	0	0	1	1	767	932	0	0	0
585	20	partial_explainability	explainability	NULL	academic	more_than_1_year	10_to_20	0	0	more_than_1_year	133421	6	{li: 4, re: 4}	0	0	NULL	NULL	0	0	NA	NULL	37923	0	39155	{li: 4, re: 2}	{li: 2, re: 2}	0	0	1	45	8	4	4	4	2	2	2	0	4	-2	0	2	1	1	767	932	1	0	0
586	20	partial_explainability	explainability	NULL	academic	more_than_1_year	10_to_20	0	0	more_than_1_year	133421	6	{li: 4, re: 4}	0	0	NULL	NULL	0	0	NA	NULL	37923	0	39155	{li: 4, re: 2}	{li: 2, re: 2}	0	0	1	45	8	4	4	4	2	2	2	0	4	-2	0	2	1	1	767	932	1	0	0
587	20	partial_explainability	explainability	NULL	academic	more_than_1_year	10_to_20	0	0	more_than_1_year	133421	14	{li: 2, re: 2}	37784	39593	NULL	NULL	4207	1	NA	NULL	35678	0	51177	{li: 2, re: 3}	{li: 2, re: 3}	2	1	0	75	9	2	2	2	3	2	3	-1	-1	0	1	0	0	0	767	932	0	0	1
588	20	partial_explainability	explainability	NULL	academic	more_than_1_year	10_to_20	0	0	more_than_1_year	133421	14	{li: 2, re: 2}	37784	39593	NULL	NULL	4207	1	NA	NULL	35678	0	51177	{li: 2, re: 3}	{li: 2, re: 3}	2	1	0	75	9	2	2	2	3	2	3	-1	-1	0	1	0	0	0	767	932	0	0	1
589	20	partial_explainability	explainability	NULL	academic	more_than_1_year	10_to_20	0	0	more_than_1_year	133421	13	{li: 3, re: 3}	0	0	NULL	NULL	0	0	NA	NULL	30570	0	32037	{li: 3, re: 2}	{li: 4, re: 2}	62	0	0	50	10	3	3	3	2	4	2	0	-1	1	0	1	1	1	767	932	1	0	0
590	20	partial_explainability	explainability	NULL	academic	more_than_1_year	10_to_20	0	0	more_than_1_year	133421	13	{li: 3, re: 3}	0	0	NULL	NULL	0	0	NA	NULL	30570	0	32037	{li: 3, re: 2}	{li: 4, re: 2}	62	0	0	50	10	3	3	3	2	4	2	0	-1	1	0	1	1	1	767	932	1	0	0
591	20	partial_explainability	explainability	NULL	academic	more_than_1_year	10_to_20	0	0	more_than_1_year	133421	15	{li: 2, re: 3}	57401	59307	NULL	NULL	16082	3	NA	NULL	55233	1	82194	{li: 2, re: 2}	{li: 2, re: 4}	74	0	0	39	11	2	3	2	2	2	4	1	-1	2	1	2	0	0	767	932	0	1	3
592	20	partial_explainability	explainability	NULL	academic	more_than_1_year	10_to_20	0	0	more_than_1_year	133421	15	{li: 2, re: 3}	57401	59307	NULL	NULL	16082	3	NA	NULL	55233	1	82194	{li: 2, re: 2}	{li: 2, re: 4}	74	0	0	39	11	2	3	2	2	2	4	1	-1	2	1	2	0	0	767	932	0	1	3
593	20	partial_explainability	explainability	NULL	academic	more_than_1_year	10_to_20	0	0	more_than_1_year	133421	7	{li: 2, re: 2}	54763	56395	NULL	NULL	7564	1	NA	NULL	49673	2	63958	{li: 2, re: 4}	{li: 2, re: 4}	87	1	1	46	12	2	2	2	4	2	4	-2	-2	0	1	0	0	0	767	932	0	0	1
594	20	partial_explainability	explainability	NULL	academic	more_than_1_year	10_to_20	0	0	more_than_1_year	133421	7	{li: 2, re: 2}	54763	56395	NULL	NULL	7564	1	NA	NULL	49673	2	63958	{li: 2, re: 4}	{li: 2, re: 4}	87	1	1	46	12	2	2	2	4	2	4	-2	-2	0	1	0	0	0	767	932	0	0	1
595	20	partial_explainability	explainability	NULL	academic	more_than_1_year	10_to_20	0	0	more_than_1_year	133421	1	{li: 4, re: 4}	0	0	NULL	NULL	0	0	NA	NULL	32315	0	33519	{li: 2, re: 3}	{li: 2, re: 2}	0	0	0	42	13	4	4	2	3	2	2	1	4	-1	1	1	1	1	767	932	0	1	0
596	20	partial_explainability	explainability	NULL	academic	more_than_1_year	10_to_20	0	0	more_than_1_year	133421	1	{li: 4, re: 4}	0	0	NULL	NULL	0	0	NA	NULL	32315	0	33519	{li: 2, re: 3}	{li: 2, re: 2}	0	0	0	42	13	4	4	2	3	2	2	1	4	-1	1	1	1	1	767	932	0	1	0
597	20	partial_explainability	explainability	NULL	academic	more_than_1_year	10_to_20	0	0	more_than_1_year	133421	12	{li: 2, re: 2}	0	0	NULL	NULL	0	0	NA	NULL	42972	0	44222	{li: 2, re: 2}	{li: 2, re: 2}	0	1	1	50	14	2	2	2	2	2	2	0	0	0	0	0	1	1	767	932	0	0	0
598	20	partial_explainability	explainability	NULL	academic	more_than_1_year	10_to_20	0	0	more_than_1_year	133421	12	{li: 2, re: 2}	0	0	NULL	NULL	0	0	NA	NULL	42972	0	44222	{li: 2, re: 2}	{li: 2, re: 2}	0	1	1	50	14	2	2	2	2	2	2	0	0	0	0	0	1	1	767	932	0	0	0
599	20	partial_explainability	explainability	NULL	academic	more_than_1_year	10_to_20	0	0	more_than_1_year	133421	2	{li: 4, re: 3}	0	0	NULL	NULL	0	0	NA	NULL	24025	0	29598	{li: 2, re: 2}	{li: 2, re: 2}	0	1	1	58	15	4	3	2	2	2	2	3	3	0	1	0	1	1	767	932	0	0	0
600	20	partial_explainability	explainability	NULL	academic	more_than_1_year	10_to_20	0	0	more_than_1_year	133421	2	{li: 4, re: 3}	0	0	NULL	NULL	0	0	NA	NULL	24025	0	29598	{li: 2, re: 2}	{li: 2, re: 2}	0	1	1	58	15	4	3	2	2	2	2	3	3	0	1	0	1	1	767	932	0	0	0
601	21	control	priming	NULL	non_academic_public	6_months	more_than_50	1	1	1_month	139128	5	{li: 4, re: 2}	21329	10066	3060	1	2526	2	4167	1	56515	0	59444	{li: 2, re: 2}	{li: 2, re: 3}	2	0	0	41	1	4	2	2	2	2	3	2	-1	1	1	1	0	0	427	689	0	1	2
602	21	control	priming	NULL	non_academic_public	6_months	more_than_50	1	1	1_month	139128	5	{li: 4, re: 2}	21329	10066	3060	1	2526	2	4167	1	56515	0	59444	{li: 2, re: 2}	{li: 2, re: 3}	2	0	0	41	1	4	2	2	2	2	3	2	-1	1	1	1	0	0	427	689	0	1	2
603	21	control	priming	NULL	non_academic_public	6_months	more_than_50	1	1	1_month	139128	3	{li: 4, re: 1}	4713	21590	2917	1	7751	3	5799	2	54244	2	80036	{li: 3, re: 2}	{li: 3, re: 2}	1	1	1	40	2	4	2	3	2	3	2	1	1	0	1	0	0	0	427	689	0	0	3
604	21	control	priming	NULL	non_academic_public	6_months	more_than_50	1	1	1_month	139128	3	{li: 4, re: 1}	4713	21590	2917	1	7751	3	5799	2	54244	2	80036	{li: 3, re: 2}	{li: 3, re: 2}	1	1	1	40	2	4	2	3	2	3	2	1	1	0	1	0	0	0	427	689	0	0	3
605	21	control	priming	NULL	non_academic_public	6_months	more_than_50	1	1	1_month	139128	11	{li: 3, re: 2}	3096	7579	1170	1	1457	1	3975	2	19812	1	28713	{li: 4, re: 2}	{li: 3, re: 2}	2	0	1	48	3	3	2	4	2	3	2	-1	0	-1	1	1	0	0	427	689	1	0	1
606	21	control	priming	NULL	non_academic_public	6_months	more_than_50	1	1	1_month	139128	11	{li: 3, re: 2}	3096	7579	1170	1	1457	1	3975	2	19812	1	28713	{li: 4, re: 2}	{li: 3, re: 2}	2	0	1	48	3	3	2	4	2	3	2	-1	0	-1	1	1	0	0	427	689	1	0	1
607	21	control	priming	NULL	non_academic_public	6_months	more_than_50	1	1	1_month	139128	9	{li: 2, re: 5}	3570	6657	0	0	4177	1	0	0	14918	0	27169	{li: 2, re: 5}	{li: 2, re: 5}	96	1	0	40	4	2	5	2	5	2	5	0	0	0	0	0	0	0	427	689	0	0	1
608	21	control	priming	NULL	non_academic_public	6_months	more_than_50	1	1	1_month	139128	9	{li: 2, re: 5}	3570	6657	0	0	4177	1	0	0	14918	0	27169	{li: 2, re: 5}	{li: 2, re: 5}	96	1	0	40	4	2	5	2	5	2	5	0	0	0	0	0	0	0	427	689	0	0	1
609	21	control	priming	NULL	non_academic_public	6_months	more_than_50	1	1	1_month	139128	4	{li: 1, re: 3}	5219	13279	804	1	1754	1	4097	1	27524	0	32230	{li: 2, re: 2}	{li: 2, re: 3}	2	0	1	47	5	2	3	2	2	2	3	1	0	1	1	1	0	0	427	689	0	1	1
610	21	control	priming	NULL	non_academic_public	6_months	more_than_50	1	1	1_month	139128	4	{li: 1, re: 3}	5219	13279	804	1	1754	1	4097	1	27524	0	32230	{li: 2, re: 2}	{li: 2, re: 3}	2	0	1	47	5	2	3	2	2	2	3	1	0	1	1	1	0	0	427	689	0	1	1
611	21	control	priming	NULL	non_academic_public	6_months	more_than_50	1	1	1_month	139128	10	{li: 1, re: 1}	4554	6494	0	0	1007	1	1538	1	11394	0	13230	{li: 2, re: 3}	{li: 2, re: 2}	0	0	0	82	6	2	2	2	3	2	2	-1	0	-1	1	1	0	0	427	689	0	1	1
612	21	control	priming	NULL	non_academic_public	6_months	more_than_50	1	1	1_month	139128	10	{li: 1, re: 1}	4554	6494	0	0	1007	1	1538	1	11394	0	13230	{li: 2, re: 3}	{li: 2, re: 2}	0	0	0	82	6	2	2	2	3	2	2	-1	0	-1	1	1	0	0	427	689	0	1	1
613	21	control	priming	NULL	non_academic_public	6_months	more_than_50	1	1	1_month	139128	8	{li: 4, re: 2}	28974	16574	0	0	2575	3	0	0	35774	1	40010	{li: 2, re: 4}	{li: 2, re: 4}	89	1	1	47	7	4	2	2	4	2	4	-2	-2	0	1	0	0	0	427	689	0	0	3
614	21	control	priming	NULL	non_academic_public	6_months	more_than_50	1	1	1_month	139128	8	{li: 4, re: 2}	28974	16574	0	0	2575	3	0	0	35774	1	40010	{li: 2, re: 4}	{li: 2, re: 4}	89	1	1	47	7	4	2	2	4	2	4	-2	-2	0	1	0	0	0	427	689	0	0	3
615	21	control	priming	NULL	non_academic_public	6_months	more_than_50	1	1	1_month	139128	6	{li: 2, re: 2}	9389	0	0	0	0	0	0	0	12296	0	14072	{li: 4, re: 2}	{li: 2, re: 2}	0	0	1	45	8	2	2	4	2	2	2	-2	0	-2	1	2	0	1	427	689	1	0	0
616	21	control	priming	NULL	non_academic_public	6_months	more_than_50	1	1	1_month	139128	6	{li: 2, re: 2}	9389	0	0	0	0	0	0	0	12296	0	14072	{li: 4, re: 2}	{li: 2, re: 2}	0	0	1	45	8	2	2	4	2	2	2	-2	0	-2	1	2	0	1	427	689	1	0	0
617	21	control	priming	NULL	non_academic_public	6_months	more_than_50	1	1	1_month	139128	14	{li: 2, re: 2}	8922	4421	0	0	2433	1	0	0	11231	0	13243	{li: 2, re: 3}	{li: 2, re: 3}	2	1	0	75	9	2	2	2	3	2	3	-1	-1	0	1	0	0	0	427	689	0	0	1
618	21	control	priming	NULL	non_academic_public	6_months	more_than_50	1	1	1_month	139128	14	{li: 2, re: 2}	8922	4421	0	0	2433	1	0	0	11231	0	13243	{li: 2, re: 3}	{li: 2, re: 3}	2	1	0	75	9	2	2	2	3	2	3	-1	-1	0	1	0	0	0	427	689	0	0	1
619	21	control	priming	NULL	non_academic_public	6_months	more_than_50	1	1	1_month	139128	13	{li: 3, re: 3}	5839	8343	0	0	6812	3	0	0	27179	0	32839	{li: 3, re: 2}	{li: 4, re: 2}	62	0	0	50	10	3	3	3	2	4	2	0	-1	1	0	1	0	0	427	689	1	0	3
620	21	control	priming	NULL	non_academic_public	6_months	more_than_50	1	1	1_month	139128	13	{li: 3, re: 3}	5839	8343	0	0	6812	3	0	0	27179	0	32839	{li: 3, re: 2}	{li: 4, re: 2}	62	0	0	50	10	3	3	3	2	4	2	0	-1	1	0	1	0	0	427	689	1	0	3
621	21	control	priming	NULL	non_academic_public	6_months	more_than_50	1	1	1_month	139128	15	{li: 4, re: 5}	7609	10513	0	0	1169	1	0	0	14762	0	26598	{li: 2, re: 2}	{li: 2, re: 4}	74	0	0	39	11	4	5	2	2	2	4	5	1	2	1	2	0	0	427	689	0	1	1
622	21	control	priming	NULL	non_academic_public	6_months	more_than_50	1	1	1_month	139128	15	{li: 4, re: 5}	7609	10513	0	0	1169	1	0	0	14762	0	26598	{li: 2, re: 2}	{li: 2, re: 4}	74	0	0	39	11	4	5	2	2	2	4	5	1	2	1	2	0	0	427	689	0	1	1
623	21	control	priming	NULL	non_academic_public	6_months	more_than_50	1	1	1_month	139128	7	{li: 1, re: 4}	7485	3315	0	0	1875	1	0	0	9700	1	15280	{li: 2, re: 4}	{li: 2, re: 4}	87	1	1	46	12	2	4	2	4	2	4	0	0	0	0	0	0	0	427	689	0	0	1
624	21	control	priming	NULL	non_academic_public	6_months	more_than_50	1	1	1_month	139128	7	{li: 1, re: 4}	7485	3315	0	0	1875	1	0	0	9700	1	15280	{li: 2, re: 4}	{li: 2, re: 4}	87	1	1	46	12	2	4	2	4	2	4	0	0	0	0	0	0	0	427	689	0	0	1
625	21	control	priming	NULL	non_academic_public	6_months	more_than_50	1	1	1_month	139128	1	{li: 1, re: 1}	7180	0	0	0	0	0	0	0	8948	0	11613	{li: 2, re: 3}	{li: 2, re: 2}	0	0	0	42	13	2	2	2	3	2	2	-1	0	-1	1	1	0	1	427	689	0	1	0
626	21	control	priming	NULL	non_academic_public	6_months	more_than_50	1	1	1_month	139128	1	{li: 1, re: 1}	7180	0	0	0	0	0	0	0	8948	0	11613	{li: 2, re: 3}	{li: 2, re: 2}	0	0	0	42	13	2	2	2	3	2	2	-1	0	-1	1	1	0	1	427	689	0	1	0
627	21	control	priming	NULL	non_academic_public	6_months	more_than_50	1	1	1_month	139128	12	{li: 2, re: 2}	5873	3169	0	0	1339	1	0	0	7904	0	9589	{li: 2, re: 2}	{li: 2, re: 2}	0	1	1	50	14	2	2	2	2	2	2	0	0	0	0	0	0	0	427	689	0	0	1
628	21	control	priming	NULL	non_academic_public	6_months	more_than_50	1	1	1_month	139128	12	{li: 2, re: 2}	5873	3169	0	0	1339	1	0	0	7904	0	9589	{li: 2, re: 2}	{li: 2, re: 2}	0	1	1	50	14	2	2	2	2	2	2	0	0	0	0	0	0	0	427	689	0	0	1
629	21	control	priming	NULL	non_academic_public	6_months	more_than_50	1	1	1_month	139128	2	{li: 2, re: 2}	8202	9712	0	0	1297	1	0	0	15156	0	17075	{li: 2, re: 2}	{li: 2, re: 2}	0	1	1	58	15	2	2	2	2	2	2	0	0	0	0	0	0	0	427	689	0	0	1
630	21	control	priming	NULL	non_academic_public	6_months	more_than_50	1	1	1_month	139128	2	{li: 2, re: 2}	8202	9712	0	0	1297	1	0	0	15156	0	17075	{li: 2, re: 2}	{li: 2, re: 2}	0	1	1	58	15	2	2	2	2	2	2	0	0	0	0	0	0	0	427	689	0	0	1
631	22	control	explainability	NULL	non_academic_public	1_week	10_to_20	1	1	1_week	38488	5	{li: 1, re: 1}	0	NA	NULL	NULL	NA	NA	NA	NULL	14363	0	15691	{li: 2, re: 2}	{li: 2, re: 3}	2	0	0	41	1	2	2	2	2	2	3	0	-1	1	0	1	1	1	2785	2849	0	1	NA
632	22	control	explainability	NULL	non_academic_public	1_week	10_to_20	1	1	1_week	38488	5	{li: 1, re: 1}	0	NA	NULL	NULL	NA	NA	NA	NULL	14363	0	15691	{li: 2, re: 2}	{li: 2, re: 3}	2	0	0	41	1	2	2	2	2	2	3	0	-1	1	0	1	1	1	2785	2849	0	1	NA
633	22	control	explainability	NULL	non_academic_public	1_week	10_to_20	1	1	1_week	38488	3	{li: 4, re: 1}	0	NA	NULL	NULL	NA	NA	NA	NULL	27800	0	30112	{li: 3, re: 2}	{li: 3, re: 2}	1	1	1	40	2	4	2	3	2	3	2	1	1	0	1	0	1	1	2785	2849	0	0	NA
634	22	control	explainability	NULL	non_academic_public	1_week	10_to_20	1	1	1_week	38488	3	{li: 4, re: 1}	0	NA	NULL	NULL	NA	NA	NA	NULL	27800	0	30112	{li: 3, re: 2}	{li: 3, re: 2}	1	1	1	40	2	4	2	3	2	3	2	1	1	0	1	0	1	1	2785	2849	0	0	NA
635	22	control	explainability	NULL	non_academic_public	1_week	10_to_20	1	1	1_week	38488	11	{li: 2, re: 2}	0	NA	NULL	NULL	NA	NA	NA	NULL	4441	0	5897	{li: 4, re: 2}	{li: 3, re: 2}	2	0	1	48	3	2	2	4	2	3	2	-2	-1	-1	1	1	1	1	2785	2849	1	0	NA
636	22	control	explainability	NULL	non_academic_public	1_week	10_to_20	1	1	1_week	38488	11	{li: 2, re: 2}	0	NA	NULL	NULL	NA	NA	NA	NULL	4441	0	5897	{li: 4, re: 2}	{li: 3, re: 2}	2	0	1	48	3	2	2	4	2	3	2	-2	-1	-1	1	1	1	1	2785	2849	1	0	NA
637	22	control	explainability	NULL	non_academic_public	1_week	10_to_20	1	1	1_week	38488	9	{li: 2, re: 5}	0	NA	NULL	NULL	NA	NA	NA	NULL	10337	0	13633	{li: 2, re: 5}	{li: 2, re: 5}	96	1	0	40	4	2	5	2	5	2	5	0	0	0	0	0	1	1	2785	2849	0	0	NA
638	22	control	explainability	NULL	non_academic_public	1_week	10_to_20	1	1	1_week	38488	9	{li: 2, re: 5}	0	NA	NULL	NULL	NA	NA	NA	NULL	10337	0	13633	{li: 2, re: 5}	{li: 2, re: 5}	96	1	0	40	4	2	5	2	5	2	5	0	0	0	0	0	1	1	2785	2849	0	0	NA
639	22	control	explainability	NULL	non_academic_public	1_week	10_to_20	1	1	1_week	38488	4	{li: 4, re: 1}	0	NA	NULL	NULL	NA	NA	NA	NULL	11935	0	16964	{li: 2, re: 2}	{li: 2, re: 3}	2	0	1	47	5	4	2	2	2	2	3	2	-1	1	1	1	1	1	2785	2849	0	1	NA
640	22	control	explainability	NULL	non_academic_public	1_week	10_to_20	1	1	1_week	38488	4	{li: 4, re: 1}	0	NA	NULL	NULL	NA	NA	NA	NULL	11935	0	16964	{li: 2, re: 2}	{li: 2, re: 3}	2	0	1	47	5	4	2	2	2	2	3	2	-1	1	1	1	1	1	2785	2849	0	1	NA
641	22	control	explainability	NULL	non_academic_public	1_week	10_to_20	1	1	1_week	38488	10	{li: 1, re: 4}	0	NA	NULL	NULL	NA	NA	NA	NULL	1626328	0	NA	{li: 2, re: 3}	{li: 2, re: 2}	0	0	0	82	6	2	4	2	3	2	2	1	2	-1	1	1	1	1	2785	2849	0	1	NA
642	22	control	explainability	NULL	non_academic_public	1_week	10_to_20	1	1	1_week	38488	10	{li: 1, re: 4}	0	NA	NULL	NULL	NA	NA	NA	NULL	1626328	0	NA	{li: 2, re: 3}	{li: 2, re: 2}	0	0	0	82	6	2	4	2	3	2	2	1	2	-1	1	1	1	1	2785	2849	0	1	NA
643	22	control	explainability	NULL	non_academic_public	1_week	10_to_20	1	1	1_week	38488	8	{li: 1, re: 1}	0	NA	NULL	NULL	NA	NA	NA	NULL	5606	0	7014	{li: 2, re: 4}	{li: 2, re: 4}	89	1	1	47	7	2	2	2	4	2	4	-2	-2	0	1	0	1	1	2785	2849	0	0	NA
644	22	control	explainability	NULL	non_academic_public	1_week	10_to_20	1	1	1_week	38488	8	{li: 1, re: 1}	0	NA	NULL	NULL	NA	NA	NA	NULL	5606	0	7014	{li: 2, re: 4}	{li: 2, re: 4}	89	1	1	47	7	2	2	2	4	2	4	-2	-2	0	1	0	1	1	2785	2849	0	0	NA
645	22	control	explainability	NULL	non_academic_public	1_week	10_to_20	1	1	1_week	38488	6	{li: 4, re: 1}	0	NA	NULL	NULL	NA	NA	NA	NULL	21470	0	22998	{li: 4, re: 2}	{li: 2, re: 2}	0	0	1	45	8	4	2	4	2	2	2	0	2	-2	0	2	1	1	2785	2849	1	0	NA
646	22	control	explainability	NULL	non_academic_public	1_week	10_to_20	1	1	1_week	38488	6	{li: 4, re: 1}	0	NA	NULL	NULL	NA	NA	NA	NULL	21470	0	22998	{li: 4, re: 2}	{li: 2, re: 2}	0	0	1	45	8	4	2	4	2	2	2	0	2	-2	0	2	1	1	2785	2849	1	0	NA
647	22	control	explainability	NULL	non_academic_public	1_week	10_to_20	1	1	1_week	38488	14	{li: 1, re: 1}	0	NA	NULL	NULL	NA	NA	NA	NULL	9085	0	10333	{li: 2, re: 3}	{li: 2, re: 3}	2	1	0	75	9	2	2	2	3	2	3	-1	-1	0	1	0	1	1	2785	2849	0	0	NA
648	22	control	explainability	NULL	non_academic_public	1_week	10_to_20	1	1	1_week	38488	14	{li: 1, re: 1}	0	NA	NULL	NULL	NA	NA	NA	NULL	9085	0	10333	{li: 2, re: 3}	{li: 2, re: 3}	2	1	0	75	9	2	2	2	3	2	3	-1	-1	0	1	0	1	1	2785	2849	0	0	NA
649	22	control	explainability	NULL	non_academic_public	1_week	10_to_20	1	1	1_week	38488	13	{li: 2, re: 2}	0	NA	NULL	NULL	NA	NA	NA	NULL	17894	0	19086	{li: 3, re: 2}	{li: 4, re: 2}	62	0	0	50	10	2	2	3	2	4	2	-1	-2	1	1	1	1	1	2785	2849	1	0	NA
650	22	control	explainability	NULL	non_academic_public	1_week	10_to_20	1	1	1_week	38488	13	{li: 2, re: 2}	0	NA	NULL	NULL	NA	NA	NA	NULL	17894	0	19086	{li: 3, re: 2}	{li: 4, re: 2}	62	0	0	50	10	2	2	3	2	4	2	-1	-2	1	1	1	1	1	2785	2849	1	0	NA
651	22	control	explainability	NULL	non_academic_public	1_week	10_to_20	1	1	1_week	38488	15	{li: 1, re: 1}	0	NA	NULL	NULL	NA	NA	NA	NULL	11780	0	13597	{li: 2, re: 2}	{li: 2, re: 4}	74	0	0	39	11	2	2	2	2	2	4	0	-2	2	0	2	1	1	2785	2849	0	1	NA
652	22	control	explainability	NULL	non_academic_public	1_week	10_to_20	1	1	1_week	38488	15	{li: 1, re: 1}	0	NA	NULL	NULL	NA	NA	NA	NULL	11780	0	13597	{li: 2, re: 2}	{li: 2, re: 4}	74	0	0	39	11	2	2	2	2	2	4	0	-2	2	0	2	1	1	2785	2849	0	1	NA
653	22	control	explainability	NULL	non_academic_public	1_week	10_to_20	1	1	1_week	38488	7	{li: 1, re: 4}	0	NA	NULL	NULL	NA	NA	NA	NULL	962578	0	965506	{li: 2, re: 4}	{li: 2, re: 4}	87	1	1	46	12	2	4	2	4	2	4	0	0	0	0	0	1	1	2785	2849	0	0	NA
654	22	control	explainability	NULL	non_academic_public	1_week	10_to_20	1	1	1_week	38488	7	{li: 1, re: 4}	0	NA	NULL	NULL	NA	NA	NA	NULL	962578	0	965506	{li: 2, re: 4}	{li: 2, re: 4}	87	1	1	46	12	2	4	2	4	2	4	0	0	0	0	0	1	1	2785	2849	0	0	NA
655	22	control	explainability	NULL	non_academic_public	1_week	10_to_20	1	1	1_week	38488	1	{li: 1, re: 4}	0	NA	NULL	NULL	NA	NA	NA	NULL	13707	2	18051	{li: 2, re: 3}	{li: 2, re: 2}	0	0	0	42	13	2	4	2	3	2	2	1	2	-1	1	1	1	1	2785	2849	0	1	NA
656	22	control	explainability	NULL	non_academic_public	1_week	10_to_20	1	1	1_week	38488	1	{li: 1, re: 4}	0	NA	NULL	NULL	NA	NA	NA	NULL	13707	2	18051	{li: 2, re: 3}	{li: 2, re: 2}	0	0	0	42	13	2	4	2	3	2	2	1	2	-1	1	1	1	1	2785	2849	0	1	NA
657	22	control	explainability	NULL	non_academic_public	1_week	10_to_20	1	1	1_week	38488	12	{li: 1, re: 1}	0	NA	NULL	NULL	NA	NA	NA	NULL	3168	0	5104	{li: 2, re: 2}	{li: 2, re: 2}	0	1	1	50	14	2	2	2	2	2	2	0	0	0	0	0	1	1	2785	2849	0	0	NA
658	22	control	explainability	NULL	non_academic_public	1_week	10_to_20	1	1	1_week	38488	12	{li: 1, re: 1}	0	NA	NULL	NULL	NA	NA	NA	NULL	3168	0	5104	{li: 2, re: 2}	{li: 2, re: 2}	0	1	1	50	14	2	2	2	2	2	2	0	0	0	0	0	1	1	2785	2849	0	0	NA
659	22	control	explainability	NULL	non_academic_public	1_week	10_to_20	1	1	1_week	38488	2	{li: 1, re: 1}	0	NA	NULL	NULL	NA	NA	NA	NULL	7222	0	8750	{li: 2, re: 2}	{li: 2, re: 2}	0	1	1	58	15	2	2	2	2	2	2	0	0	0	0	0	1	1	2785	2849	0	0	NA
660	22	control	explainability	NULL	non_academic_public	1_week	10_to_20	1	1	1_week	38488	2	{li: 1, re: 1}	0	NA	NULL	NULL	NA	NA	NA	NULL	7222	0	8750	{li: 2, re: 2}	{li: 2, re: 2}	0	1	1	58	15	2	2	2	2	2	2	0	0	0	0	0	1	1	2785	2849	0	0	NA
661	23	full_explainability	explainability	NULL	academic	more_than_1_year	less_than_5	1	1	more_than_1_year	201864	5	{li: 1, re: 3}	40759	46410	0	0	11587	3	0	0	39332	3	110092	{li: 2, re: 2}	{li: 2, re: 3}	2	0	0	41	1	2	3	2	2	2	3	1	0	1	1	1	0	0	1086	1503	0	1	3
662	23	full_explainability	explainability	NULL	academic	more_than_1_year	less_than_5	1	1	more_than_1_year	201864	5	{li: 1, re: 3}	40759	46410	0	0	11587	3	0	0	39332	3	110092	{li: 2, re: 2}	{li: 2, re: 3}	2	0	0	41	1	2	3	2	2	2	3	1	0	1	1	1	0	0	1086	1503	0	1	3
663	23	full_explainability	explainability	NULL	academic	more_than_1_year	less_than_5	1	1	more_than_1_year	201864	3	{li: 3, re: 4}	60338	0	16	1	0	0	0	0	32799	2	74187	{li: 3, re: 2}	{li: 3, re: 2}	1	1	1	40	2	3	4	3	2	3	2	0	0	0	0	0	0	1	1086	1503	0	0	0
664	23	full_explainability	explainability	NULL	academic	more_than_1_year	less_than_5	1	1	more_than_1_year	201864	3	{li: 3, re: 4}	60338	0	16	1	0	0	0	0	32799	2	74187	{li: 3, re: 2}	{li: 3, re: 2}	1	1	1	40	2	3	4	3	2	3	2	0	0	0	0	0	0	1	1086	1503	0	0	0
665	23	full_explainability	explainability	NULL	academic	more_than_1_year	less_than_5	1	1	more_than_1_year	201864	11	{li: 3, re: 3}	29776	0	0	0	0	0	0	0	28469	0	31802	{li: 4, re: 2}	{li: 3, re: 2}	2	0	1	48	3	3	3	4	2	3	2	-1	0	-1	1	1	0	1	1086	1503	1	0	0
666	23	full_explainability	explainability	NULL	academic	more_than_1_year	less_than_5	1	1	more_than_1_year	201864	11	{li: 3, re: 3}	29776	0	0	0	0	0	0	0	28469	0	31802	{li: 4, re: 2}	{li: 3, re: 2}	2	0	1	48	3	3	3	4	2	3	2	-1	0	-1	1	1	0	1	1086	1503	1	0	0
667	23	full_explainability	explainability	NULL	academic	more_than_1_year	less_than_5	1	1	more_than_1_year	201864	9	{li: 5, re: 2}	45351	0	0	0	0	0	0	0	36944	1	46554	{li: 2, re: 5}	{li: 2, re: 5}	96	1	0	40	4	5	2	2	5	2	5	-3	-3	0	1	0	0	1	1086	1503	0	0	0
668	23	full_explainability	explainability	NULL	academic	more_than_1_year	less_than_5	1	1	more_than_1_year	201864	9	{li: 5, re: 2}	45351	0	0	0	0	0	0	0	36944	1	46554	{li: 2, re: 5}	{li: 2, re: 5}	96	1	0	40	4	5	2	2	5	2	5	-3	-3	0	1	0	0	1	1086	1503	0	0	0
669	23	full_explainability	explainability	NULL	academic	more_than_1_year	less_than_5	1	1	more_than_1_year	201864	4	{li: 1, re: 1}	39355	43315	0	0	2810	1	0	0	38216	0	55966	{li: 2, re: 2}	{li: 2, re: 3}	2	0	1	47	5	2	2	2	2	2	3	0	-1	1	0	1	0	0	1086	1503	0	1	1
670	23	full_explainability	explainability	NULL	academic	more_than_1_year	less_than_5	1	1	more_than_1_year	201864	4	{li: 1, re: 1}	39355	43315	0	0	2810	1	0	0	38216	0	55966	{li: 2, re: 2}	{li: 2, re: 3}	2	0	1	47	5	2	2	2	2	2	3	0	-1	1	0	1	0	0	1086	1503	0	1	1
671	23	full_explainability	explainability	NULL	academic	more_than_1_year	less_than_5	1	1	more_than_1_year	201864	10	{li: 4, re: 2}	168082	26646	0	0	142920	1	0	0	166185	0	169566	{li: 2, re: 3}	{li: 2, re: 2}	0	0	0	82	6	4	2	2	3	2	2	-1	2	-1	1	1	0	0	1086	1503	0	1	0
672	23	full_explainability	explainability	NULL	academic	more_than_1_year	less_than_5	1	1	more_than_1_year	201864	10	{li: 4, re: 2}	168082	26646	0	0	142920	1	0	0	166185	0	169566	{li: 2, re: 3}	{li: 2, re: 2}	0	0	0	82	6	4	2	2	3	2	2	-1	2	-1	1	1	0	0	1086	1503	0	1	0
673	23	full_explainability	explainability	NULL	academic	more_than_1_year	less_than_5	1	1	more_than_1_year	201864	8	{li: 4, re: 2}	0	50255	0	0	3696	1	0	0	60354	0	64160	{li: 2, re: 4}	{li: 2, re: 4}	89	1	1	47	7	4	2	2	4	2	4	-2	-2	0	1	0	1	0	1086	1503	0	0	1
674	23	full_explainability	explainability	NULL	academic	more_than_1_year	less_than_5	1	1	more_than_1_year	201864	8	{li: 4, re: 2}	0	50255	0	0	3696	1	0	0	60354	0	64160	{li: 2, re: 4}	{li: 2, re: 4}	89	1	1	47	7	4	2	2	4	2	4	-2	-2	0	1	0	1	0	1086	1503	0	0	1
675	23	full_explainability	explainability	NULL	academic	more_than_1_year	less_than_5	1	1	more_than_1_year	201864	6	{li: 2, re: 1}	50242	27639	0	0	6371	1	0	0	46768	1	52119	{li: 4, re: 2}	{li: 2, re: 2}	0	0	1	45	8	2	2	4	2	2	2	-2	0	-2	1	2	0	0	1086	1503	1	0	1
676	23	full_explainability	explainability	NULL	academic	more_than_1_year	less_than_5	1	1	more_than_1_year	201864	6	{li: 2, re: 1}	50242	27639	0	0	6371	1	0	0	46768	1	52119	{li: 4, re: 2}	{li: 2, re: 2}	0	0	1	45	8	2	2	4	2	2	2	-2	0	-2	1	2	0	0	1086	1503	1	0	1
677	23	full_explainability	explainability	NULL	academic	more_than_1_year	less_than_5	1	1	more_than_1_year	201864	14	{li: 2, re: 3}	58012	30786	0	0	7493	3	0	0	56817	0	58942	{li: 2, re: 3}	{li: 2, re: 3}	2	1	0	75	9	2	3	2	3	2	3	0	0	0	0	0	0	0	1086	1503	0	0	3
678	23	full_explainability	explainability	NULL	academic	more_than_1_year	less_than_5	1	1	more_than_1_year	201864	14	{li: 2, re: 3}	58012	30786	0	0	7493	3	0	0	56817	0	58942	{li: 2, re: 3}	{li: 2, re: 3}	2	1	0	75	9	2	3	2	3	2	3	0	0	0	0	0	0	0	1086	1503	0	0	3
679	23	full_explainability	explainability	NULL	academic	more_than_1_year	less_than_5	1	1	more_than_1_year	201864	13	{li: 4, re: 2}	65111	31620	0	0	7087	5	0	0	63777	1	77533	{li: 3, re: 2}	{li: 4, re: 2}	62	0	0	50	10	4	2	3	2	4	2	1	0	1	1	1	0	0	1086	1503	1	0	5
680	23	full_explainability	explainability	NULL	academic	more_than_1_year	less_than_5	1	1	more_than_1_year	201864	13	{li: 4, re: 2}	65111	31620	0	0	7087	5	0	0	63777	1	77533	{li: 3, re: 2}	{li: 4, re: 2}	62	0	0	50	10	4	2	3	2	4	2	1	0	1	1	1	0	0	1086	1503	1	0	5
681	23	full_explainability	explainability	NULL	academic	more_than_1_year	less_than_5	1	1	more_than_1_year	201864	15	{li: 2, re: 3}	60323	0	0	0	0	0	0	0	55638	2	62695	{li: 2, re: 2}	{li: 2, re: 4}	74	0	0	39	11	2	3	2	2	2	4	1	-1	2	1	2	0	1	1086	1503	0	1	0
682	23	full_explainability	explainability	NULL	academic	more_than_1_year	less_than_5	1	1	more_than_1_year	201864	15	{li: 2, re: 3}	60323	0	0	0	0	0	0	0	55638	2	62695	{li: 2, re: 2}	{li: 2, re: 4}	74	0	0	39	11	2	3	2	2	2	4	1	-1	2	1	2	0	1	1086	1503	0	1	0
683	23	full_explainability	explainability	NULL	academic	more_than_1_year	less_than_5	1	1	more_than_1_year	201864	7	{li: 2, re: 4}	42183	31757	0	0	13235	1	0	0	37676	3	44992	{li: 2, re: 4}	{li: 2, re: 4}	87	1	1	46	12	2	4	2	4	2	4	0	0	0	0	0	0	0	1086	1503	0	0	1
684	23	full_explainability	explainability	NULL	academic	more_than_1_year	less_than_5	1	1	more_than_1_year	201864	7	{li: 2, re: 4}	42183	31757	0	0	13235	1	0	0	37676	3	44992	{li: 2, re: 4}	{li: 2, re: 4}	87	1	1	46	12	2	4	2	4	2	4	0	0	0	0	0	0	0	1086	1503	0	0	1
685	23	full_explainability	explainability	NULL	academic	more_than_1_year	less_than_5	1	1	more_than_1_year	201864	1	{li: 2, re: 4}	54677	50075	0	0	1083	1	0	0	52681	1	60454	{li: 2, re: 3}	{li: 2, re: 2}	0	0	0	42	13	2	4	2	3	2	2	1	2	-1	1	1	0	0	1086	1503	0	1	1
686	23	full_explainability	explainability	NULL	academic	more_than_1_year	less_than_5	1	1	more_than_1_year	201864	1	{li: 2, re: 4}	54677	50075	0	0	1083	1	0	0	52681	1	60454	{li: 2, re: 3}	{li: 2, re: 2}	0	0	0	42	13	2	4	2	3	2	2	1	2	-1	1	1	0	0	1086	1503	0	1	1
687	23	full_explainability	explainability	NULL	academic	more_than_1_year	less_than_5	1	1	more_than_1_year	201864	12	{li: 2, re: 2}	30032	0	0	0	0	0	36	1	28537	0	31204	{li: 2, re: 2}	{li: 2, re: 2}	0	1	1	50	14	2	2	2	2	2	2	0	0	0	0	0	0	1	1086	1503	0	0	0
688	23	full_explainability	explainability	NULL	academic	more_than_1_year	less_than_5	1	1	more_than_1_year	201864	12	{li: 2, re: 2}	30032	0	0	0	0	0	36	1	28537	0	31204	{li: 2, re: 2}	{li: 2, re: 2}	0	1	1	50	14	2	2	2	2	2	2	0	0	0	0	0	0	1	1086	1503	0	0	0
689	23	full_explainability	explainability	NULL	academic	more_than_1_year	less_than_5	1	1	more_than_1_year	201864	2	{li: 1, re: 1}	32459	18443	21	1	6007	1	0	0	29539	3	33419	{li: 2, re: 2}	{li: 2, re: 2}	0	1	1	58	15	2	2	2	2	2	2	0	0	0	0	0	0	0	1086	1503	0	0	1
690	23	full_explainability	explainability	NULL	academic	more_than_1_year	less_than_5	1	1	more_than_1_year	201864	2	{li: 1, re: 1}	32459	18443	21	1	6007	1	0	0	29539	3	33419	{li: 2, re: 2}	{li: 2, re: 2}	0	1	1	58	15	2	2	2	2	2	2	0	0	0	0	0	0	0	1086	1503	0	0	1
691	24	univalence	priming	0	non_academic_public	1_week	5_to_10	0	0	NULL	374141	5	{li: 2, re: 3}	155761	80341	0	0	6457	3	6931	1	203902	0	211410	{li: 2, re: 2}	{li: 2, re: 3}	2	0	0	41	1	2	3	2	2	2	3	1	0	1	1	1	0	0	1846	3270	0	1	3
692	24	univalence	priming	0	non_academic_public	1_week	5_to_10	0	0	NULL	374141	5	{li: 2, re: 3}	155761	80341	0	0	6457	3	6931	1	203902	0	211410	{li: 2, re: 2}	{li: 2, re: 3}	2	0	0	41	1	2	3	2	2	2	3	1	0	1	1	1	0	0	1846	3270	0	1	3
693	24	univalence	priming	0	non_academic_public	1_week	5_to_10	0	0	NULL	374141	3	{li: 4, re: 3}	78150	69687	0	0	32927	1	0	0	89968	1	102614	{li: 3, re: 2}	{li: 3, re: 2}	1	1	1	40	2	4	3	3	2	3	2	1	1	0	1	0	0	0	1846	3270	0	0	1
694	24	univalence	priming	0	non_academic_public	1_week	5_to_10	0	0	NULL	374141	3	{li: 4, re: 3}	78150	69687	0	0	32927	1	0	0	89968	1	102614	{li: 3, re: 2}	{li: 3, re: 2}	1	1	1	40	2	4	3	3	2	3	2	1	1	0	1	0	0	0	1846	3270	0	0	1
695	24	univalence	priming	0	non_academic_public	1_week	5_to_10	0	0	NULL	374141	11	{li: 3, re: 3}	112429	68813	0	0	5231	1	0	0	114210	0	118845	{li: 4, re: 2}	{li: 3, re: 2}	2	0	1	48	3	3	3	4	2	3	2	-1	0	-1	1	1	0	0	1846	3270	1	0	1
696	24	univalence	priming	0	non_academic_public	1_week	5_to_10	0	0	NULL	374141	11	{li: 3, re: 3}	112429	68813	0	0	5231	1	0	0	114210	0	118845	{li: 4, re: 2}	{li: 3, re: 2}	2	0	1	48	3	3	3	4	2	3	2	-1	0	-1	1	1	0	0	1846	3270	1	0	1
697	24	univalence	priming	0	non_academic_public	1_week	5_to_10	0	0	NULL	374141	9	{li: 3, re: 5}	112247	108138	0	0	46524	1	0	0	115076	2	154662	{li: 2, re: 5}	{li: 2, re: 5}	96	1	0	40	4	3	5	2	5	2	5	0	0	0	0	0	0	0	1846	3270	0	0	1
698	24	univalence	priming	0	non_academic_public	1_week	5_to_10	0	0	NULL	374141	9	{li: 3, re: 5}	112247	108138	0	0	46524	1	0	0	115076	2	154662	{li: 2, re: 5}	{li: 2, re: 5}	96	1	0	40	4	3	5	2	5	2	5	0	0	0	0	0	0	0	1846	3270	0	0	1
699	24	univalence	priming	0	non_academic_public	1_week	5_to_10	0	0	NULL	374141	4	{li: 2, re: 3}	80154	57106	0	0	4167	1	0	0	82291	0	106109	{li: 2, re: 2}	{li: 2, re: 3}	2	0	1	47	5	2	3	2	2	2	3	1	0	1	1	1	0	0	1846	3270	0	1	1
700	24	univalence	priming	0	non_academic_public	1_week	5_to_10	0	0	NULL	374141	4	{li: 2, re: 3}	80154	57106	0	0	4167	1	0	0	82291	0	106109	{li: 2, re: 2}	{li: 2, re: 3}	2	0	1	47	5	2	3	2	2	2	3	1	0	1	1	1	0	0	1846	3270	0	1	1
701	24	univalence	priming	0	non_academic_public	1_week	5_to_10	0	0	NULL	374141	10	{li: 2, re: 2}	101041	94461	0	0	59466	1	1415	3	97915	1	153927	{li: 2, re: 3}	{li: 2, re: 2}	0	0	0	82	6	2	2	2	3	2	2	-1	0	-1	1	1	0	0	1846	3270	0	1	1
702	24	univalence	priming	0	non_academic_public	1_week	5_to_10	0	0	NULL	374141	10	{li: 2, re: 2}	101041	94461	0	0	59466	1	1415	3	97915	1	153927	{li: 2, re: 3}	{li: 2, re: 2}	0	0	0	82	6	2	2	2	3	2	2	-1	0	-1	1	1	0	0	1846	3270	0	1	1
703	24	univalence	priming	0	non_academic_public	1_week	5_to_10	0	0	NULL	374141	8	{li: 2, re: 4}	77335	80727	0	0	3062	1	0	0	72068	1	95109	{li: 2, re: 4}	{li: 2, re: 4}	89	1	1	47	7	2	4	2	4	2	4	0	0	0	0	0	0	0	1846	3270	0	0	1
704	24	univalence	priming	0	non_academic_public	1_week	5_to_10	0	0	NULL	374141	8	{li: 2, re: 4}	77335	80727	0	0	3062	1	0	0	72068	1	95109	{li: 2, re: 4}	{li: 2, re: 4}	89	1	1	47	7	2	4	2	4	2	4	0	0	0	0	0	0	0	1846	3270	0	0	1
705	24	univalence	priming	0	non_academic_public	1_week	5_to_10	0	0	NULL	374141	6	{li: 4, re: 2}	85072	82340	0	0	7161	1	0	0	79966	0	97301	{li: 4, re: 2}	{li: 2, re: 2}	0	0	1	45	8	4	2	4	2	2	2	0	2	-2	0	2	0	0	1846	3270	1	0	1
706	24	univalence	priming	0	non_academic_public	1_week	5_to_10	0	0	NULL	374141	6	{li: 4, re: 2}	85072	82340	0	0	7161	1	0	0	79966	0	97301	{li: 4, re: 2}	{li: 2, re: 2}	0	0	1	45	8	4	2	4	2	2	2	0	2	-2	0	2	0	0	1846	3270	1	0	1
707	24	univalence	priming	0	non_academic_public	1_week	5_to_10	0	0	NULL	374141	14	{li: 2, re: 3}	100372	51124	13	1	5282	2	50	1	95252	0	119548	{li: 2, re: 3}	{li: 2, re: 3}	2	1	0	75	9	2	3	2	3	2	3	0	0	0	0	0	0	0	1846	3270	0	0	2
708	24	univalence	priming	0	non_academic_public	1_week	5_to_10	0	0	NULL	374141	14	{li: 2, re: 3}	100372	51124	13	1	5282	2	50	1	95252	0	119548	{li: 2, re: 3}	{li: 2, re: 3}	2	1	0	75	9	2	3	2	3	2	3	0	0	0	0	0	0	0	1846	3270	0	0	2
709	24	univalence	priming	0	non_academic_public	1_week	5_to_10	0	0	NULL	374141	13	{li: 3, re: 3}	118735	90931	0	0	7272	5	0	0	115904	0	124794	{li: 3, re: 2}	{li: 4, re: 2}	62	0	0	50	10	3	3	3	2	4	2	0	-1	1	0	1	0	0	1846	3270	1	0	5
710	24	univalence	priming	0	non_academic_public	1_week	5_to_10	0	0	NULL	374141	13	{li: 3, re: 3}	118735	90931	0	0	7272	5	0	0	115904	0	124794	{li: 3, re: 2}	{li: 4, re: 2}	62	0	0	50	10	3	3	3	2	4	2	0	-1	1	0	1	0	0	1846	3270	1	0	5
711	24	univalence	priming	0	non_academic_public	1_week	5_to_10	0	0	NULL	374141	15	{li: 2, re: 2}	123683	63709	0	0	8072	4	0	0	125787	0	127609	{li: 2, re: 2}	{li: 2, re: 4}	74	0	0	39	11	2	2	2	2	2	4	0	-2	2	0	2	0	0	1846	3270	0	1	4
712	24	univalence	priming	0	non_academic_public	1_week	5_to_10	0	0	NULL	374141	15	{li: 2, re: 2}	123683	63709	0	0	8072	4	0	0	125787	0	127609	{li: 2, re: 2}	{li: 2, re: 4}	74	0	0	39	11	2	2	2	2	2	4	0	-2	2	0	2	0	0	1846	3270	0	1	4
713	24	univalence	priming	0	non_academic_public	1_week	5_to_10	0	0	NULL	374141	7	{li: 2, re: 4}	83271	75013	0	0	1457	1	0	0	79958	0	85098	{li: 2, re: 4}	{li: 2, re: 4}	87	1	1	46	12	2	4	2	4	2	4	0	0	0	0	0	0	0	1846	3270	0	0	1
714	24	univalence	priming	0	non_academic_public	1_week	5_to_10	0	0	NULL	374141	7	{li: 2, re: 4}	83271	75013	0	0	1457	1	0	0	79958	0	85098	{li: 2, re: 4}	{li: 2, re: 4}	87	1	1	46	12	2	4	2	4	2	4	0	0	0	0	0	0	0	1846	3270	0	0	1
715	24	univalence	priming	0	non_academic_public	1_week	5_to_10	0	0	NULL	374141	1	{li: 2, re: 2}	68895	64653	0	0	5891	1	17	1	67092	0	70545	{li: 2, re: 3}	{li: 2, re: 2}	0	0	0	42	13	2	2	2	3	2	2	-1	0	-1	1	1	0	0	1846	3270	0	1	1
716	24	univalence	priming	0	non_academic_public	1_week	5_to_10	0	0	NULL	374141	1	{li: 2, re: 2}	68895	64653	0	0	5891	1	17	1	67092	0	70545	{li: 2, re: 3}	{li: 2, re: 2}	0	0	0	42	13	2	2	2	3	2	2	-1	0	-1	1	1	0	0	1846	3270	0	1	1
717	24	univalence	priming	0	non_academic_public	1_week	5_to_10	0	0	NULL	374141	12	{li: 3, re: 3}	119200	83692	713	1	8425	1	7606	3	107762	0	172953	{li: 2, re: 2}	{li: 2, re: 2}	0	1	1	50	14	3	3	2	2	2	2	2	2	0	1	0	0	0	1846	3270	0	0	1
718	24	univalence	priming	0	non_academic_public	1_week	5_to_10	0	0	NULL	374141	12	{li: 3, re: 3}	119200	83692	713	1	8425	1	7606	3	107762	0	172953	{li: 2, re: 2}	{li: 2, re: 2}	0	1	1	50	14	3	3	2	2	2	2	2	2	0	1	0	0	0	1846	3270	0	0	1
719	24	univalence	priming	0	non_academic_public	1_week	5_to_10	0	0	NULL	374141	2	{li: 2, re: 2}	86283	81805	0	0	6285	1	0	0	84153	0	88089	{li: 2, re: 2}	{li: 2, re: 2}	0	1	1	58	15	2	2	2	2	2	2	0	0	0	0	0	0	0	1846	3270	0	0	1
720	24	univalence	priming	0	non_academic_public	1_week	5_to_10	0	0	NULL	374141	2	{li: 2, re: 2}	86283	81805	0	0	6285	1	0	0	84153	0	88089	{li: 2, re: 2}	{li: 2, re: 2}	0	1	1	58	15	2	2	2	2	2	2	0	0	0	0	0	0	0	1846	3270	0	0	1
721	25	control	priming	NULL	non_academic_public	1_week	20_to_50	0	0	NULL	475191	5	{li: 2, re: 3}	105066	77179	5496	3	36815	5	20899	2	117154	0	269660	{li: 2, re: 2}	{li: 2, re: 3}	2	0	0	41	1	2	3	2	2	2	3	1	0	1	1	1	0	0	5227	5906	0	1	5
722	25	control	priming	NULL	non_academic_public	1_week	20_to_50	0	0	NULL	475191	5	{li: 2, re: 3}	105066	77179	5496	3	36815	5	20899	2	117154	0	269660	{li: 2, re: 2}	{li: 2, re: 3}	2	0	0	41	1	2	3	2	2	2	3	1	0	1	1	1	0	0	5227	5906	0	1	5
723	25	control	priming	NULL	non_academic_public	1_week	20_to_50	0	0	NULL	475191	3	{li: 3, re: 3}	0	0	0	0	0	0	0	0	26093	0	89469	{li: 3, re: 2}	{li: 3, re: 2}	1	1	1	40	2	3	3	3	2	3	2	0	0	0	0	0	1	1	5227	5906	0	0	0
724	25	control	priming	NULL	non_academic_public	1_week	20_to_50	0	0	NULL	475191	3	{li: 3, re: 3}	0	0	0	0	0	0	0	0	26093	0	89469	{li: 3, re: 2}	{li: 3, re: 2}	1	1	1	40	2	3	3	3	2	3	2	0	0	0	0	0	1	1	5227	5906	0	0	0
725	25	control	priming	NULL	non_academic_public	1_week	20_to_50	0	0	NULL	475191	11	{li: 3, re: 4}	225611	137906	0	0	6432	1	20318	1	228763	0	344404	{li: 4, re: 2}	{li: 3, re: 2}	2	0	1	48	3	3	4	4	2	3	2	-1	0	-1	1	1	0	0	5227	5906	1	0	1
726	25	control	priming	NULL	non_academic_public	1_week	20_to_50	0	0	NULL	475191	11	{li: 3, re: 4}	225611	137906	0	0	6432	1	20318	1	228763	0	344404	{li: 4, re: 2}	{li: 3, re: 2}	2	0	1	48	3	3	4	4	2	3	2	-1	0	-1	1	1	0	0	5227	5906	1	0	1
727	25	control	priming	NULL	non_academic_public	1_week	20_to_50	0	0	NULL	475191	9	{li: 2, re: 5}	47507	42347	0	0	2040	1	5401	1	65251	0	176484	{li: 2, re: 5}	{li: 2, re: 5}	96	1	0	40	4	2	5	2	5	2	5	0	0	0	0	0	0	0	5227	5906	0	0	1
728	25	control	priming	NULL	non_academic_public	1_week	20_to_50	0	0	NULL	475191	9	{li: 2, re: 5}	47507	42347	0	0	2040	1	5401	1	65251	0	176484	{li: 2, re: 5}	{li: 2, re: 5}	96	1	0	40	4	2	5	2	5	2	5	0	0	0	0	0	0	0	5227	5906	0	0	1
729	25	control	priming	NULL	non_academic_public	1_week	20_to_50	0	0	NULL	475191	4	{li: 2, re: 3}	68071	63559	0	0	16456	1	6067	1	105599	0	189687	{li: 2, re: 2}	{li: 2, re: 3}	2	0	1	47	5	2	3	2	2	2	3	1	0	1	1	1	0	0	5227	5906	0	1	1
730	25	control	priming	NULL	non_academic_public	1_week	20_to_50	0	0	NULL	475191	4	{li: 2, re: 3}	68071	63559	0	0	16456	1	6067	1	105599	0	189687	{li: 2, re: 2}	{li: 2, re: 3}	2	0	1	47	5	2	3	2	2	2	3	1	0	1	1	1	0	0	5227	5906	0	1	1
731	25	control	priming	NULL	non_academic_public	1_week	20_to_50	0	0	NULL	475191	10	{li: 2, re: 2}	41306	38370	17	1	1600	1	0	0	130626	0	133962	{li: 2, re: 3}	{li: 2, re: 2}	0	0	0	82	6	2	2	2	3	2	2	-1	0	-1	1	1	0	0	5227	5906	0	1	1
732	25	control	priming	NULL	non_academic_public	1_week	20_to_50	0	0	NULL	475191	10	{li: 2, re: 2}	41306	38370	17	1	1600	1	0	0	130626	0	133962	{li: 2, re: 3}	{li: 2, re: 2}	0	0	0	82	6	2	2	2	3	2	2	-1	0	-1	1	1	0	0	5227	5906	0	1	1
733	25	control	priming	NULL	non_academic_public	1_week	20_to_50	0	0	NULL	475191	8	{li: 2, re: 4}	32814	9238	0	0	9699	10	6717	1	137284	0	149853	{li: 2, re: 4}	{li: 2, re: 4}	89	1	1	47	7	2	4	2	4	2	4	0	0	0	0	0	0	0	5227	5906	0	0	10
734	25	control	priming	NULL	non_academic_public	1_week	20_to_50	0	0	NULL	475191	8	{li: 2, re: 4}	32814	9238	0	0	9699	10	6717	1	137284	0	149853	{li: 2, re: 4}	{li: 2, re: 4}	89	1	1	47	7	2	4	2	4	2	4	0	0	0	0	0	0	0	5227	5906	0	0	10
735	25	control	priming	NULL	non_academic_public	1_week	20_to_50	0	0	NULL	475191	6	{li: 3, re: 2}	69657	65697	0	0	2424	1	2400	1	62697	3	497897	{li: 4, re: 2}	{li: 2, re: 2}	0	0	1	45	8	3	2	4	2	2	2	-1	1	-2	1	2	0	0	5227	5906	1	0	1
736	25	control	priming	NULL	non_academic_public	1_week	20_to_50	0	0	NULL	475191	6	{li: 3, re: 2}	69657	65697	0	0	2424	1	2400	1	62697	3	497897	{li: 4, re: 2}	{li: 2, re: 2}	0	0	1	45	8	3	2	4	2	2	2	-1	1	-2	1	2	0	0	5227	5906	1	0	1
737	25	control	priming	NULL	non_academic_public	1_week	20_to_50	0	0	NULL	475191	14	{li: 2, re: 2}	55096	49056	0	0	2208	2	0	0	63744	0	129512	{li: 2, re: 3}	{li: 2, re: 3}	2	1	0	75	9	2	2	2	3	2	3	-1	-1	0	1	0	0	0	5227	5906	0	0	2
738	25	control	priming	NULL	non_academic_public	1_week	20_to_50	0	0	NULL	475191	14	{li: 2, re: 2}	55096	49056	0	0	2208	2	0	0	63744	0	129512	{li: 2, re: 3}	{li: 2, re: 3}	2	1	0	75	9	2	2	2	3	2	3	-1	-1	0	1	0	0	0	5227	5906	0	0	2
739	25	control	priming	NULL	non_academic_public	1_week	20_to_50	0	0	NULL	475191	13	{li: 2, re: 2}	89154	56258	44544	6	27218	21	1000	1	162938	0	277130	{li: 3, re: 2}	{li: 4, re: 2}	62	0	0	50	10	2	2	3	2	4	2	-1	-2	1	1	1	0	0	5227	5906	1	0	21
740	25	control	priming	NULL	non_academic_public	1_week	20_to_50	0	0	NULL	475191	13	{li: 2, re: 2}	89154	56258	44544	6	27218	21	1000	1	162938	0	277130	{li: 3, re: 2}	{li: 4, re: 2}	62	0	0	50	10	2	2	3	2	4	2	-1	-2	1	1	1	0	0	5227	5906	1	0	21
741	25	control	priming	NULL	non_academic_public	1_week	20_to_50	0	0	NULL	475191	15	{li: 2, re: 4}	41654	44494	1767	2	4000	4	10217	2	40086	1	NA	{li: 2, re: 2}	{li: 2, re: 4}	74	0	0	39	11	2	4	2	2	2	4	2	0	2	1	2	0	0	5227	5906	0	1	NA
742	25	control	priming	NULL	non_academic_public	1_week	20_to_50	0	0	NULL	475191	15	{li: 2, re: 4}	41654	44494	1767	2	4000	4	10217	2	40086	1	NA	{li: 2, re: 2}	{li: 2, re: 4}	74	0	0	39	11	2	4	2	2	2	4	2	0	2	1	2	0	0	5227	5906	0	1	NA
743	25	control	priming	NULL	non_academic_public	1_week	20_to_50	0	0	NULL	475191	7	{li: 2, re: 4}	23511	25680	0	0	1071	1	0	0	20919	0	27583	{li: 2, re: 4}	{li: 2, re: 4}	87	1	1	46	12	2	4	2	4	2	4	0	0	0	0	0	0	0	5227	5906	0	0	1
744	25	control	priming	NULL	non_academic_public	1_week	20_to_50	0	0	NULL	475191	7	{li: 2, re: 4}	23511	25680	0	0	1071	1	0	0	20919	0	27583	{li: 2, re: 4}	{li: 2, re: 4}	87	1	1	46	12	2	4	2	4	2	4	0	0	0	0	0	0	0	5227	5906	0	0	1
745	25	control	priming	NULL	non_academic_public	1_week	20_to_50	0	0	NULL	475191	1	{li: 2, re: 2}	95163	33988	0	0	3496	3	0	0	149619	2	253763	{li: 2, re: 3}	{li: 2, re: 2}	0	0	0	42	13	2	2	2	3	2	2	-1	0	-1	1	1	0	0	5227	5906	0	1	3
746	25	control	priming	NULL	non_academic_public	1_week	20_to_50	0	0	NULL	475191	1	{li: 2, re: 2}	95163	33988	0	0	3496	3	0	0	149619	2	253763	{li: 2, re: 3}	{li: 2, re: 2}	0	0	0	42	13	2	2	2	3	2	2	-1	0	-1	1	1	0	0	5227	5906	0	1	3
747	25	control	priming	NULL	non_academic_public	1_week	20_to_50	0	0	NULL	475191	12	{li: 2, re: 2}	50139	51588	0	0	2680	1	0	0	49092	0	54268	{li: 2, re: 2}	{li: 2, re: 2}	0	1	1	50	14	2	2	2	2	2	2	0	0	0	0	0	0	0	5227	5906	0	0	1
748	25	control	priming	NULL	non_academic_public	1_week	20_to_50	0	0	NULL	475191	12	{li: 2, re: 2}	50139	51588	0	0	2680	1	0	0	49092	0	54268	{li: 2, re: 2}	{li: 2, re: 2}	0	1	1	50	14	2	2	2	2	2	2	0	0	0	0	0	0	0	5227	5906	0	0	1
749	25	control	priming	NULL	non_academic_public	1_week	20_to_50	0	0	NULL	475191	2	{li: 1, re: 1}	50876	38436	0	0	1336	1	0	0	49476	0	59253	{li: 2, re: 2}	{li: 2, re: 2}	0	1	1	58	15	2	2	2	2	2	2	0	0	0	0	0	0	0	5227	5906	0	0	1
750	25	control	priming	NULL	non_academic_public	1_week	20_to_50	0	0	NULL	475191	2	{li: 1, re: 1}	50876	38436	0	0	1336	1	0	0	49476	0	59253	{li: 2, re: 2}	{li: 2, re: 2}	0	1	1	58	15	2	2	2	2	2	2	0	0	0	0	0	0	0	5227	5906	0	0	1
751	26	ambivalence	priming	NULL	non_academic_public	1_month	less_than_5	0	0	NULL	234356	5	{li: 2, re: 2}	58510	36151	0	0	5990	5	0	0	149670	0	151367	{li: 2, re: 2}	{li: 2, re: 3}	2	0	0	41	1	2	2	2	2	2	3	0	-1	1	0	1	0	0	1902	NA	0	1	5
752	26	ambivalence	priming	NULL	non_academic_public	1_month	less_than_5	0	0	NULL	234356	5	{li: 2, re: 2}	58510	36151	0	0	5990	5	0	0	149670	0	151367	{li: 2, re: 2}	{li: 2, re: 3}	2	0	0	41	1	2	2	2	2	2	3	0	-1	1	0	1	0	0	1902	NA	0	1	5
753	26	ambivalence	priming	NULL	non_academic_public	1_month	less_than_5	0	0	NULL	234356	3	{li: 4, re: 2}	93165	80854	17	1	3909	3	0	0	258437	0	263774	{li: 3, re: 2}	{li: 3, re: 2}	1	1	1	40	2	4	2	3	2	3	2	1	1	0	1	0	0	0	1902	NA	0	0	3
754	26	ambivalence	priming	NULL	non_academic_public	1_month	less_than_5	0	0	NULL	234356	3	{li: 4, re: 2}	93165	80854	17	1	3909	3	0	0	258437	0	263774	{li: 3, re: 2}	{li: 3, re: 2}	1	1	1	40	2	4	2	3	2	3	2	1	1	0	1	0	0	0	1902	NA	0	0	3
755	26	ambivalence	priming	NULL	non_academic_public	1_month	less_than_5	0	0	NULL	234356	11	{li: 2, re: 2}	51015	40855	0	0	3783	1	0	0	65224	0	85208	{li: 4, re: 2}	{li: 3, re: 2}	2	0	1	48	3	2	2	4	2	3	2	-2	-1	-1	1	1	0	0	1902	NA	1	0	1
756	26	ambivalence	priming	NULL	non_academic_public	1_month	less_than_5	0	0	NULL	234356	11	{li: 2, re: 2}	51015	40855	0	0	3783	1	0	0	65224	0	85208	{li: 4, re: 2}	{li: 3, re: 2}	2	0	1	48	3	2	2	4	2	3	2	-2	-1	-1	1	1	0	0	1902	NA	1	0	1
757	26	ambivalence	priming	NULL	non_academic_public	1_month	less_than_5	0	0	NULL	234356	9	{li: 2, re: 5}	38619	24379	0	0	6960	1	0	0	37747	0	57283	{li: 2, re: 5}	{li: 2, re: 5}	96	1	0	40	4	2	5	2	5	2	5	0	0	0	0	0	0	0	1902	NA	0	0	1
758	26	ambivalence	priming	NULL	non_academic_public	1_month	less_than_5	0	0	NULL	234356	9	{li: 2, re: 5}	38619	24379	0	0	6960	1	0	0	37747	0	57283	{li: 2, re: 5}	{li: 2, re: 5}	96	1	0	40	4	2	5	2	5	2	5	0	0	0	0	0	0	0	1902	NA	0	0	1
759	26	ambivalence	priming	NULL	non_academic_public	1_month	less_than_5	0	0	NULL	234356	4	{li: 4, re: 4}	78855	35006	0	0	20576	4	0	0	262784	1	327553	{li: 2, re: 2}	{li: 2, re: 3}	2	0	1	47	5	4	4	2	2	2	3	4	1	1	1	1	0	0	1902	NA	0	1	4
760	26	ambivalence	priming	NULL	non_academic_public	1_month	less_than_5	0	0	NULL	234356	4	{li: 4, re: 4}	78855	35006	0	0	20576	4	0	0	262784	1	327553	{li: 2, re: 2}	{li: 2, re: 3}	2	0	1	47	5	4	4	2	2	2	3	4	1	1	1	1	0	0	1902	NA	0	1	4
761	26	ambivalence	priming	NULL	non_academic_public	1_month	less_than_5	0	0	NULL	234356	10	{li: 2, re: 3}	0	36621	0	0	23641	1	0	0	86398	1	90726	{li: 2, re: 3}	{li: 2, re: 2}	0	0	0	82	6	2	3	2	3	2	2	0	1	-1	0	1	1	0	1902	NA	0	1	1
762	26	ambivalence	priming	NULL	non_academic_public	1_month	less_than_5	0	0	NULL	234356	10	{li: 2, re: 3}	0	36621	0	0	23641	1	0	0	86398	1	90726	{li: 2, re: 3}	{li: 2, re: 2}	0	0	0	82	6	2	3	2	3	2	2	0	1	-1	0	1	1	0	1902	NA	0	1	1
763	26	ambivalence	priming	NULL	non_academic_public	1_month	less_than_5	0	0	NULL	234356	8	{li: 2, re: 4}	64619	46634	0	0	3805	4	0	0	74635	0	123243	{li: 2, re: 4}	{li: 2, re: 4}	89	1	1	47	7	2	4	2	4	2	4	0	0	0	0	0	0	0	1902	NA	0	0	4
764	26	ambivalence	priming	NULL	non_academic_public	1_month	less_than_5	0	0	NULL	234356	8	{li: 2, re: 4}	64619	46634	0	0	3805	4	0	0	74635	0	123243	{li: 2, re: 4}	{li: 2, re: 4}	89	1	1	47	7	2	4	2	4	2	4	0	0	0	0	0	0	0	1902	NA	0	0	4
765	26	ambivalence	priming	NULL	non_academic_public	1_month	less_than_5	0	0	NULL	234356	6	{li: 4, re: 2}	0	46693	0	0	1480	1	0	0	97317	0	117157	{li: 4, re: 2}	{li: 2, re: 2}	0	0	1	45	8	4	2	4	2	2	2	0	2	-2	0	2	1	0	1902	NA	1	0	1
766	26	ambivalence	priming	NULL	non_academic_public	1_month	less_than_5	0	0	NULL	234356	6	{li: 4, re: 2}	0	46693	0	0	1480	1	0	0	97317	0	117157	{li: 4, re: 2}	{li: 2, re: 2}	0	0	1	45	8	4	2	4	2	2	2	0	2	-2	0	2	1	0	1902	NA	1	0	1
767	26	ambivalence	priming	NULL	non_academic_public	1_month	less_than_5	0	0	NULL	234356	14	{li: 2, re: 3}	57382	21334	0	0	2104	3	0	0	56726	0	63710	{li: 2, re: 3}	{li: 2, re: 3}	2	1	0	75	9	2	3	2	3	2	3	0	0	0	0	0	0	0	1902	NA	0	0	3
768	26	ambivalence	priming	NULL	non_academic_public	1_month	less_than_5	0	0	NULL	234356	14	{li: 2, re: 3}	57382	21334	0	0	2104	3	0	0	56726	0	63710	{li: 2, re: 3}	{li: 2, re: 3}	2	1	0	75	9	2	3	2	3	2	3	0	0	0	0	0	0	0	1902	NA	0	0	3
769	26	ambivalence	priming	NULL	non_academic_public	1_month	less_than_5	0	0	NULL	234356	13	{li: 4, re: 2}	52143	19687	0	0	6807	8	1001	2	50999	1	60760	{li: 3, re: 2}	{li: 4, re: 2}	62	0	0	50	10	4	2	3	2	4	2	1	0	1	1	1	0	0	1902	NA	1	0	8
770	26	ambivalence	priming	NULL	non_academic_public	1_month	less_than_5	0	0	NULL	234356	13	{li: 4, re: 2}	52143	19687	0	0	6807	8	1001	2	50999	1	60760	{li: 3, re: 2}	{li: 4, re: 2}	62	0	0	50	10	4	2	3	2	4	2	1	0	1	1	1	0	0	1902	NA	1	0	8
771	26	ambivalence	priming	NULL	non_academic_public	1_month	less_than_5	0	0	NULL	234356	15	{li: 2, re: 4}	68989	45589	0	0	2560	4	0	0	147445	0	149621	{li: 2, re: 2}	{li: 2, re: 4}	74	0	0	39	11	2	4	2	2	2	4	2	0	2	1	2	0	0	1902	NA	0	1	4
772	26	ambivalence	priming	NULL	non_academic_public	1_month	less_than_5	0	0	NULL	234356	15	{li: 2, re: 4}	68989	45589	0	0	2560	4	0	0	147445	0	149621	{li: 2, re: 2}	{li: 2, re: 4}	74	0	0	39	11	2	4	2	2	2	4	2	0	2	1	2	0	0	1902	NA	0	1	4
773	26	ambivalence	priming	NULL	non_academic_public	1_month	less_than_5	0	0	NULL	234356	7	{li: 3, re: 4}	41373	4165	0	0	511	1	0	0	45388	0	50205	{li: 2, re: 4}	{li: 2, re: 4}	87	1	1	46	12	3	4	2	4	2	4	0	0	0	0	0	0	0	1902	NA	0	0	1
774	26	ambivalence	priming	NULL	non_academic_public	1_month	less_than_5	0	0	NULL	234356	7	{li: 3, re: 4}	41373	4165	0	0	511	1	0	0	45388	0	50205	{li: 2, re: 4}	{li: 2, re: 4}	87	1	1	46	12	3	4	2	4	2	4	0	0	0	0	0	0	0	1902	NA	0	0	1
775	26	ambivalence	priming	NULL	non_academic_public	1_month	less_than_5	0	0	NULL	234356	1	{li: 2, re: 4}	0	16253	0	0	22704	2	0	0	36349	0	40557	{li: 2, re: 3}	{li: 2, re: 2}	0	0	0	42	13	2	4	2	3	2	2	1	2	-1	1	1	1	0	1902	NA	0	1	2
776	26	ambivalence	priming	NULL	non_academic_public	1_month	less_than_5	0	0	NULL	234356	1	{li: 2, re: 4}	0	16253	0	0	22704	2	0	0	36349	0	40557	{li: 2, re: 3}	{li: 2, re: 2}	0	0	0	42	13	2	4	2	3	2	2	1	2	-1	1	1	1	0	1902	NA	0	1	2
777	26	ambivalence	priming	NULL	non_academic_public	1_month	less_than_5	0	0	NULL	234356	12	{li: 2, re: 2}	0	25158	0	0	3671	1	0	0	52279	0	53727	{li: 2, re: 2}	{li: 2, re: 2}	0	1	1	50	14	2	2	2	2	2	2	0	0	0	0	0	1	0	1902	NA	0	0	1
778	26	ambivalence	priming	NULL	non_academic_public	1_month	less_than_5	0	0	NULL	234356	12	{li: 2, re: 2}	0	25158	0	0	3671	1	0	0	52279	0	53727	{li: 2, re: 2}	{li: 2, re: 2}	0	1	1	50	14	2	2	2	2	2	2	0	0	0	0	0	1	0	1902	NA	0	0	1
779	26	ambivalence	priming	NULL	non_academic_public	1_month	less_than_5	0	0	NULL	234356	2	{li: 2, re: 3}	253754	42826	0	0	952	1	16	1	232818	0	254939	{li: 2, re: 2}	{li: 2, re: 2}	0	1	1	58	15	2	3	2	2	2	2	1	1	0	1	0	0	0	1902	NA	0	0	1
780	26	ambivalence	priming	NULL	non_academic_public	1_month	less_than_5	0	0	NULL	234356	2	{li: 2, re: 3}	253754	42826	0	0	952	1	16	1	232818	0	254939	{li: 2, re: 2}	{li: 2, re: 2}	0	1	1	58	15	2	3	2	2	2	2	1	1	0	1	0	0	0	1902	NA	0	0	1
781	27	full_explainability	explainability	NULL	non_academic_public	1_week	more_than_50	0	0	NULL	105458	5	{li: 1, re: 1}	7160	1952	0	0	1585	2	0	0	17096	1	20832	{li: 2, re: 2}	{li: 2, re: 3}	2	0	0	41	1	2	2	2	2	2	3	0	-1	1	0	1	0	0	563	742	0	1	2
782	27	full_explainability	explainability	NULL	non_academic_public	1_week	more_than_50	0	0	NULL	105458	5	{li: 1, re: 1}	7160	1952	0	0	1585	2	0	0	17096	1	20832	{li: 2, re: 2}	{li: 2, re: 3}	2	0	0	41	1	2	2	2	2	2	3	0	-1	1	0	1	0	0	563	742	0	1	2
783	27	full_explainability	explainability	NULL	non_academic_public	1_week	more_than_50	0	0	NULL	105458	3	{li: 1, re: 1}	244875	218723	1250	1	4440	5	0	0	243043	0	248364	{li: 3, re: 2}	{li: 3, re: 2}	1	1	1	40	2	2	2	3	2	3	2	-1	-1	0	1	0	0	0	563	742	0	0	5
784	27	full_explainability	explainability	NULL	non_academic_public	1_week	more_than_50	0	0	NULL	105458	3	{li: 1, re: 1}	244875	218723	1250	1	4440	5	0	0	243043	0	248364	{li: 3, re: 2}	{li: 3, re: 2}	1	1	1	40	2	2	2	3	2	3	2	-1	-1	0	1	0	0	0	563	742	0	0	5
785	27	full_explainability	explainability	NULL	non_academic_public	1_week	more_than_50	0	0	NULL	105458	11	{li: 2, re: 2}	18286	16262	3669	1	1048	1	0	0	14694	0	25079	{li: 4, re: 2}	{li: 3, re: 2}	2	0	1	48	3	2	2	4	2	3	2	-2	-1	-1	1	1	0	0	563	742	1	0	1
786	27	full_explainability	explainability	NULL	non_academic_public	1_week	more_than_50	0	0	NULL	105458	11	{li: 2, re: 2}	18286	16262	3669	1	1048	1	0	0	14694	0	25079	{li: 4, re: 2}	{li: 3, re: 2}	2	0	1	48	3	2	2	4	2	3	2	-2	-1	-1	1	1	0	0	563	742	1	0	1
787	27	full_explainability	explainability	NULL	non_academic_public	1_week	more_than_50	0	0	NULL	105458	9	{li: 2, re: 5}	0	13636	0	0	2831	2	0	0	20683	0	22820	{li: 2, re: 5}	{li: 2, re: 5}	96	1	0	40	4	2	5	2	5	2	5	0	0	0	0	0	1	0	563	742	0	0	2
788	27	full_explainability	explainability	NULL	non_academic_public	1_week	more_than_50	0	0	NULL	105458	9	{li: 2, re: 5}	0	13636	0	0	2831	2	0	0	20683	0	22820	{li: 2, re: 5}	{li: 2, re: 5}	96	1	0	40	4	2	5	2	5	2	5	0	0	0	0	0	1	0	563	742	0	0	2
789	27	full_explainability	explainability	NULL	non_academic_public	1_week	more_than_50	0	0	NULL	105458	4	{li: 1, re: 1}	0	10449	0	0	911	1	0	0	12657	0	14426	{li: 2, re: 2}	{li: 2, re: 3}	2	0	1	47	5	2	2	2	2	2	3	0	-1	1	0	1	1	0	563	742	0	1	1
790	27	full_explainability	explainability	NULL	non_academic_public	1_week	more_than_50	0	0	NULL	105458	4	{li: 1, re: 1}	0	10449	0	0	911	1	0	0	12657	0	14426	{li: 2, re: 2}	{li: 2, re: 3}	2	0	1	47	5	2	2	2	2	2	3	0	-1	1	0	1	1	0	563	742	0	1	1
791	27	full_explainability	explainability	NULL	non_academic_public	1_week	more_than_50	0	0	NULL	105458	10	{li: 2, re: 1}	12274	10777	366	1	665	1	0	0	13618	1	18410	{li: 2, re: 3}	{li: 2, re: 2}	0	0	0	82	6	2	2	2	3	2	2	-1	0	-1	1	1	0	0	563	742	0	1	1
792	27	full_explainability	explainability	NULL	non_academic_public	1_week	more_than_50	0	0	NULL	105458	10	{li: 2, re: 1}	12274	10777	366	1	665	1	0	0	13618	1	18410	{li: 2, re: 3}	{li: 2, re: 2}	0	0	0	82	6	2	2	2	3	2	2	-1	0	-1	1	1	0	0	563	742	0	1	1
793	27	full_explainability	explainability	NULL	non_academic_public	1_week	more_than_50	0	0	NULL	105458	8	{li: 1, re: 1}	27299	9227	2548	2	2256	3	0	0	26059	2	60227	{li: 2, re: 4}	{li: 2, re: 4}	89	1	1	47	7	2	2	2	4	2	4	-2	-2	0	1	0	0	0	563	742	0	0	3
794	27	full_explainability	explainability	NULL	non_academic_public	1_week	more_than_50	0	0	NULL	105458	8	{li: 1, re: 1}	27299	9227	2548	2	2256	3	0	0	26059	2	60227	{li: 2, re: 4}	{li: 2, re: 4}	89	1	1	47	7	2	2	2	4	2	4	-2	-2	0	1	0	0	0	563	742	0	0	3
795	27	full_explainability	explainability	NULL	non_academic_public	1_week	more_than_50	0	0	NULL	105458	6	{li: 1, re: 1}	10492	8236	367	1	1288	1	0	0	12021	0	13540	{li: 4, re: 2}	{li: 2, re: 2}	0	0	1	45	8	2	2	4	2	2	2	-2	0	-2	1	2	0	0	563	742	1	0	1
796	27	full_explainability	explainability	NULL	non_academic_public	1_week	more_than_50	0	0	NULL	105458	6	{li: 1, re: 1}	10492	8236	367	1	1288	1	0	0	12021	0	13540	{li: 4, re: 2}	{li: 2, re: 2}	0	0	1	45	8	2	2	4	2	2	2	-2	0	-2	1	2	0	0	563	742	1	0	1
797	27	full_explainability	explainability	NULL	non_academic_public	1_week	more_than_50	0	0	NULL	105458	14	{li: 1, re: 1}	0	10229	0	0	896	1	0	0	19357	0	20525	{li: 2, re: 3}	{li: 2, re: 3}	2	1	0	75	9	2	2	2	3	2	3	-1	-1	0	1	0	1	0	563	742	0	0	1
798	27	full_explainability	explainability	NULL	non_academic_public	1_week	more_than_50	0	0	NULL	105458	14	{li: 1, re: 1}	0	10229	0	0	896	1	0	0	19357	0	20525	{li: 2, re: 3}	{li: 2, re: 3}	2	1	0	75	9	2	2	2	3	2	3	-1	-1	0	1	0	1	0	563	742	0	0	1
799	27	full_explainability	explainability	NULL	non_academic_public	1_week	more_than_50	0	0	NULL	105458	13	{li: 2, re: 1}	25218	9906	584	1	2816	3	0	0	24026	0	28403	{li: 3, re: 2}	{li: 4, re: 2}	62	0	0	50	10	2	2	3	2	4	2	-1	-2	1	1	1	0	0	563	742	1	0	3
800	27	full_explainability	explainability	NULL	non_academic_public	1_week	more_than_50	0	0	NULL	105458	13	{li: 2, re: 1}	25218	9906	584	1	2816	3	0	0	24026	0	28403	{li: 3, re: 2}	{li: 4, re: 2}	62	0	0	50	10	2	2	3	2	4	2	-1	-2	1	1	1	0	0	563	742	1	0	3
801	27	full_explainability	explainability	NULL	non_academic_public	1_week	more_than_50	0	0	NULL	105458	15	{li: 2, re: 1}	25411	14763	400	1	1216	2	0	0	21636	0	27396	{li: 2, re: 2}	{li: 2, re: 4}	74	0	0	39	11	2	2	2	2	2	4	0	-2	2	0	2	0	0	563	742	0	1	2
802	27	full_explainability	explainability	NULL	non_academic_public	1_week	more_than_50	0	0	NULL	105458	15	{li: 2, re: 1}	25411	14763	400	1	1216	2	0	0	21636	0	27396	{li: 2, re: 2}	{li: 2, re: 4}	74	0	0	39	11	2	2	2	2	2	4	0	-2	2	0	2	0	0	563	742	0	1	2
803	27	full_explainability	explainability	NULL	non_academic_public	1_week	more_than_50	0	0	NULL	105458	7	{li: 1, re: 1}	0	13389	0	0	719	1	0	0	16453	2	21133	{li: 2, re: 4}	{li: 2, re: 4}	87	1	1	46	12	2	2	2	4	2	4	-2	-2	0	1	0	1	0	563	742	0	0	1
804	27	full_explainability	explainability	NULL	non_academic_public	1_week	more_than_50	0	0	NULL	105458	7	{li: 1, re: 1}	0	13389	0	0	719	1	0	0	16453	2	21133	{li: 2, re: 4}	{li: 2, re: 4}	87	1	1	46	12	2	2	2	4	2	4	-2	-2	0	1	0	1	0	563	742	0	0	1
805	27	full_explainability	explainability	NULL	non_academic_public	1_week	more_than_50	0	0	NULL	105458	1	{li: 1, re: 1}	0	10801	0	0	792	1	49	2	12833	0	13953	{li: 2, re: 3}	{li: 2, re: 2}	0	0	0	42	13	2	2	2	3	2	2	-1	0	-1	1	1	1	0	563	742	0	1	1
806	27	full_explainability	explainability	NULL	non_academic_public	1_week	more_than_50	0	0	NULL	105458	1	{li: 1, re: 1}	0	10801	0	0	792	1	49	2	12833	0	13953	{li: 2, re: 3}	{li: 2, re: 2}	0	0	0	42	13	2	2	2	3	2	2	-1	0	-1	1	1	1	0	563	742	0	1	1
807	27	full_explainability	explainability	NULL	non_academic_public	1_week	more_than_50	0	0	NULL	105458	12	{li: 1, re: 1}	0	9965	0	0	544	1	17	1	11685	0	12686	{li: 2, re: 2}	{li: 2, re: 2}	0	1	1	50	14	2	2	2	2	2	2	0	0	0	0	0	1	0	563	742	0	0	1
808	27	full_explainability	explainability	NULL	non_academic_public	1_week	more_than_50	0	0	NULL	105458	12	{li: 1, re: 1}	0	9965	0	0	544	1	17	1	11685	0	12686	{li: 2, re: 2}	{li: 2, re: 2}	0	1	1	50	14	2	2	2	2	2	2	0	0	0	0	0	1	0	563	742	0	0	1
809	27	full_explainability	explainability	NULL	non_academic_public	1_week	more_than_50	0	0	NULL	105458	2	{li: 1, re: 1}	0	8184	0	0	1232	1	0	0	10304	0	11520	{li: 2, re: 2}	{li: 2, re: 2}	0	1	1	58	15	2	2	2	2	2	2	0	0	0	0	0	1	0	563	742	0	0	1
810	27	full_explainability	explainability	NULL	non_academic_public	1_week	more_than_50	0	0	NULL	105458	2	{li: 1, re: 1}	0	8184	0	0	1232	1	0	0	10304	0	11520	{li: 2, re: 2}	{li: 2, re: 2}	0	1	1	58	15	2	2	2	2	2	2	0	0	0	0	0	1	0	563	742	0	0	1
811	28	univalence	priming	0	non_academic_public	6_months	less_than_5	1	1	6_months	175058	5	{li: 2, re: 3}	75647	96214	2166	3	5414	4	1548	2	224277	0	230244	{li: 2, re: 2}	{li: 2, re: 3}	2	0	0	41	1	2	3	2	2	2	3	1	0	1	1	1	0	0	2630	3183	0	1	4
812	28	univalence	priming	0	non_academic_public	6_months	less_than_5	1	1	6_months	175058	5	{li: 2, re: 3}	75647	96214	2166	3	5414	4	1548	2	224277	0	230244	{li: 2, re: 2}	{li: 2, re: 3}	2	0	0	41	1	2	3	2	2	2	3	1	0	1	1	1	0	0	2630	3183	0	1	4
813	28	univalence	priming	0	non_academic_public	6_months	less_than_5	1	1	6_months	175058	3	{li: 4, re: 4}	166402	175669	0	0	2467	2	0	0	245848	0	249616	{li: 3, re: 2}	{li: 3, re: 2}	1	1	1	40	2	4	4	3	2	3	2	1	1	0	1	0	0	0	2630	3183	0	0	2
814	28	univalence	priming	0	non_academic_public	6_months	less_than_5	1	1	6_months	175058	3	{li: 4, re: 4}	166402	175669	0	0	2467	2	0	0	245848	0	249616	{li: 3, re: 2}	{li: 3, re: 2}	1	1	1	40	2	4	4	3	2	3	2	1	1	0	1	0	0	0	2630	3183	0	0	2
815	28	univalence	priming	0	non_academic_public	6_months	less_than_5	1	1	6_months	175058	11	{li: 3, re: 2}	121447	123731	0	0	2433	1	0	0	163161	0	167312	{li: 4, re: 2}	{li: 3, re: 2}	2	0	1	48	3	3	2	4	2	3	2	-1	0	-1	1	1	0	0	2630	3183	1	0	1
816	28	univalence	priming	0	non_academic_public	6_months	less_than_5	1	1	6_months	175058	11	{li: 3, re: 2}	121447	123731	0	0	2433	1	0	0	163161	0	167312	{li: 4, re: 2}	{li: 3, re: 2}	2	0	1	48	3	3	2	4	2	3	2	-1	0	-1	1	1	0	0	2630	3183	1	0	1
817	28	univalence	priming	0	non_academic_public	6_months	less_than_5	1	1	6_months	175058	9	{li: 2, re: 5}	13122	34188	901	1	1735	2	1001	1	31238	0	60203	{li: 2, re: 5}	{li: 2, re: 5}	96	1	0	40	4	2	5	2	5	2	5	0	0	0	0	0	0	0	2630	3183	0	0	2
818	28	univalence	priming	0	non_academic_public	6_months	less_than_5	1	1	6_months	175058	9	{li: 2, re: 5}	13122	34188	901	1	1735	2	1001	1	31238	0	60203	{li: 2, re: 5}	{li: 2, re: 5}	96	1	0	40	4	2	5	2	5	2	5	0	0	0	0	0	0	0	2630	3183	0	0	2
819	28	univalence	priming	0	non_academic_public	6_months	less_than_5	1	1	6_months	175058	4	{li: 3, re: 3}	52880	55681	100	1	1333	1	0	0	140510	1	214623	{li: 2, re: 2}	{li: 2, re: 3}	2	0	1	47	5	3	3	2	2	2	3	2	0	1	1	1	0	0	2630	3183	0	1	1
820	28	univalence	priming	0	non_academic_public	6_months	less_than_5	1	1	6_months	175058	4	{li: 3, re: 3}	52880	55681	100	1	1333	1	0	0	140510	1	214623	{li: 2, re: 2}	{li: 2, re: 3}	2	0	1	47	5	3	3	2	2	2	3	2	0	1	1	1	0	0	2630	3183	0	1	1
821	28	univalence	priming	0	non_academic_public	6_months	less_than_5	1	1	6_months	175058	10	{li: 2, re: 3}	47232	426840	366	1	1200	1	4632	3	510672	0	524939	{li: 2, re: 3}	{li: 2, re: 2}	0	0	0	82	6	2	3	2	3	2	2	0	1	-1	0	1	0	0	2630	3183	0	1	1
822	28	univalence	priming	0	non_academic_public	6_months	less_than_5	1	1	6_months	175058	10	{li: 2, re: 3}	47232	426840	366	1	1200	1	4632	3	510672	0	524939	{li: 2, re: 3}	{li: 2, re: 2}	0	0	0	82	6	2	3	2	3	2	2	0	1	-1	0	1	0	0	2630	3183	0	1	1
823	28	univalence	priming	0	non_academic_public	6_months	less_than_5	1	1	6_months	175058	8	{li: 2, re: 3}	99310	105827	99	1	849	1	817	1	245458	2	285805	{li: 2, re: 4}	{li: 2, re: 4}	89	1	1	47	7	2	3	2	4	2	4	-1	-1	0	1	0	0	0	2630	3183	0	0	1
824	28	univalence	priming	0	non_academic_public	6_months	less_than_5	1	1	6_months	175058	8	{li: 2, re: 3}	99310	105827	99	1	849	1	817	1	245458	2	285805	{li: 2, re: 4}	{li: 2, re: 4}	89	1	1	47	7	2	3	2	4	2	4	-1	-1	0	1	0	0	0	2630	3183	0	0	1
825	28	univalence	priming	0	non_academic_public	6_months	less_than_5	1	1	6_months	175058	6	{li: 2, re: 2}	127575	131426	0	0	3433	1	0	0	129025	0	134859	{li: 4, re: 2}	{li: 2, re: 2}	0	0	1	45	8	2	2	4	2	2	2	-2	0	-2	1	2	0	0	2630	3183	1	0	1
826	28	univalence	priming	0	non_academic_public	6_months	less_than_5	1	1	6_months	175058	6	{li: 2, re: 2}	127575	131426	0	0	3433	1	0	0	129025	0	134859	{li: 4, re: 2}	{li: 2, re: 2}	0	0	1	45	8	2	2	4	2	2	2	-2	0	-2	1	2	0	0	2630	3183	1	0	1
827	28	univalence	priming	0	non_academic_public	6_months	less_than_5	1	1	6_months	175058	14	{li: 2, re: 3}	49760	54243	16	1	899	1	0	0	104325	1	110726	{li: 2, re: 3}	{li: 2, re: 3}	2	1	0	75	9	2	3	2	3	2	3	0	0	0	0	0	0	0	2630	3183	0	0	1
828	28	univalence	priming	0	non_academic_public	6_months	less_than_5	1	1	6_months	175058	14	{li: 2, re: 3}	49760	54243	16	1	899	1	0	0	104325	1	110726	{li: 2, re: 3}	{li: 2, re: 3}	2	1	0	75	9	2	3	2	3	2	3	0	0	0	0	0	0	0	2630	3183	0	0	1
829	28	univalence	priming	0	non_academic_public	6_months	less_than_5	1	1	6_months	175058	13	{li: 3, re: 2}	62480	65563	0	0	2985	4	0	0	102629	0	134734	{li: 3, re: 2}	{li: 4, re: 2}	62	0	0	50	10	3	2	3	2	4	2	0	-1	1	0	1	0	0	2630	3183	1	0	4
830	28	univalence	priming	0	non_academic_public	6_months	less_than_5	1	1	6_months	175058	13	{li: 3, re: 2}	62480	65563	0	0	2985	4	0	0	102629	0	134734	{li: 3, re: 2}	{li: 4, re: 2}	62	0	0	50	10	3	2	3	2	4	2	0	-1	1	0	1	0	0	2630	3183	1	0	4
831	28	univalence	priming	0	non_academic_public	6_months	less_than_5	1	1	6_months	175058	15	{li: 3, re: 4}	133520	149886	0	0	3550	2	0	0	135637	0	172836	{li: 2, re: 2}	{li: 2, re: 4}	74	0	0	39	11	3	4	2	2	2	4	3	0	2	1	2	0	0	2630	3183	0	1	2
832	28	univalence	priming	0	non_academic_public	6_months	less_than_5	1	1	6_months	175058	15	{li: 3, re: 4}	133520	149886	0	0	3550	2	0	0	135637	0	172836	{li: 2, re: 2}	{li: 2, re: 4}	74	0	0	39	11	3	4	2	2	2	4	3	0	2	1	2	0	0	2630	3183	0	1	2
833	28	univalence	priming	0	non_academic_public	6_months	less_than_5	1	1	6_months	175058	7	{li: 2, re: 4}	10776	0	0	0	0	0	0	0	12410	0	32577	{li: 2, re: 4}	{li: 2, re: 4}	87	1	1	46	12	2	4	2	4	2	4	0	0	0	0	0	0	1	2630	3183	0	0	0
834	28	univalence	priming	0	non_academic_public	6_months	less_than_5	1	1	6_months	175058	7	{li: 2, re: 4}	10776	0	0	0	0	0	0	0	12410	0	32577	{li: 2, re: 4}	{li: 2, re: 4}	87	1	1	46	12	2	4	2	4	2	4	0	0	0	0	0	0	1	2630	3183	0	0	0
835	28	univalence	priming	0	non_academic_public	6_months	less_than_5	1	1	6_months	175058	1	{li: 3, re: 3}	41079	0	0	0	0	0	0	0	57678	0	59612	{li: 2, re: 3}	{li: 2, re: 2}	0	0	0	42	13	3	3	2	3	2	2	0	2	-1	0	1	0	1	2630	3183	0	1	0
836	28	univalence	priming	0	non_academic_public	6_months	less_than_5	1	1	6_months	175058	1	{li: 3, re: 3}	41079	0	0	0	0	0	0	0	57678	0	59612	{li: 2, re: 3}	{li: 2, re: 2}	0	0	0	42	13	3	3	2	3	2	2	0	2	-1	0	1	0	1	2630	3183	0	1	0
837	28	univalence	priming	0	non_academic_public	6_months	less_than_5	1	1	6_months	175058	12	{li: 2, re: 3}	45578	0	0	0	0	0	0	0	55994	0	57594	{li: 2, re: 2}	{li: 2, re: 2}	0	1	1	50	14	2	3	2	2	2	2	1	1	0	1	0	0	1	2630	3183	0	0	0
838	28	univalence	priming	0	non_academic_public	6_months	less_than_5	1	1	6_months	175058	12	{li: 2, re: 3}	45578	0	0	0	0	0	0	0	55994	0	57594	{li: 2, re: 2}	{li: 2, re: 2}	0	1	1	50	14	2	3	2	2	2	2	1	1	0	1	0	0	1	2630	3183	0	0	0
839	28	univalence	priming	0	non_academic_public	6_months	less_than_5	1	1	6_months	175058	2	{li: 2, re: 2}	21542	0	0	0	0	0	0	0	102357	0	104391	{li: 2, re: 2}	{li: 2, re: 2}	0	1	1	58	15	2	2	2	2	2	2	0	0	0	0	0	0	1	2630	3183	0	0	0
840	28	univalence	priming	0	non_academic_public	6_months	less_than_5	1	1	6_months	175058	2	{li: 2, re: 2}	21542	0	0	0	0	0	0	0	102357	0	104391	{li: 2, re: 2}	{li: 2, re: 2}	0	1	1	58	15	2	2	2	2	2	2	0	0	0	0	0	0	1	2630	3183	0	0	0
841	29	partial_explainability	explainability	NULL	academic	1_week	20_to_50	1	1	more_than_1_year	387053	5	{li: 4, re: 3}	92889	42233	NULL	NULL	37424	5	NA	NULL	127688	1	174760	{li: 2, re: 2}	{li: 2, re: 3}	2	0	0	41	1	4	3	2	2	2	3	3	0	1	1	1	0	0	1135	1982	0	1	5
842	29	partial_explainability	explainability	NULL	academic	1_week	20_to_50	1	1	more_than_1_year	387053	5	{li: 4, re: 3}	92889	42233	NULL	NULL	37424	5	NA	NULL	127688	1	174760	{li: 2, re: 2}	{li: 2, re: 3}	2	0	0	41	1	4	3	2	2	2	3	3	0	1	1	1	0	0	1135	1982	0	1	5
843	29	partial_explainability	explainability	NULL	academic	1_week	20_to_50	1	1	more_than_1_year	387053	3	{li: 4, re: 2}	64208	42888	NULL	NULL	6432	1	NA	NULL	71152	0	73704	{li: 3, re: 2}	{li: 3, re: 2}	1	1	1	40	2	4	2	3	2	3	2	1	1	0	1	0	0	0	1135	1982	0	0	1
844	29	partial_explainability	explainability	NULL	academic	1_week	20_to_50	1	1	more_than_1_year	387053	3	{li: 4, re: 2}	64208	42888	NULL	NULL	6432	1	NA	NULL	71152	0	73704	{li: 3, re: 2}	{li: 3, re: 2}	1	1	1	40	2	4	2	3	2	3	2	1	1	0	1	0	0	0	1135	1982	0	0	1
845	29	partial_explainability	explainability	NULL	academic	1_week	20_to_50	1	1	more_than_1_year	387053	11	{li: 4, re: 2}	120351	114896	NULL	NULL	13504	1	NA	NULL	125311	0	128400	{li: 4, re: 2}	{li: 3, re: 2}	2	0	1	48	3	4	2	4	2	3	2	0	1	-1	0	1	0	0	1135	1982	1	0	1
846	29	partial_explainability	explainability	NULL	academic	1_week	20_to_50	1	1	more_than_1_year	387053	11	{li: 4, re: 2}	120351	114896	NULL	NULL	13504	1	NA	NULL	125311	0	128400	{li: 4, re: 2}	{li: 3, re: 2}	2	0	1	48	3	4	2	4	2	3	2	0	1	-1	0	1	0	0	1135	1982	1	0	1
847	29	partial_explainability	explainability	NULL	academic	1_week	20_to_50	1	1	more_than_1_year	387053	9	{li: 2, re: 5}	80323	65011	NULL	NULL	7704	1	NA	NULL	14508	4	89948	{li: 2, re: 5}	{li: 2, re: 5}	96	1	0	40	4	2	5	2	5	2	5	0	0	0	0	0	0	0	1135	1982	0	0	1
848	29	partial_explainability	explainability	NULL	academic	1_week	20_to_50	1	1	more_than_1_year	387053	9	{li: 2, re: 5}	80323	65011	NULL	NULL	7704	1	NA	NULL	14508	4	89948	{li: 2, re: 5}	{li: 2, re: 5}	96	1	0	40	4	2	5	2	5	2	5	0	0	0	0	0	0	0	1135	1982	0	0	1
849	29	partial_explainability	explainability	NULL	academic	1_week	20_to_50	1	1	more_than_1_year	387053	4	{li: 2, re: 3}	57729	33041	NULL	NULL	5696	3	NA	NULL	55849	0	60881	{li: 2, re: 2}	{li: 2, re: 3}	2	0	1	47	5	2	3	2	2	2	3	1	0	1	1	1	0	0	1135	1982	0	1	3
850	29	partial_explainability	explainability	NULL	academic	1_week	20_to_50	1	1	more_than_1_year	387053	4	{li: 2, re: 3}	57729	33041	NULL	NULL	5696	3	NA	NULL	55849	0	60881	{li: 2, re: 2}	{li: 2, re: 3}	2	0	1	47	5	2	3	2	2	2	3	1	0	1	1	1	0	0	1135	1982	0	1	3
851	29	partial_explainability	explainability	NULL	academic	1_week	20_to_50	1	1	more_than_1_year	387053	10	{li: 3, re: 4}	79321	58641	NULL	NULL	24696	1	NA	NULL	69801	1	116257	{li: 2, re: 3}	{li: 2, re: 2}	0	0	0	82	6	3	4	2	3	2	2	1	3	-1	1	1	0	0	1135	1982	0	1	1
852	29	partial_explainability	explainability	NULL	academic	1_week	20_to_50	1	1	more_than_1_year	387053	10	{li: 3, re: 4}	79321	58641	NULL	NULL	24696	1	NA	NULL	69801	1	116257	{li: 2, re: 3}	{li: 2, re: 2}	0	0	0	82	6	3	4	2	3	2	2	1	3	-1	1	1	0	0	1135	1982	0	1	1
853	29	partial_explainability	explainability	NULL	academic	1_week	20_to_50	1	1	more_than_1_year	387053	8	{li: 2, re: 4}	14515	7811	NULL	NULL	1935	1	NA	NULL	13659	1	39187	{li: 2, re: 4}	{li: 2, re: 4}	89	1	1	47	7	2	4	2	4	2	4	0	0	0	0	0	0	0	1135	1982	0	0	1
854	29	partial_explainability	explainability	NULL	academic	1_week	20_to_50	1	1	more_than_1_year	387053	8	{li: 2, re: 4}	14515	7811	NULL	NULL	1935	1	NA	NULL	13659	1	39187	{li: 2, re: 4}	{li: 2, re: 4}	89	1	1	47	7	2	4	2	4	2	4	0	0	0	0	0	0	0	1135	1982	0	0	1
855	29	partial_explainability	explainability	NULL	academic	1_week	20_to_50	1	1	more_than_1_year	387053	6	{li: 4, re: 3}	65605	40373	NULL	NULL	5912	1	NA	NULL	63629	0	67589	{li: 4, re: 2}	{li: 2, re: 2}	0	0	1	45	8	4	3	4	2	2	2	0	3	-2	0	2	0	0	1135	1982	1	0	1
856	29	partial_explainability	explainability	NULL	academic	1_week	20_to_50	1	1	more_than_1_year	387053	6	{li: 4, re: 3}	65605	40373	NULL	NULL	5912	1	NA	NULL	63629	0	67589	{li: 4, re: 2}	{li: 2, re: 2}	0	0	1	45	8	4	3	4	2	2	2	0	3	-2	0	2	0	0	1135	1982	1	0	1
857	29	partial_explainability	explainability	NULL	academic	1_week	20_to_50	1	1	more_than_1_year	387053	14	{li: 2, re: 3}	44459	31396	NULL	NULL	1591	1	NA	NULL	39915	0	46852	{li: 2, re: 3}	{li: 2, re: 3}	2	1	0	75	9	2	3	2	3	2	3	0	0	0	0	0	0	0	1135	1982	0	0	1
858	29	partial_explainability	explainability	NULL	academic	1_week	20_to_50	1	1	more_than_1_year	387053	14	{li: 2, re: 3}	44459	31396	NULL	NULL	1591	1	NA	NULL	39915	0	46852	{li: 2, re: 3}	{li: 2, re: 3}	2	1	0	75	9	2	3	2	3	2	3	0	0	0	0	0	0	0	1135	1982	0	0	1
859	29	partial_explainability	explainability	NULL	academic	1_week	20_to_50	1	1	more_than_1_year	387053	13	{li: 4, re: 2}	73223	48696	NULL	NULL	7430	4	NA	NULL	76647	0	91872	{li: 3, re: 2}	{li: 4, re: 2}	62	0	0	50	10	4	2	3	2	4	2	1	0	1	1	1	0	0	1135	1982	1	0	4
860	29	partial_explainability	explainability	NULL	academic	1_week	20_to_50	1	1	more_than_1_year	387053	13	{li: 4, re: 2}	73223	48696	NULL	NULL	7430	4	NA	NULL	76647	0	91872	{li: 3, re: 2}	{li: 4, re: 2}	62	0	0	50	10	4	2	3	2	4	2	1	0	1	1	1	0	0	1135	1982	1	0	4
861	29	partial_explainability	explainability	NULL	academic	1_week	20_to_50	1	1	more_than_1_year	387053	15	{li: 2, re: 4}	64343	57631	NULL	NULL	10704	1	NA	NULL	66470	0	68335	{li: 2, re: 2}	{li: 2, re: 4}	74	0	0	39	11	2	4	2	2	2	4	2	0	2	1	2	0	0	1135	1982	0	1	1
862	29	partial_explainability	explainability	NULL	academic	1_week	20_to_50	1	1	more_than_1_year	387053	15	{li: 2, re: 4}	64343	57631	NULL	NULL	10704	1	NA	NULL	66470	0	68335	{li: 2, re: 2}	{li: 2, re: 4}	74	0	0	39	11	2	4	2	2	2	4	2	0	2	1	2	0	0	1135	1982	0	1	1
863	29	partial_explainability	explainability	NULL	academic	1_week	20_to_50	1	1	more_than_1_year	387053	7	{li: 2, re: 4}	45851	36099	NULL	NULL	1927	1	NA	NULL	40723	1	52932	{li: 2, re: 4}	{li: 2, re: 4}	87	1	1	46	12	2	4	2	4	2	4	0	0	0	0	0	0	0	1135	1982	0	0	1
864	29	partial_explainability	explainability	NULL	academic	1_week	20_to_50	1	1	more_than_1_year	387053	7	{li: 2, re: 4}	45851	36099	NULL	NULL	1927	1	NA	NULL	40723	1	52932	{li: 2, re: 4}	{li: 2, re: 4}	87	1	1	46	12	2	4	2	4	2	4	0	0	0	0	0	0	0	1135	1982	0	0	1
865	29	partial_explainability	explainability	NULL	academic	1_week	20_to_50	1	1	more_than_1_year	387053	1	{li: 2, re: 3}	45058	7395	NULL	NULL	6440	2	NA	NULL	41274	1	47146	{li: 2, re: 3}	{li: 2, re: 2}	0	0	0	42	13	2	3	2	3	2	2	0	1	-1	0	1	0	0	1135	1982	0	1	2
866	29	partial_explainability	explainability	NULL	academic	1_week	20_to_50	1	1	more_than_1_year	387053	1	{li: 2, re: 3}	45058	7395	NULL	NULL	6440	2	NA	NULL	41274	1	47146	{li: 2, re: 3}	{li: 2, re: 2}	0	0	0	42	13	2	3	2	3	2	2	0	1	-1	0	1	0	0	1135	1982	0	1	2
867	29	partial_explainability	explainability	NULL	academic	1_week	20_to_50	1	1	more_than_1_year	387053	12	{li: 2, re: 2}	25301	4430	NULL	NULL	1384	1	NA	NULL	24045	0	26550	{li: 2, re: 2}	{li: 2, re: 2}	0	1	1	50	14	2	2	2	2	2	2	0	0	0	0	0	0	0	1135	1982	0	0	1
868	29	partial_explainability	explainability	NULL	academic	1_week	20_to_50	1	1	more_than_1_year	387053	12	{li: 2, re: 2}	25301	4430	NULL	NULL	1384	1	NA	NULL	24045	0	26550	{li: 2, re: 2}	{li: 2, re: 2}	0	1	1	50	14	2	2	2	2	2	2	0	0	0	0	0	0	0	1135	1982	0	0	1
869	29	partial_explainability	explainability	NULL	academic	1_week	20_to_50	1	1	more_than_1_year	387053	2	{li: 2, re: 2}	36984	9409	NULL	NULL	2207	2	NA	NULL	39256	0	40849	{li: 2, re: 2}	{li: 2, re: 2}	0	1	1	58	15	2	2	2	2	2	2	0	0	0	0	0	0	0	1135	1982	0	0	2
870	29	partial_explainability	explainability	NULL	academic	1_week	20_to_50	1	1	more_than_1_year	387053	2	{li: 2, re: 2}	36984	9409	NULL	NULL	2207	2	NA	NULL	39256	0	40849	{li: 2, re: 2}	{li: 2, re: 2}	0	1	1	58	15	2	2	2	2	2	2	0	0	0	0	0	0	0	1135	1982	0	0	2
871	30	control	priming	NULL	academic	more_than_1_year	less_than_5	1	1	6_months	74301	5	{li: 2, re: 2}	8755	2900	954	2	3848	2	0	0	15650	0	16713	{li: 2, re: 2}	{li: 2, re: 3}	2	0	0	41	1	2	2	2	2	2	3	0	-1	1	0	1	0	0	223	NA	0	1	2
872	30	control	priming	NULL	academic	more_than_1_year	less_than_5	1	1	6_months	74301	5	{li: 2, re: 2}	8755	2900	954	2	3848	2	0	0	15650	0	16713	{li: 2, re: 2}	{li: 2, re: 3}	2	0	0	41	1	2	2	2	2	2	3	0	-1	1	0	1	0	0	223	NA	0	1	2
873	30	control	priming	NULL	academic	more_than_1_year	less_than_5	1	1	6_months	74301	3	{li: 2, re: 3}	5398	7758	700	1	1408	1	0	0	20609	0	26532	{li: 3, re: 2}	{li: 3, re: 2}	1	1	1	40	2	2	3	3	2	3	2	-1	-1	0	1	0	0	0	223	NA	0	0	1
874	30	control	priming	NULL	academic	more_than_1_year	less_than_5	1	1	6_months	74301	3	{li: 2, re: 3}	5398	7758	700	1	1408	1	0	0	20609	0	26532	{li: 3, re: 2}	{li: 3, re: 2}	1	1	1	40	2	2	3	3	2	3	2	-1	-1	0	1	0	0	0	223	NA	0	0	1
875	30	control	priming	NULL	academic	more_than_1_year	less_than_5	1	1	6_months	74301	11	{li: 2, re: 3}	3973	6398	651	1	1569	1	17	1	13248	0	14807	{li: 4, re: 2}	{li: 3, re: 2}	2	0	1	48	3	2	3	4	2	3	2	-2	-1	-1	1	1	0	0	223	NA	1	0	1
876	30	control	priming	NULL	academic	more_than_1_year	less_than_5	1	1	6_months	74301	11	{li: 2, re: 3}	3973	6398	651	1	1569	1	17	1	13248	0	14807	{li: 4, re: 2}	{li: 3, re: 2}	2	0	1	48	3	2	3	4	2	3	2	-2	-1	-1	1	1	0	0	223	NA	1	0	1
877	30	control	priming	NULL	academic	more_than_1_year	less_than_5	1	1	6_months	74301	9	{li: 3, re: 4}	2258	3906	0	0	4594	5	16	1	13181	1	18799	{li: 2, re: 5}	{li: 2, re: 5}	96	1	0	40	4	3	4	2	5	2	5	-1	-1	0	1	0	0	0	223	NA	0	0	5
878	30	control	priming	NULL	academic	more_than_1_year	less_than_5	1	1	6_months	74301	9	{li: 3, re: 4}	2258	3906	0	0	4594	5	16	1	13181	1	18799	{li: 2, re: 5}	{li: 2, re: 5}	96	1	0	40	4	3	4	2	5	2	5	-1	-1	0	1	0	0	0	223	NA	0	0	5
879	30	control	priming	NULL	academic	more_than_1_year	less_than_5	1	1	6_months	74301	4	{li: 2, re: 2}	2342	3380	0	0	1888	1	0	0	6991	0	8227	{li: 2, re: 2}	{li: 2, re: 3}	2	0	1	47	5	2	2	2	2	2	3	0	-1	1	0	1	0	0	223	NA	0	1	1
880	30	control	priming	NULL	academic	more_than_1_year	less_than_5	1	1	6_months	74301	4	{li: 2, re: 2}	2342	3380	0	0	1888	1	0	0	6991	0	8227	{li: 2, re: 2}	{li: 2, re: 3}	2	0	1	47	5	2	2	2	2	2	3	0	-1	1	0	1	0	0	223	NA	0	1	1
881	30	control	priming	NULL	academic	more_than_1_year	less_than_5	1	1	6_months	74301	10	{li: 1, re: 1}	1656	3950	416	2	5940	1	0	0	6162	2	9890	{li: 2, re: 3}	{li: 2, re: 2}	0	0	0	82	6	2	2	2	3	2	2	-1	0	-1	1	1	0	0	223	NA	0	1	1
882	30	control	priming	NULL	academic	more_than_1_year	less_than_5	1	1	6_months	74301	10	{li: 1, re: 1}	1656	3950	416	2	5940	1	0	0	6162	2	9890	{li: 2, re: 3}	{li: 2, re: 2}	0	0	0	82	6	2	2	2	3	2	2	-1	0	-1	1	1	0	0	223	NA	0	1	1
883	30	control	priming	NULL	academic	more_than_1_year	less_than_5	1	1	6_months	74301	8	{li: 2, re: 3}	2033	4147	0	0	1603	2	0	0	9437	0	12616	{li: 2, re: 4}	{li: 2, re: 4}	89	1	1	47	7	2	3	2	4	2	4	-1	-1	0	1	0	0	0	223	NA	0	0	2
884	30	control	priming	NULL	academic	more_than_1_year	less_than_5	1	1	6_months	74301	8	{li: 2, re: 3}	2033	4147	0	0	1603	2	0	0	9437	0	12616	{li: 2, re: 4}	{li: 2, re: 4}	89	1	1	47	7	2	3	2	4	2	4	-1	-1	0	1	0	0	0	223	NA	0	0	2
885	30	control	priming	NULL	academic	more_than_1_year	less_than_5	1	1	6_months	74301	6	{li: 2, re: 2}	30749	28419	0	0	1772	1	0	0	31899	0	32813	{li: 4, re: 2}	{li: 2, re: 2}	0	0	1	45	8	2	2	4	2	2	2	-2	0	-2	1	2	0	0	223	NA	1	0	1
886	30	control	priming	NULL	academic	more_than_1_year	less_than_5	1	1	6_months	74301	6	{li: 2, re: 2}	30749	28419	0	0	1772	1	0	0	31899	0	32813	{li: 4, re: 2}	{li: 2, re: 2}	0	0	1	45	8	2	2	4	2	2	2	-2	0	-2	1	2	0	0	223	NA	1	0	1
887	30	control	priming	NULL	academic	more_than_1_year	less_than_5	1	1	6_months	74301	14	{li: 2, re: 2}	5578	2398	0	0	1062	1	0	0	4599	0	6742	{li: 2, re: 3}	{li: 2, re: 3}	2	1	0	75	9	2	2	2	3	2	3	-1	-1	0	1	0	0	0	223	NA	0	0	1
888	30	control	priming	NULL	academic	more_than_1_year	less_than_5	1	1	6_months	74301	14	{li: 2, re: 2}	5578	2398	0	0	1062	1	0	0	4599	0	6742	{li: 2, re: 3}	{li: 2, re: 3}	2	1	0	75	9	2	2	2	3	2	3	-1	-1	0	1	0	0	0	223	NA	0	0	1
889	30	control	priming	NULL	academic	more_than_1_year	less_than_5	1	1	6_months	74301	13	{li: 2, re: 3}	7530	1942	0	0	2671	3	0	0	9008	0	10643	{li: 3, re: 2}	{li: 4, re: 2}	62	0	0	50	10	2	3	3	2	4	2	-1	-2	1	1	1	0	0	223	NA	1	0	3
890	30	control	priming	NULL	academic	more_than_1_year	less_than_5	1	1	6_months	74301	13	{li: 2, re: 3}	7530	1942	0	0	2671	3	0	0	9008	0	10643	{li: 3, re: 2}	{li: 4, re: 2}	62	0	0	50	10	2	3	3	2	4	2	-1	-2	1	1	1	0	0	223	NA	1	0	3
891	30	control	priming	NULL	academic	more_than_1_year	less_than_5	1	1	6_months	74301	15	{li: 2, re: 4}	4842	2261	0	0	1259	2	0	0	10171	0	11519	{li: 2, re: 2}	{li: 2, re: 4}	74	0	0	39	11	2	4	2	2	2	4	2	0	2	1	2	0	0	223	NA	0	1	2
892	30	control	priming	NULL	academic	more_than_1_year	less_than_5	1	1	6_months	74301	15	{li: 2, re: 4}	4842	2261	0	0	1259	2	0	0	10171	0	11519	{li: 2, re: 2}	{li: 2, re: 4}	74	0	0	39	11	2	4	2	2	2	4	2	0	2	1	2	0	0	223	NA	0	1	2
893	30	control	priming	NULL	academic	more_than_1_year	less_than_5	1	1	6_months	74301	7	{li: 2, re: 4}	6510	1930	0	0	1471	2	0	0	7772	0	8877	{li: 2, re: 4}	{li: 2, re: 4}	87	1	1	46	12	2	4	2	4	2	4	0	0	0	0	0	0	0	223	NA	0	0	2
894	30	control	priming	NULL	academic	more_than_1_year	less_than_5	1	1	6_months	74301	7	{li: 2, re: 4}	6510	1930	0	0	1471	2	0	0	7772	0	8877	{li: 2, re: 4}	{li: 2, re: 4}	87	1	1	46	12	2	4	2	4	2	4	0	0	0	0	0	0	0	223	NA	0	0	2
895	30	control	priming	NULL	academic	more_than_1_year	less_than_5	1	1	6_months	74301	1	{li: 2, re: 2}	0	5427	0	0	2798	1	0	0	6923	0	8225	{li: 2, re: 3}	{li: 2, re: 2}	0	0	0	42	13	2	2	2	3	2	2	-1	0	-1	1	1	1	0	223	NA	0	1	1
896	30	control	priming	NULL	academic	more_than_1_year	less_than_5	1	1	6_months	74301	1	{li: 2, re: 2}	0	5427	0	0	2798	1	0	0	6923	0	8225	{li: 2, re: 3}	{li: 2, re: 2}	0	0	0	42	13	2	2	2	3	2	2	-1	0	-1	1	1	1	0	223	NA	0	1	1
897	30	control	priming	NULL	academic	more_than_1_year	less_than_5	1	1	6_months	74301	12	{li: 3, re: 3}	5021	1925	0	0	4022	1	0	0	4071	0	5947	{li: 2, re: 2}	{li: 2, re: 2}	0	1	1	50	14	3	3	2	2	2	2	2	2	0	1	0	0	0	223	NA	0	0	1
898	30	control	priming	NULL	academic	more_than_1_year	less_than_5	1	1	6_months	74301	12	{li: 3, re: 3}	5021	1925	0	0	4022	1	0	0	4071	0	5947	{li: 2, re: 2}	{li: 2, re: 2}	0	1	1	50	14	3	3	2	2	2	2	2	2	0	1	0	0	0	223	NA	0	0	1
899	30	control	priming	NULL	academic	more_than_1_year	less_than_5	1	1	6_months	74301	2	{li: 3, re: 3}	0	1347	0	0	3184	1	0	0	3560	0	4532	{li: 2, re: 2}	{li: 2, re: 2}	0	1	1	58	15	3	3	2	2	2	2	2	2	0	1	0	1	0	223	NA	0	0	1
900	30	control	priming	NULL	academic	more_than_1_year	less_than_5	1	1	6_months	74301	2	{li: 3, re: 3}	0	1347	0	0	3184	1	0	0	3560	0	4532	{li: 2, re: 2}	{li: 2, re: 2}	0	1	1	58	15	3	3	2	2	2	2	2	2	0	1	0	1	0	223	NA	0	0	1
901	31	ambivalence	priming	NULL	non_academic_public	1_month	5_to_10	1	1	1_month	79006	5	{li: 1, re: 1}	0	0	0	0	0	0	0	0	5635	0	7946	{li: 2, re: 2}	{li: 2, re: 3}	2	0	0	41	1	2	2	2	2	2	3	0	-1	1	0	1	1	1	123	485	0	1	0
902	31	ambivalence	priming	NULL	non_academic_public	1_month	5_to_10	1	1	1_month	79006	5	{li: 1, re: 1}	0	0	0	0	0	0	0	0	5635	0	7946	{li: 2, re: 2}	{li: 2, re: 3}	2	0	0	41	1	2	2	2	2	2	3	0	-1	1	0	1	1	1	123	485	0	1	0
903	31	ambivalence	priming	NULL	non_academic_public	1_month	5_to_10	1	1	1_month	79006	3	{li: 4, re: 3}	0	0	0	0	0	0	0	0	3502	1	9578	{li: 3, re: 2}	{li: 3, re: 2}	1	1	1	40	2	4	3	3	2	3	2	1	1	0	1	0	1	1	123	485	0	0	0
904	31	ambivalence	priming	NULL	non_academic_public	1_month	5_to_10	1	1	1_month	79006	3	{li: 4, re: 3}	0	0	0	0	0	0	0	0	3502	1	9578	{li: 3, re: 2}	{li: 3, re: 2}	1	1	1	40	2	4	3	3	2	3	2	1	1	0	1	0	1	1	123	485	0	0	0
905	31	ambivalence	priming	NULL	non_academic_public	1_month	5_to_10	1	1	1_month	79006	11	{li: 4, re: 5}	0	0	0	0	0	0	0	0	9928	0	13440	{li: 4, re: 2}	{li: 3, re: 2}	2	0	1	48	3	4	5	4	2	3	2	0	1	-1	0	1	1	1	123	485	1	0	0
906	31	ambivalence	priming	NULL	non_academic_public	1_month	5_to_10	1	1	1_month	79006	11	{li: 4, re: 5}	0	0	0	0	0	0	0	0	9928	0	13440	{li: 4, re: 2}	{li: 3, re: 2}	2	0	1	48	3	4	5	4	2	3	2	0	1	-1	0	1	1	1	123	485	1	0	0
907	31	ambivalence	priming	NULL	non_academic_public	1_month	5_to_10	1	1	1_month	79006	9	{li: 4, re: 2}	0	3478	0	0	10730	1	0	0	10299	0	14208	{li: 2, re: 5}	{li: 2, re: 5}	96	1	0	40	4	4	2	2	5	2	5	-3	-3	0	1	0	1	0	123	485	0	0	0
908	31	ambivalence	priming	NULL	non_academic_public	1_month	5_to_10	1	1	1_month	79006	9	{li: 4, re: 2}	0	3478	0	0	10730	1	0	0	10299	0	14208	{li: 2, re: 5}	{li: 2, re: 5}	96	1	0	40	4	4	2	2	5	2	5	-3	-3	0	1	0	1	0	123	485	0	0	0
909	31	ambivalence	priming	NULL	non_academic_public	1_month	5_to_10	1	1	1_month	79006	4	{li: 2, re: 3}	0	1077	0	0	7711	1	0	0	7031	0	8788	{li: 2, re: 2}	{li: 2, re: 3}	2	0	1	47	5	2	3	2	2	2	3	1	0	1	1	1	1	0	123	485	0	1	0
910	31	ambivalence	priming	NULL	non_academic_public	1_month	5_to_10	1	1	1_month	79006	4	{li: 2, re: 3}	0	1077	0	0	7711	1	0	0	7031	0	8788	{li: 2, re: 2}	{li: 2, re: 3}	2	0	1	47	5	2	3	2	2	2	3	1	0	1	1	1	1	0	123	485	0	1	0
911	31	ambivalence	priming	NULL	non_academic_public	1_month	5_to_10	1	1	1_month	79006	10	{li: 2, re: 2}	0	1266	0	0	4058	1	0	0	3651	0	5324	{li: 2, re: 3}	{li: 2, re: 2}	0	0	0	82	6	2	2	2	3	2	2	-1	0	-1	1	1	1	0	123	485	0	1	0
912	31	ambivalence	priming	NULL	non_academic_public	1_month	5_to_10	1	1	1_month	79006	10	{li: 2, re: 2}	0	1266	0	0	4058	1	0	0	3651	0	5324	{li: 2, re: 3}	{li: 2, re: 2}	0	0	0	82	6	2	2	2	3	2	2	-1	0	-1	1	1	1	0	123	485	0	1	0
913	31	ambivalence	priming	NULL	non_academic_public	1_month	5_to_10	1	1	1_month	79006	8	{li: 3, re: 4}	0	1337	0	0	6727	1	0	0	5207	0	8064	{li: 2, re: 4}	{li: 2, re: 4}	89	1	1	47	7	3	4	2	4	2	4	0	0	0	0	0	1	0	123	485	0	0	0
914	31	ambivalence	priming	NULL	non_academic_public	1_month	5_to_10	1	1	1_month	79006	8	{li: 3, re: 4}	0	1337	0	0	6727	1	0	0	5207	0	8064	{li: 2, re: 4}	{li: 2, re: 4}	89	1	1	47	7	3	4	2	4	2	4	0	0	0	0	0	1	0	123	485	0	0	0
915	31	ambivalence	priming	NULL	non_academic_public	1_month	5_to_10	1	1	1_month	79006	6	{li: 2, re: 2}	0	1019	0	0	3842	1	0	0	3222	0	4860	{li: 4, re: 2}	{li: 2, re: 2}	0	0	1	45	8	2	2	4	2	2	2	-2	0	-2	1	2	1	0	123	485	1	0	0
916	31	ambivalence	priming	NULL	non_academic_public	1_month	5_to_10	1	1	1_month	79006	6	{li: 2, re: 2}	0	1019	0	0	3842	1	0	0	3222	0	4860	{li: 4, re: 2}	{li: 2, re: 2}	0	0	1	45	8	2	2	4	2	2	2	-2	0	-2	1	2	1	0	123	485	1	0	0
917	31	ambivalence	priming	NULL	non_academic_public	1_month	5_to_10	1	1	1_month	79006	14	{li: 2, re: 3}	0	1876	0	0	5542	1	0	0	6078	0	7418	{li: 2, re: 3}	{li: 2, re: 3}	2	1	0	75	9	2	3	2	3	2	3	0	0	0	0	0	1	0	123	485	0	0	1
918	31	ambivalence	priming	NULL	non_academic_public	1_month	5_to_10	1	1	1_month	79006	14	{li: 2, re: 3}	0	1876	0	0	5542	1	0	0	6078	0	7418	{li: 2, re: 3}	{li: 2, re: 3}	2	1	0	75	9	2	3	2	3	2	3	0	0	0	0	0	1	0	123	485	0	0	1
919	31	ambivalence	priming	NULL	non_academic_public	1_month	5_to_10	1	1	1_month	79006	13	{li: 3, re: 4}	0	1507	0	0	6178	1	0	0	3909	0	7685	{li: 3, re: 2}	{li: 4, re: 2}	62	0	0	50	10	3	4	3	2	4	2	0	-1	1	0	1	1	0	123	485	1	0	0
920	31	ambivalence	priming	NULL	non_academic_public	1_month	5_to_10	1	1	1_month	79006	13	{li: 3, re: 4}	0	1507	0	0	6178	1	0	0	3909	0	7685	{li: 3, re: 2}	{li: 4, re: 2}	62	0	0	50	10	3	4	3	2	4	2	0	-1	1	0	1	1	0	123	485	1	0	0
921	31	ambivalence	priming	NULL	non_academic_public	1_month	5_to_10	1	1	1_month	79006	15	{li: 4, re: 3}	0	1503	0	0	6531	1	0	0	4955	0	8034	{li: 2, re: 2}	{li: 2, re: 4}	74	0	0	39	11	4	3	2	2	2	4	3	-1	2	1	2	1	0	123	485	0	1	0
922	31	ambivalence	priming	NULL	non_academic_public	1_month	5_to_10	1	1	1_month	79006	15	{li: 4, re: 3}	0	1503	0	0	6531	1	0	0	4955	0	8034	{li: 2, re: 2}	{li: 2, re: 4}	74	0	0	39	11	4	3	2	2	2	4	3	-1	2	1	2	1	0	123	485	0	1	0
923	31	ambivalence	priming	NULL	non_academic_public	1_month	5_to_10	1	1	1_month	79006	7	{li: 4, re: 3}	0	1827	0	0	4976	1	0	0	4029	0	6803	{li: 2, re: 4}	{li: 2, re: 4}	87	1	1	46	12	4	3	2	4	2	4	-1	-1	0	1	0	1	0	123	485	0	0	1
924	31	ambivalence	priming	NULL	non_academic_public	1_month	5_to_10	1	1	1_month	79006	7	{li: 4, re: 3}	0	1827	0	0	4976	1	0	0	4029	0	6803	{li: 2, re: 4}	{li: 2, re: 4}	87	1	1	46	12	4	3	2	4	2	4	-1	-1	0	1	0	1	0	123	485	0	0	1
925	31	ambivalence	priming	NULL	non_academic_public	1_month	5_to_10	1	1	1_month	79006	1	{li: 2, re: 2}	0	1814	0	0	3242	1	11	1	3699	0	5055	{li: 2, re: 3}	{li: 2, re: 2}	0	0	0	42	13	2	2	2	3	2	2	-1	0	-1	1	1	1	0	123	485	0	1	1
926	31	ambivalence	priming	NULL	non_academic_public	1_month	5_to_10	1	1	1_month	79006	1	{li: 2, re: 2}	0	1814	0	0	3242	1	11	1	3699	0	5055	{li: 2, re: 3}	{li: 2, re: 2}	0	0	0	42	13	2	2	2	3	2	2	-1	0	-1	1	1	1	0	123	485	0	1	1
927	31	ambivalence	priming	NULL	non_academic_public	1_month	5_to_10	1	1	1_month	79006	12	{li: 3, re: 3}	0	1185	0	0	4075	1	0	0	3319	0	5260	{li: 2, re: 2}	{li: 2, re: 2}	0	1	1	50	14	3	3	2	2	2	2	2	2	0	1	0	1	0	123	485	0	0	0
928	31	ambivalence	priming	NULL	non_academic_public	1_month	5_to_10	1	1	1_month	79006	12	{li: 3, re: 3}	0	1185	0	0	4075	1	0	0	3319	0	5260	{li: 2, re: 2}	{li: 2, re: 2}	0	1	1	50	14	3	3	2	2	2	2	2	2	0	1	0	1	0	123	485	0	0	0
929	31	ambivalence	priming	NULL	non_academic_public	1_month	5_to_10	1	1	1_month	79006	2	{li: 3, re: 3}	0	1612	0	0	3124	1	0	0	3429	0	4736	{li: 2, re: 2}	{li: 2, re: 2}	0	1	1	58	15	3	3	2	2	2	2	2	2	0	1	0	1	0	123	485	0	0	1
930	31	ambivalence	priming	NULL	non_academic_public	1_month	5_to_10	1	1	1_month	79006	2	{li: 3, re: 3}	0	1612	0	0	3124	1	0	0	3429	0	4736	{li: 2, re: 2}	{li: 2, re: 2}	0	1	1	58	15	3	3	2	2	2	2	2	2	0	1	0	1	0	123	485	0	0	1
931	32	full_explainability	explainability	NULL	non_academic_public	1_month	5_to_10	0	0	NULL	335140	5	{li: 3, re: 1}	0	7556	0	0	9854	3	0	0	79431	0	95754	{li: 2, re: 2}	{li: 2, re: 3}	2	0	0	41	1	3	2	2	2	2	3	1	-1	1	1	1	1	0	1076	1534	0	1	3
932	32	full_explainability	explainability	NULL	non_academic_public	1_month	5_to_10	0	0	NULL	335140	5	{li: 3, re: 1}	0	7556	0	0	9854	3	0	0	79431	0	95754	{li: 2, re: 2}	{li: 2, re: 3}	2	0	0	41	1	3	2	2	2	2	3	1	-1	1	1	1	1	0	1076	1534	0	1	3
933	32	full_explainability	explainability	NULL	non_academic_public	1_month	5_to_10	0	0	NULL	335140	3	{li: 1, re: 4}	0	10982	0	0	6424	5	0	0	58055	0	71147	{li: 3, re: 2}	{li: 3, re: 2}	1	1	1	40	2	2	4	3	2	3	2	-1	-1	0	1	0	1	0	1076	1534	0	0	5
934	32	full_explainability	explainability	NULL	non_academic_public	1_month	5_to_10	0	0	NULL	335140	3	{li: 1, re: 4}	0	10982	0	0	6424	5	0	0	58055	0	71147	{li: 3, re: 2}	{li: 3, re: 2}	1	1	1	40	2	2	4	3	2	3	2	-1	-1	0	1	0	1	0	1076	1534	0	0	5
935	32	full_explainability	explainability	NULL	non_academic_public	1_month	5_to_10	0	0	NULL	335140	11	{li: 2, re: 1}	0	13559	0	0	1326	1	0	0	62609	0	70179	{li: 4, re: 2}	{li: 3, re: 2}	2	0	1	48	3	2	2	4	2	3	2	-2	-1	-1	1	1	1	0	1076	1534	1	0	1
936	32	full_explainability	explainability	NULL	non_academic_public	1_month	5_to_10	0	0	NULL	335140	11	{li: 2, re: 1}	0	13559	0	0	1326	1	0	0	62609	0	70179	{li: 4, re: 2}	{li: 3, re: 2}	2	0	1	48	3	2	2	4	2	3	2	-2	-1	-1	1	1	1	0	1076	1534	1	0	1
937	32	full_explainability	explainability	NULL	non_academic_public	1_month	5_to_10	0	0	NULL	335140	9	{li: 1, re: 5}	34248	21284	0	0	7371	2	2751	1	14235	3	79577	{li: 2, re: 5}	{li: 2, re: 5}	96	1	0	40	4	2	5	2	5	2	5	0	0	0	0	0	0	0	1076	1534	0	0	2
938	32	full_explainability	explainability	NULL	non_academic_public	1_month	5_to_10	0	0	NULL	335140	9	{li: 1, re: 5}	34248	21284	0	0	7371	2	2751	1	14235	3	79577	{li: 2, re: 5}	{li: 2, re: 5}	96	1	0	40	4	2	5	2	5	2	5	0	0	0	0	0	0	0	1076	1534	0	0	2
939	32	full_explainability	explainability	NULL	non_academic_public	1_month	5_to_10	0	0	NULL	335140	4	{li: 1, re: 3}	43890	18106	0	0	3345	2	0	0	57836	0	76342	{li: 2, re: 2}	{li: 2, re: 3}	2	0	1	47	5	2	3	2	2	2	3	1	0	1	1	1	0	0	1076	1534	0	1	2
940	32	full_explainability	explainability	NULL	non_academic_public	1_month	5_to_10	0	0	NULL	335140	4	{li: 1, re: 3}	43890	18106	0	0	3345	2	0	0	57836	0	76342	{li: 2, re: 2}	{li: 2, re: 3}	2	0	1	47	5	2	3	2	2	2	3	1	0	1	1	1	0	0	1076	1534	0	1	2
941	32	full_explainability	explainability	NULL	non_academic_public	1_month	5_to_10	0	0	NULL	335140	10	{li: 1, re: 2}	35992	25401	0	0	1776	1	1048	2	32134	0	42883	{li: 2, re: 3}	{li: 2, re: 2}	0	0	0	82	6	2	2	2	3	2	2	-1	0	-1	1	1	0	0	1076	1534	0	1	1
942	32	full_explainability	explainability	NULL	non_academic_public	1_month	5_to_10	0	0	NULL	335140	10	{li: 1, re: 2}	35992	25401	0	0	1776	1	1048	2	32134	0	42883	{li: 2, re: 3}	{li: 2, re: 2}	0	0	0	82	6	2	2	2	3	2	2	-1	0	-1	1	1	0	0	1076	1534	0	1	1
943	32	full_explainability	explainability	NULL	non_academic_public	1_month	5_to_10	0	0	NULL	335140	8	{li: 1, re: 4}	52099	10399	1952	1	3895	3	0	0	48584	0	77916	{li: 2, re: 4}	{li: 2, re: 4}	89	1	1	47	7	2	4	2	4	2	4	0	0	0	0	0	0	0	1076	1534	0	0	3
944	32	full_explainability	explainability	NULL	non_academic_public	1_month	5_to_10	0	0	NULL	335140	8	{li: 1, re: 4}	52099	10399	1952	1	3895	3	0	0	48584	0	77916	{li: 2, re: 4}	{li: 2, re: 4}	89	1	1	47	7	2	4	2	4	2	4	0	0	0	0	0	0	0	1076	1534	0	0	3
945	32	full_explainability	explainability	NULL	non_academic_public	1_month	5_to_10	0	0	NULL	335140	6	{li: 1, re: 1}	41423	13426	0	0	2738	1	1355	1	37830	0	43190	{li: 4, re: 2}	{li: 2, re: 2}	0	0	1	45	8	2	2	4	2	2	2	-2	0	-2	1	2	0	0	1076	1534	1	0	1
946	32	full_explainability	explainability	NULL	non_academic_public	1_month	5_to_10	0	0	NULL	335140	6	{li: 1, re: 1}	41423	13426	0	0	2738	1	1355	1	37830	0	43190	{li: 4, re: 2}	{li: 2, re: 2}	0	0	1	45	8	2	2	4	2	2	2	-2	0	-2	1	2	0	0	1076	1534	1	0	1
947	32	full_explainability	explainability	NULL	non_academic_public	1_month	5_to_10	0	0	NULL	335140	14	{li: 1, re: 3}	72200	30979	0	0	4486	2	0	0	67096	0	74301	{li: 2, re: 3}	{li: 2, re: 3}	2	1	0	75	9	2	3	2	3	2	3	0	0	0	0	0	0	0	1076	1534	0	0	2
948	32	full_explainability	explainability	NULL	non_academic_public	1_month	5_to_10	0	0	NULL	335140	14	{li: 1, re: 3}	72200	30979	0	0	4486	2	0	0	67096	0	74301	{li: 2, re: 3}	{li: 2, re: 3}	2	1	0	75	9	2	3	2	3	2	3	0	0	0	0	0	0	0	1076	1534	0	0	2
949	32	full_explainability	explainability	NULL	non_academic_public	1_month	5_to_10	0	0	NULL	335140	13	{li: 4, re: 1}	44895	29181	0	0	4348	1	0	0	42137	0	47135	{li: 3, re: 2}	{li: 4, re: 2}	62	0	0	50	10	4	2	3	2	4	2	1	0	1	1	1	0	0	1076	1534	1	0	1
950	32	full_explainability	explainability	NULL	non_academic_public	1_month	5_to_10	0	0	NULL	335140	13	{li: 4, re: 1}	44895	29181	0	0	4348	1	0	0	42137	0	47135	{li: 3, re: 2}	{li: 4, re: 2}	62	0	0	50	10	4	2	3	2	4	2	1	0	1	1	1	0	0	1076	1534	1	0	1
951	32	full_explainability	explainability	NULL	non_academic_public	1_month	5_to_10	0	0	NULL	335140	15	{li: 1, re: 3}	61121	12832	0	0	2414	2	0	0	55379	0	66148	{li: 2, re: 2}	{li: 2, re: 4}	74	0	0	39	11	2	3	2	2	2	4	1	-1	2	1	2	0	0	1076	1534	0	1	2
952	32	full_explainability	explainability	NULL	non_academic_public	1_month	5_to_10	0	0	NULL	335140	15	{li: 1, re: 3}	61121	12832	0	0	2414	2	0	0	55379	0	66148	{li: 2, re: 2}	{li: 2, re: 4}	74	0	0	39	11	2	3	2	2	2	4	1	-1	2	1	2	0	0	1076	1534	0	1	2
953	32	full_explainability	explainability	NULL	non_academic_public	1_month	5_to_10	0	0	NULL	335140	7	{li: 2, re: 4}	37353	12753	0	0	1314	1	0	0	32090	0	39487	{li: 2, re: 4}	{li: 2, re: 4}	87	1	1	46	12	2	4	2	4	2	4	0	0	0	0	0	0	0	1076	1534	0	0	1
954	32	full_explainability	explainability	NULL	non_academic_public	1_month	5_to_10	0	0	NULL	335140	7	{li: 2, re: 4}	37353	12753	0	0	1314	1	0	0	32090	0	39487	{li: 2, re: 4}	{li: 2, re: 4}	87	1	1	46	12	2	4	2	4	2	4	0	0	0	0	0	0	0	1076	1534	0	0	1
955	32	full_explainability	explainability	NULL	non_academic_public	1_month	5_to_10	0	0	NULL	335140	1	{li: 3, re: 1}	53249	19225	0	0	1206	1	0	0	48015	0	55528	{li: 2, re: 3}	{li: 2, re: 2}	0	0	0	42	13	3	2	2	3	2	2	-1	1	-1	1	1	0	0	1076	1534	0	1	1
956	32	full_explainability	explainability	NULL	non_academic_public	1_month	5_to_10	0	0	NULL	335140	1	{li: 3, re: 1}	53249	19225	0	0	1206	1	0	0	48015	0	55528	{li: 2, re: 3}	{li: 2, re: 2}	0	0	0	42	13	3	2	2	3	2	2	-1	1	-1	1	1	0	0	1076	1534	0	1	1
957	32	full_explainability	explainability	NULL	non_academic_public	1_month	5_to_10	0	0	NULL	335140	12	{li: 1, re: 1}	0	25728	0	0	1158	1	0	0	44926	0	49967	{li: 2, re: 2}	{li: 2, re: 2}	0	1	1	50	14	2	2	2	2	2	2	0	0	0	0	0	1	0	1076	1534	0	0	1
958	32	full_explainability	explainability	NULL	non_academic_public	1_month	5_to_10	0	0	NULL	335140	12	{li: 1, re: 1}	0	25728	0	0	1158	1	0	0	44926	0	49967	{li: 2, re: 2}	{li: 2, re: 2}	0	1	1	50	14	2	2	2	2	2	2	0	0	0	0	0	1	0	1076	1534	0	0	1
959	32	full_explainability	explainability	NULL	non_academic_public	1_month	5_to_10	0	0	NULL	335140	2	{li: 1, re: 1}	34277	12249	0	0	1149	1	0	0	32108	0	35839	{li: 2, re: 2}	{li: 2, re: 2}	0	1	1	58	15	2	2	2	2	2	2	0	0	0	0	0	0	0	1076	1534	0	0	1
960	32	full_explainability	explainability	NULL	non_academic_public	1_month	5_to_10	0	0	NULL	335140	2	{li: 1, re: 1}	34277	12249	0	0	1149	1	0	0	32108	0	35839	{li: 2, re: 2}	{li: 2, re: 2}	0	1	1	58	15	2	2	2	2	2	2	0	0	0	0	0	0	0	1076	1534	0	0	1
961	33	ambivalence	priming	NULL	academic	1_month	less_than_5	0	0	NULL	357111	5	{li: 1, re: 1}	30002	48994	0	0	43208	7	0	0	131506	0	134907	{li: 2, re: 2}	{li: 2, re: 3}	2	0	0	41	1	2	2	2	2	2	3	0	-1	1	0	1	0	0	1724	2806	0	1	7
962	33	ambivalence	priming	NULL	academic	1_month	less_than_5	0	0	NULL	357111	5	{li: 1, re: 1}	30002	48994	0	0	43208	7	0	0	131506	0	134907	{li: 2, re: 2}	{li: 2, re: 3}	2	0	0	41	1	2	2	2	2	2	3	0	-1	1	0	1	0	0	1724	2806	0	1	7
963	33	ambivalence	priming	NULL	academic	1_month	less_than_5	0	0	NULL	357111	3	{li: 2, re: 2}	62606	43910	4163	2	61695	5	16	1	158183	0	159399	{li: 3, re: 2}	{li: 3, re: 2}	1	1	1	40	2	2	2	3	2	3	2	-1	-1	0	1	0	0	0	1724	2806	0	0	5
964	33	ambivalence	priming	NULL	academic	1_month	less_than_5	0	0	NULL	357111	3	{li: 2, re: 2}	62606	43910	4163	2	61695	5	16	1	158183	0	159399	{li: 3, re: 2}	{li: 3, re: 2}	1	1	1	40	2	2	2	3	2	3	2	-1	-1	0	1	0	0	0	1724	2806	0	0	5
965	33	ambivalence	priming	NULL	academic	1_month	less_than_5	0	0	NULL	357111	11	{li: 3, re: 1}	72272	89680	16	1	1232	1	16	1	112200	0	140897	{li: 4, re: 2}	{li: 3, re: 2}	2	0	1	48	3	3	2	4	2	3	2	-1	0	-1	1	1	0	0	1724	2806	1	0	1
966	33	ambivalence	priming	NULL	academic	1_month	less_than_5	0	0	NULL	357111	11	{li: 3, re: 1}	72272	89680	16	1	1232	1	16	1	112200	0	140897	{li: 4, re: 2}	{li: 3, re: 2}	2	0	1	48	3	3	2	4	2	3	2	-1	0	-1	1	1	0	0	1724	2806	1	0	1
967	33	ambivalence	priming	NULL	academic	1_month	less_than_5	0	0	NULL	357111	9	{li: 2, re: 5}	67394	50386	17	1	18382	4	0	0	100218	0	109402	{li: 2, re: 5}	{li: 2, re: 5}	96	1	0	40	4	2	5	2	5	2	5	0	0	0	0	0	0	0	1724	2806	0	0	4
968	33	ambivalence	priming	NULL	academic	1_month	less_than_5	0	0	NULL	357111	9	{li: 2, re: 5}	67394	50386	17	1	18382	4	0	0	100218	0	109402	{li: 2, re: 5}	{li: 2, re: 5}	96	1	0	40	4	2	5	2	5	2	5	0	0	0	0	0	0	0	1724	2806	0	0	4
969	33	ambivalence	priming	NULL	academic	1_month	less_than_5	0	0	NULL	357111	4	{li: 1, re: 3}	50930	41154	0	0	2800	2	0	0	77354	0	82762	{li: 2, re: 2}	{li: 2, re: 3}	2	0	1	47	5	2	3	2	2	2	3	1	0	1	1	1	0	0	1724	2806	0	1	2
970	33	ambivalence	priming	NULL	academic	1_month	less_than_5	0	0	NULL	357111	4	{li: 1, re: 3}	50930	41154	0	0	2800	2	0	0	77354	0	82762	{li: 2, re: 2}	{li: 2, re: 3}	2	0	1	47	5	2	3	2	2	2	3	1	0	1	1	1	0	0	1724	2806	0	1	2
971	33	ambivalence	priming	NULL	academic	1_month	less_than_5	0	0	NULL	357111	10	{li: 2, re: 2}	62874	55666	0	0	3416	1	0	0	68322	0	69410	{li: 2, re: 3}	{li: 2, re: 2}	0	0	0	82	6	2	2	2	3	2	2	-1	0	-1	1	1	0	0	1724	2806	0	1	1
972	33	ambivalence	priming	NULL	academic	1_month	less_than_5	0	0	NULL	357111	10	{li: 2, re: 2}	62874	55666	0	0	3416	1	0	0	68322	0	69410	{li: 2, re: 3}	{li: 2, re: 2}	0	0	0	82	6	2	2	2	3	2	2	-1	0	-1	1	1	0	0	1724	2806	0	1	1
973	33	ambivalence	priming	NULL	academic	1_month	less_than_5	0	0	NULL	357111	8	{li: 2, re: 3}	58791	38031	0	0	19320	6	33	1	116935	0	119975	{li: 2, re: 4}	{li: 2, re: 4}	89	1	1	47	7	2	3	2	4	2	4	-1	-1	0	1	0	0	0	1724	2806	0	0	6
974	33	ambivalence	priming	NULL	academic	1_month	less_than_5	0	0	NULL	357111	8	{li: 2, re: 3}	58791	38031	0	0	19320	6	33	1	116935	0	119975	{li: 2, re: 4}	{li: 2, re: 4}	89	1	1	47	7	2	3	2	4	2	4	-1	-1	0	1	0	0	0	1724	2806	0	0	6
975	33	ambivalence	priming	NULL	academic	1_month	less_than_5	0	0	NULL	357111	6	{li: 2, re: 2}	79789	76397	0	0	1032	1	16	1	102613	0	104470	{li: 4, re: 2}	{li: 2, re: 2}	0	0	1	45	8	2	2	4	2	2	2	-2	0	-2	1	2	0	0	1724	2806	1	0	1
976	33	ambivalence	priming	NULL	academic	1_month	less_than_5	0	0	NULL	357111	6	{li: 2, re: 2}	79789	76397	0	0	1032	1	16	1	102613	0	104470	{li: 4, re: 2}	{li: 2, re: 2}	0	0	1	45	8	2	2	4	2	2	2	-2	0	-2	1	2	0	0	1724	2806	1	0	1
977	33	ambivalence	priming	NULL	academic	1_month	less_than_5	0	0	NULL	357111	14	{li: 2, re: 2}	97143	79607	0	0	3815	2	0	0	101031	0	102095	{li: 2, re: 3}	{li: 2, re: 3}	2	1	0	75	9	2	2	2	3	2	3	-1	-1	0	1	0	0	0	1724	2806	0	0	2
978	33	ambivalence	priming	NULL	academic	1_month	less_than_5	0	0	NULL	357111	14	{li: 2, re: 2}	97143	79607	0	0	3815	2	0	0	101031	0	102095	{li: 2, re: 3}	{li: 2, re: 3}	2	1	0	75	9	2	2	2	3	2	3	-1	-1	0	1	0	0	0	1724	2806	0	0	2
979	33	ambivalence	priming	NULL	academic	1_month	less_than_5	0	0	NULL	357111	13	{li: 3, re: 2}	114833	49177	0	0	14901	11	0	0	120969	0	123361	{li: 3, re: 2}	{li: 4, re: 2}	62	0	0	50	10	3	2	3	2	4	2	0	-1	1	0	1	0	0	1724	2806	1	0	11
980	33	ambivalence	priming	NULL	academic	1_month	less_than_5	0	0	NULL	357111	13	{li: 3, re: 2}	114833	49177	0	0	14901	11	0	0	120969	0	123361	{li: 3, re: 2}	{li: 4, re: 2}	62	0	0	50	10	3	2	3	2	4	2	0	-1	1	0	1	0	0	1724	2806	1	0	11
981	33	ambivalence	priming	NULL	academic	1_month	less_than_5	0	0	NULL	357111	15	{li: 2, re: 4}	101068	69252	0	0	14040	8	16	1	138540	0	142973	{li: 2, re: 2}	{li: 2, re: 4}	74	0	0	39	11	2	4	2	2	2	4	2	0	2	1	2	0	0	1724	2806	0	1	8
982	33	ambivalence	priming	NULL	academic	1_month	less_than_5	0	0	NULL	357111	15	{li: 2, re: 4}	101068	69252	0	0	14040	8	16	1	138540	0	142973	{li: 2, re: 2}	{li: 2, re: 4}	74	0	0	39	11	2	4	2	2	2	4	2	0	2	1	2	0	0	1724	2806	0	1	8
983	33	ambivalence	priming	NULL	academic	1_month	less_than_5	0	0	NULL	357111	7	{li: 2, re: 5}	42544	27056	0	0	2152	3	0	0	66968	0	90072	{li: 2, re: 4}	{li: 2, re: 4}	87	1	1	46	12	2	5	2	4	2	4	1	1	0	1	0	0	0	1724	2806	0	0	3
984	33	ambivalence	priming	NULL	academic	1_month	less_than_5	0	0	NULL	357111	7	{li: 2, re: 5}	42544	27056	0	0	2152	3	0	0	66968	0	90072	{li: 2, re: 4}	{li: 2, re: 4}	87	1	1	46	12	2	5	2	4	2	4	1	1	0	1	0	0	0	1724	2806	0	0	3
985	33	ambivalence	priming	NULL	academic	1_month	less_than_5	0	0	NULL	357111	1	{li: 1, re: 2}	69750	76910	0	0	4543	2	32	1	114158	0	144142	{li: 2, re: 3}	{li: 2, re: 2}	0	0	0	42	13	2	2	2	3	2	2	-1	0	-1	1	1	0	0	1724	2806	0	1	2
986	33	ambivalence	priming	NULL	academic	1_month	less_than_5	0	0	NULL	357111	1	{li: 1, re: 2}	69750	76910	0	0	4543	2	32	1	114158	0	144142	{li: 2, re: 3}	{li: 2, re: 2}	0	0	0	42	13	2	2	2	3	2	2	-1	0	-1	1	1	0	0	1724	2806	0	1	2
987	33	ambivalence	priming	NULL	academic	1_month	less_than_5	0	0	NULL	357111	12	{li: 1, re: 1}	13796	60828	17	1	7095	3	0	0	104708	0	106036	{li: 2, re: 2}	{li: 2, re: 2}	0	1	1	50	14	2	2	2	2	2	2	0	0	0	0	0	0	0	1724	2806	0	0	3
988	33	ambivalence	priming	NULL	academic	1_month	less_than_5	0	0	NULL	357111	12	{li: 1, re: 1}	13796	60828	17	1	7095	3	0	0	104708	0	106036	{li: 2, re: 2}	{li: 2, re: 2}	0	1	1	50	14	2	2	2	2	2	2	0	0	0	0	0	0	0	1724	2806	0	0	3
989	33	ambivalence	priming	NULL	academic	1_month	less_than_5	0	0	NULL	357111	2	{li: 2, re: 2}	19939	33123	0	0	1968	2	0	0	64540	0	66236	{li: 2, re: 2}	{li: 2, re: 2}	0	1	1	58	15	2	2	2	2	2	2	0	0	0	0	0	0	0	1724	2806	0	0	2
990	33	ambivalence	priming	NULL	academic	1_month	less_than_5	0	0	NULL	357111	2	{li: 2, re: 2}	19939	33123	0	0	1968	2	0	0	64540	0	66236	{li: 2, re: 2}	{li: 2, re: 2}	0	1	1	58	15	2	2	2	2	2	2	0	0	0	0	0	0	0	1724	2806	0	0	2
991	34	partial_explainability	explainability	NULL	non_academic_public	1_year	less_than_5	0	0	NULL	335646	5	{li: 1, re: 1}	149295	157118	NULL	NULL	5129	4	NA	NULL	193044	8	205276	{li: 2, re: 2}	{li: 2, re: 3}	2	0	0	41	1	2	2	2	2	2	3	0	-1	1	0	1	0	0	830	1287	0	1	4
992	34	partial_explainability	explainability	NULL	non_academic_public	1_year	less_than_5	0	0	NULL	335646	5	{li: 1, re: 1}	149295	157118	NULL	NULL	5129	4	NA	NULL	193044	8	205276	{li: 2, re: 2}	{li: 2, re: 3}	2	0	0	41	1	2	2	2	2	2	3	0	-1	1	0	1	0	0	830	1287	0	1	4
993	34	partial_explainability	explainability	NULL	non_academic_public	1_year	less_than_5	0	0	NULL	335646	3	{li: 3, re: 2}	116029	66383	NULL	NULL	20367	1	NA	NULL	121917	0	126518	{li: 3, re: 2}	{li: 3, re: 2}	1	1	1	40	2	3	2	3	2	3	2	0	0	0	0	0	0	0	830	1287	0	0	1
994	34	partial_explainability	explainability	NULL	non_academic_public	1_year	less_than_5	0	0	NULL	335646	3	{li: 3, re: 2}	116029	66383	NULL	NULL	20367	1	NA	NULL	121917	0	126518	{li: 3, re: 2}	{li: 3, re: 2}	1	1	1	40	2	3	2	3	2	3	2	0	0	0	0	0	0	0	830	1287	0	0	1
995	34	partial_explainability	explainability	NULL	non_academic_public	1_year	less_than_5	0	0	NULL	335646	11	{li: 4, re: 1}	90245	0	NULL	NULL	0	0	NA	NULL	80347	0	94406	{li: 4, re: 2}	{li: 3, re: 2}	2	0	1	48	3	4	2	4	2	3	2	0	1	-1	0	1	0	1	830	1287	1	0	0
996	34	partial_explainability	explainability	NULL	non_academic_public	1_year	less_than_5	0	0	NULL	335646	11	{li: 4, re: 1}	90245	0	NULL	NULL	0	0	NA	NULL	80347	0	94406	{li: 4, re: 2}	{li: 3, re: 2}	2	0	1	48	3	4	2	4	2	3	2	0	1	-1	0	1	0	1	830	1287	1	0	0
997	34	partial_explainability	explainability	NULL	non_academic_public	1_year	less_than_5	0	0	NULL	335646	9	{li: 3, re: 4}	20883	0	NULL	NULL	0	0	NA	NULL	12395	0	24771	{li: 2, re: 5}	{li: 2, re: 5}	96	1	0	40	4	3	4	2	5	2	5	-1	-1	0	1	0	0	1	830	1287	0	0	0
998	34	partial_explainability	explainability	NULL	non_academic_public	1_year	less_than_5	0	0	NULL	335646	9	{li: 3, re: 4}	20883	0	NULL	NULL	0	0	NA	NULL	12395	0	24771	{li: 2, re: 5}	{li: 2, re: 5}	96	1	0	40	4	3	4	2	5	2	5	-1	-1	0	1	0	0	1	830	1287	0	0	0
999	34	partial_explainability	explainability	NULL	non_academic_public	1_year	less_than_5	0	0	NULL	335646	4	{li: 1, re: 3}	31423	0	NULL	NULL	0	0	NA	NULL	29048	0	34520	{li: 2, re: 2}	{li: 2, re: 3}	2	0	1	47	5	2	3	2	2	2	3	1	0	1	1	1	0	1	830	1287	0	1	0
1000	34	partial_explainability	explainability	NULL	non_academic_public	1_year	less_than_5	0	0	NULL	335646	4	{li: 1, re: 3}	31423	0	NULL	NULL	0	0	NA	NULL	29048	0	34520	{li: 2, re: 2}	{li: 2, re: 3}	2	0	1	47	5	2	3	2	2	2	3	1	0	1	1	1	0	1	830	1287	0	1	0
1001	34	partial_explainability	explainability	NULL	non_academic_public	1_year	less_than_5	0	0	NULL	335646	10	{li: 4, re: 4}	37676	5341	NULL	NULL	1744	1	NA	NULL	29244	0	39077	{li: 2, re: 3}	{li: 2, re: 2}	0	0	0	82	6	4	4	2	3	2	2	1	4	-1	1	1	0	0	830	1287	0	1	1
1002	34	partial_explainability	explainability	NULL	non_academic_public	1_year	less_than_5	0	0	NULL	335646	10	{li: 4, re: 4}	37676	5341	NULL	NULL	1744	1	NA	NULL	29244	0	39077	{li: 2, re: 3}	{li: 2, re: 2}	0	0	0	82	6	4	4	2	3	2	2	1	4	-1	1	1	0	0	830	1287	0	1	1
1003	34	partial_explainability	explainability	NULL	non_academic_public	1_year	less_than_5	0	0	NULL	335646	8	{li: 3, re: 3}	39654	9047	NULL	NULL	6416	3	NA	NULL	37206	0	40887	{li: 2, re: 4}	{li: 2, re: 4}	89	1	1	47	7	3	3	2	4	2	4	-1	-1	0	1	0	0	0	830	1287	0	0	3
1004	34	partial_explainability	explainability	NULL	non_academic_public	1_year	less_than_5	0	0	NULL	335646	8	{li: 3, re: 3}	39654	9047	NULL	NULL	6416	3	NA	NULL	37206	0	40887	{li: 2, re: 4}	{li: 2, re: 4}	89	1	1	47	7	3	3	2	4	2	4	-1	-1	0	1	0	0	0	830	1287	0	0	3
1005	34	partial_explainability	explainability	NULL	non_academic_public	1_year	less_than_5	0	0	NULL	335646	6	{li: 1, re: 1}	42302	24407	NULL	NULL	4863	2	NA	NULL	41278	0	43231	{li: 4, re: 2}	{li: 2, re: 2}	0	0	1	45	8	2	2	4	2	2	2	-2	0	-2	1	2	0	0	830	1287	1	0	2
1006	34	partial_explainability	explainability	NULL	non_academic_public	1_year	less_than_5	0	0	NULL	335646	6	{li: 1, re: 1}	42302	24407	NULL	NULL	4863	2	NA	NULL	41278	0	43231	{li: 4, re: 2}	{li: 2, re: 2}	0	0	1	45	8	2	2	4	2	2	2	-2	0	-2	1	2	0	0	830	1287	1	0	2
1007	34	partial_explainability	explainability	NULL	non_academic_public	1_year	less_than_5	0	0	NULL	335646	14	{li: 1, re: 1}	12146	0	NULL	NULL	0	0	NA	NULL	9466	0	13306	{li: 2, re: 3}	{li: 2, re: 3}	2	1	0	75	9	2	2	2	3	2	3	-1	-1	0	1	0	0	1	830	1287	0	0	0
1008	34	partial_explainability	explainability	NULL	non_academic_public	1_year	less_than_5	0	0	NULL	335646	14	{li: 1, re: 1}	12146	0	NULL	NULL	0	0	NA	NULL	9466	0	13306	{li: 2, re: 3}	{li: 2, re: 3}	2	1	0	75	9	2	2	2	3	2	3	-1	-1	0	1	0	0	1	830	1287	0	0	0
1009	34	partial_explainability	explainability	NULL	non_academic_public	1_year	less_than_5	0	0	NULL	335646	13	{li: 4, re: 1}	0	10942	NULL	NULL	2975	1	NA	NULL	27485	0	33262	{li: 3, re: 2}	{li: 4, re: 2}	62	0	0	50	10	4	2	3	2	4	2	1	0	1	1	1	1	0	830	1287	1	0	1
1010	34	partial_explainability	explainability	NULL	non_academic_public	1_year	less_than_5	0	0	NULL	335646	13	{li: 4, re: 1}	0	10942	NULL	NULL	2975	1	NA	NULL	27485	0	33262	{li: 3, re: 2}	{li: 4, re: 2}	62	0	0	50	10	4	2	3	2	4	2	1	0	1	1	1	1	0	830	1287	1	0	1
1011	34	partial_explainability	explainability	NULL	non_academic_public	1_year	less_than_5	0	0	NULL	335646	15	{li: 1, re: 1}	0	11487	NULL	NULL	1143	1	NA	NULL	30414	0	32550	{li: 2, re: 2}	{li: 2, re: 4}	74	0	0	39	11	2	2	2	2	2	4	0	-2	2	0	2	1	0	830	1287	0	1	1
1012	34	partial_explainability	explainability	NULL	non_academic_public	1_year	less_than_5	0	0	NULL	335646	15	{li: 1, re: 1}	0	11487	NULL	NULL	1143	1	NA	NULL	30414	0	32550	{li: 2, re: 2}	{li: 2, re: 4}	74	0	0	39	11	2	2	2	2	2	4	0	-2	2	0	2	1	0	830	1287	0	1	1
1013	34	partial_explainability	explainability	NULL	non_academic_public	1_year	less_than_5	0	0	NULL	335646	7	{li: 2, re: 4}	25177	0	NULL	NULL	0	0	NA	NULL	16861	0	27178	{li: 2, re: 4}	{li: 2, re: 4}	87	1	1	46	12	2	4	2	4	2	4	0	0	0	0	0	0	1	830	1287	0	0	0
1014	34	partial_explainability	explainability	NULL	non_academic_public	1_year	less_than_5	0	0	NULL	335646	7	{li: 2, re: 4}	25177	0	NULL	NULL	0	0	NA	NULL	16861	0	27178	{li: 2, re: 4}	{li: 2, re: 4}	87	1	1	46	12	2	4	2	4	2	4	0	0	0	0	0	0	1	830	1287	0	0	0
1015	34	partial_explainability	explainability	NULL	non_academic_public	1_year	less_than_5	0	0	NULL	335646	1	{li: 1, re: 4}	44062	0	NULL	NULL	0	0	NA	NULL	42014	0	44999	{li: 2, re: 3}	{li: 2, re: 2}	0	0	0	42	13	2	4	2	3	2	2	1	2	-1	1	1	0	1	830	1287	0	1	0
1016	34	partial_explainability	explainability	NULL	non_academic_public	1_year	less_than_5	0	0	NULL	335646	1	{li: 1, re: 4}	44062	0	NULL	NULL	0	0	NA	NULL	42014	0	44999	{li: 2, re: 3}	{li: 2, re: 2}	0	0	0	42	13	2	4	2	3	2	2	1	2	-1	1	1	0	1	830	1287	0	1	0
1017	34	partial_explainability	explainability	NULL	non_academic_public	1_year	less_than_5	0	0	NULL	335646	12	{li: 2, re: 2}	19381	6293	NULL	NULL	1968	1	NA	NULL	17485	0	20326	{li: 2, re: 2}	{li: 2, re: 2}	0	1	1	50	14	2	2	2	2	2	2	0	0	0	0	0	0	0	830	1287	0	0	1
1018	34	partial_explainability	explainability	NULL	non_academic_public	1_year	less_than_5	0	0	NULL	335646	12	{li: 2, re: 2}	19381	6293	NULL	NULL	1968	1	NA	NULL	17485	0	20326	{li: 2, re: 2}	{li: 2, re: 2}	0	1	1	50	14	2	2	2	2	2	2	0	0	0	0	0	0	0	830	1287	0	0	1
1019	34	partial_explainability	explainability	NULL	non_academic_public	1_year	less_than_5	0	0	NULL	335646	2	{li: 2, re: 2}	28012	0	NULL	NULL	0	0	NA	NULL	16644	5	28949	{li: 2, re: 2}	{li: 2, re: 2}	0	1	1	58	15	2	2	2	2	2	2	0	0	0	0	0	0	1	830	1287	0	0	0
1020	34	partial_explainability	explainability	NULL	non_academic_public	1_year	less_than_5	0	0	NULL	335646	2	{li: 2, re: 2}	28012	0	NULL	NULL	0	0	NA	NULL	16644	5	28949	{li: 2, re: 2}	{li: 2, re: 2}	0	1	1	58	15	2	2	2	2	2	2	0	0	0	0	0	0	1	830	1287	0	0	0
1021	35	univalence	priming	0	non_academic_private	1_week	20_to_50	0	0	NULL	172271	5	{li: 1, re: 1}	157726	0	0	0	0	0	0	0	155404	0	162662	{li: 2, re: 2}	{li: 2, re: 3}	2	0	0	41	1	2	2	2	2	2	3	0	-1	1	0	1	0	1	713	1181	0	1	0
1022	35	univalence	priming	0	non_academic_private	1_week	20_to_50	0	0	NULL	172271	5	{li: 1, re: 1}	157726	0	0	0	0	0	0	0	155404	0	162662	{li: 2, re: 2}	{li: 2, re: 3}	2	0	0	41	1	2	2	2	2	2	3	0	-1	1	0	1	0	1	713	1181	0	1	0
1023	35	univalence	priming	0	non_academic_private	1_week	20_to_50	0	0	NULL	172271	3	{li: 2, re: 2}	33560	0	0	0	0	0	0	0	28899	0	37064	{li: 3, re: 2}	{li: 3, re: 2}	1	1	1	40	2	2	2	3	2	3	2	-1	-1	0	1	0	0	1	713	1181	0	0	0
1024	35	univalence	priming	0	non_academic_private	1_week	20_to_50	0	0	NULL	172271	3	{li: 2, re: 2}	33560	0	0	0	0	0	0	0	28899	0	37064	{li: 3, re: 2}	{li: 3, re: 2}	1	1	1	40	2	2	2	3	2	3	2	-1	-1	0	1	0	0	1	713	1181	0	0	0
1025	35	univalence	priming	0	non_academic_private	1_week	20_to_50	0	0	NULL	172271	11	{li: 3, re: 2}	9723	0	24	1	0	0	0	0	15386	0	28148	{li: 4, re: 2}	{li: 3, re: 2}	2	0	1	48	3	3	2	4	2	3	2	-1	0	-1	1	1	0	1	713	1181	1	0	0
1026	35	univalence	priming	0	non_academic_private	1_week	20_to_50	0	0	NULL	172271	11	{li: 3, re: 2}	9723	0	24	1	0	0	0	0	15386	0	28148	{li: 4, re: 2}	{li: 3, re: 2}	2	0	1	48	3	3	2	4	2	3	2	-1	0	-1	1	1	0	1	713	1181	1	0	0
1027	35	univalence	priming	0	non_academic_private	1_week	20_to_50	0	0	NULL	172271	9	{li: 1, re: 5}	6395	0	0	0	0	0	0	0	34877	0	38846	{li: 2, re: 5}	{li: 2, re: 5}	96	1	0	40	4	2	5	2	5	2	5	0	0	0	0	0	0	1	713	1181	0	0	0
1028	35	univalence	priming	0	non_academic_private	1_week	20_to_50	0	0	NULL	172271	9	{li: 1, re: 5}	6395	0	0	0	0	0	0	0	34877	0	38846	{li: 2, re: 5}	{li: 2, re: 5}	96	1	0	40	4	2	5	2	5	2	5	0	0	0	0	0	0	1	713	1181	0	0	0
1029	35	univalence	priming	0	non_academic_private	1_week	20_to_50	0	0	NULL	172271	4	{li: 1, re: 3}	5989	0	17	1	0	0	0	0	14863	1	28797	{li: 2, re: 2}	{li: 2, re: 3}	2	0	1	47	5	2	3	2	2	2	3	1	0	1	1	1	0	1	713	1181	0	1	0
1030	35	univalence	priming	0	non_academic_private	1_week	20_to_50	0	0	NULL	172271	4	{li: 1, re: 3}	5989	0	17	1	0	0	0	0	14863	1	28797	{li: 2, re: 2}	{li: 2, re: 3}	2	0	1	47	5	2	3	2	2	2	3	1	0	1	1	1	0	1	713	1181	0	1	0
1031	35	univalence	priming	0	non_academic_private	1_week	20_to_50	0	0	NULL	172271	10	{li: 2, re: 4}	10314	0	716	1	0	0	0	0	36098	0	37960	{li: 2, re: 3}	{li: 2, re: 2}	0	0	0	82	6	2	4	2	3	2	2	1	2	-1	1	1	0	1	713	1181	0	1	0
1032	35	univalence	priming	0	non_academic_private	1_week	20_to_50	0	0	NULL	172271	10	{li: 2, re: 4}	10314	0	716	1	0	0	0	0	36098	0	37960	{li: 2, re: 3}	{li: 2, re: 2}	0	0	0	82	6	2	4	2	3	2	2	1	2	-1	1	1	0	1	713	1181	0	1	0
1033	35	univalence	priming	0	non_academic_private	1_week	20_to_50	0	0	NULL	172271	8	{li: 2, re: 4}	33511	41857	1952	4	17205	2	0	0	49206	0	59655	{li: 2, re: 4}	{li: 2, re: 4}	89	1	1	47	7	2	4	2	4	2	4	0	0	0	0	0	0	0	713	1181	0	0	2
1034	35	univalence	priming	0	non_academic_private	1_week	20_to_50	0	0	NULL	172271	8	{li: 2, re: 4}	33511	41857	1952	4	17205	2	0	0	49206	0	59655	{li: 2, re: 4}	{li: 2, re: 4}	89	1	1	47	7	2	4	2	4	2	4	0	0	0	0	0	0	0	713	1181	0	0	2
1035	35	univalence	priming	0	non_academic_private	1_week	20_to_50	0	0	NULL	172271	6	{li: 1, re: 1}	12404	9742	0	0	1333	1	0	0	26894	0	28634	{li: 4, re: 2}	{li: 2, re: 2}	0	0	1	45	8	2	2	4	2	2	2	-2	0	-2	1	2	0	0	713	1181	1	0	1
1036	35	univalence	priming	0	non_academic_private	1_week	20_to_50	0	0	NULL	172271	6	{li: 1, re: 1}	12404	9742	0	0	1333	1	0	0	26894	0	28634	{li: 4, re: 2}	{li: 2, re: 2}	0	0	1	45	8	2	2	4	2	2	2	-2	0	-2	1	2	0	0	713	1181	1	0	1
1037	35	univalence	priming	0	non_academic_private	1_week	20_to_50	0	0	NULL	172271	14	{li: 1, re: 3}	23364	13765	0	0	5366	3	0	0	29651	0	41731	{li: 2, re: 3}	{li: 2, re: 3}	2	1	0	75	9	2	3	2	3	2	3	0	0	0	0	0	0	0	713	1181	0	0	3
1038	35	univalence	priming	0	non_academic_private	1_week	20_to_50	0	0	NULL	172271	14	{li: 1, re: 3}	23364	13765	0	0	5366	3	0	0	29651	0	41731	{li: 2, re: 3}	{li: 2, re: 3}	2	1	0	75	9	2	3	2	3	2	3	0	0	0	0	0	0	0	713	1181	0	0	3
1039	35	univalence	priming	0	non_academic_private	1_week	20_to_50	0	0	NULL	172271	13	{li: 1, re: 1}	16545	9446	13	1	6294	4	8472	6	40014	0	41496	{li: 3, re: 2}	{li: 4, re: 2}	62	0	0	50	10	2	2	3	2	4	2	-1	-2	1	1	1	0	0	713	1181	1	0	4
1040	35	univalence	priming	0	non_academic_private	1_week	20_to_50	0	0	NULL	172271	13	{li: 1, re: 1}	16545	9446	13	1	6294	4	8472	6	40014	0	41496	{li: 3, re: 2}	{li: 4, re: 2}	62	0	0	50	10	2	2	3	2	4	2	-1	-2	1	1	1	0	0	713	1181	1	0	4
1041	35	univalence	priming	0	non_academic_private	1_week	20_to_50	0	0	NULL	172271	15	{li: 1, re: 3}	15166	9560	0	0	6165	6	6650	1	33614	0	52606	{li: 2, re: 2}	{li: 2, re: 4}	74	0	0	39	11	2	3	2	2	2	4	1	-1	2	1	2	0	0	713	1181	0	1	6
1042	35	univalence	priming	0	non_academic_private	1_week	20_to_50	0	0	NULL	172271	15	{li: 1, re: 3}	15166	9560	0	0	6165	6	6650	1	33614	0	52606	{li: 2, re: 2}	{li: 2, re: 4}	74	0	0	39	11	2	3	2	2	2	4	1	-1	2	1	2	0	0	713	1181	0	1	6
1043	35	univalence	priming	0	non_academic_private	1_week	20_to_50	0	0	NULL	172271	7	{li: 2, re: 3}	12252	5931	0	0	665	1	16	1	14250	0	23760	{li: 2, re: 4}	{li: 2, re: 4}	87	1	1	46	12	2	3	2	4	2	4	-1	-1	0	1	0	0	0	713	1181	0	0	1
1044	35	univalence	priming	0	non_academic_private	1_week	20_to_50	0	0	NULL	172271	7	{li: 2, re: 3}	12252	5931	0	0	665	1	16	1	14250	0	23760	{li: 2, re: 4}	{li: 2, re: 4}	87	1	1	46	12	2	3	2	4	2	4	-1	-1	0	1	0	0	0	713	1181	0	0	1
1045	35	univalence	priming	0	non_academic_private	1_week	20_to_50	0	0	NULL	172271	1	{li: 1, re: 3}	28806	12224	0	0	1585	1	33	1	31152	0	42546	{li: 2, re: 3}	{li: 2, re: 2}	0	0	0	42	13	2	3	2	3	2	2	0	1	-1	0	1	0	0	713	1181	0	1	1
1046	35	univalence	priming	0	non_academic_private	1_week	20_to_50	0	0	NULL	172271	1	{li: 1, re: 3}	28806	12224	0	0	1585	1	33	1	31152	0	42546	{li: 2, re: 3}	{li: 2, re: 2}	0	0	0	42	13	2	3	2	3	2	2	0	1	-1	0	1	0	0	713	1181	0	1	1
1047	35	univalence	priming	0	non_academic_private	1_week	20_to_50	0	0	NULL	172271	12	{li: 1, re: 1}	22498	10338	982	1	1034	1	0	0	29831	0	38306	{li: 2, re: 2}	{li: 2, re: 2}	0	1	1	50	14	2	2	2	2	2	2	0	0	0	0	0	0	0	713	1181	0	0	1
1048	35	univalence	priming	0	non_academic_private	1_week	20_to_50	0	0	NULL	172271	12	{li: 1, re: 1}	22498	10338	982	1	1034	1	0	0	29831	0	38306	{li: 2, re: 2}	{li: 2, re: 2}	0	1	1	50	14	2	2	2	2	2	2	0	0	0	0	0	0	0	713	1181	0	0	1
1049	35	univalence	priming	0	non_academic_private	1_week	20_to_50	0	0	NULL	172271	2	{li: 1, re: 1}	0	5511	0	0	1059	1	17	1	18190	0	19955	{li: 2, re: 2}	{li: 2, re: 2}	0	1	1	58	15	2	2	2	2	2	2	0	0	0	0	0	1	0	713	1181	0	0	1
1050	35	univalence	priming	0	non_academic_private	1_week	20_to_50	0	0	NULL	172271	2	{li: 1, re: 1}	0	5511	0	0	1059	1	17	1	18190	0	19955	{li: 2, re: 2}	{li: 2, re: 2}	0	1	1	58	15	2	2	2	2	2	2	0	0	0	0	0	1	0	713	1181	0	0	1
1051	36	control	explainability	NULL	academic	1_week	more_than_50	0	0	NULL	97603	5	{li: 2, re: 2}	44543	NA	NULL	NULL	NA	NA	NA	NULL	113847	0	119035	{li: 2, re: 2}	{li: 2, re: 3}	2	0	0	41	1	2	2	2	2	2	3	0	-1	1	0	1	0	1	1657	1816	0	1	NA
1052	36	control	explainability	NULL	academic	1_week	more_than_50	0	0	NULL	97603	5	{li: 2, re: 2}	44543	NA	NULL	NULL	NA	NA	NA	NULL	113847	0	119035	{li: 2, re: 2}	{li: 2, re: 3}	2	0	0	41	1	2	2	2	2	2	3	0	-1	1	0	1	0	1	1657	1816	0	1	NA
1053	36	control	explainability	NULL	academic	1_week	more_than_50	0	0	NULL	97603	3	{li: 3, re: 2}	76726	NA	NULL	NULL	NA	NA	NA	NULL	70073	1	95220	{li: 3, re: 2}	{li: 3, re: 2}	1	1	1	40	2	3	2	3	2	3	2	0	0	0	0	0	0	1	1657	1816	0	0	NA
1054	36	control	explainability	NULL	academic	1_week	more_than_50	0	0	NULL	97603	3	{li: 3, re: 2}	76726	NA	NULL	NULL	NA	NA	NA	NULL	70073	1	95220	{li: 3, re: 2}	{li: 3, re: 2}	1	1	1	40	2	3	2	3	2	3	2	0	0	0	0	0	0	1	1657	1816	0	0	NA
1055	36	control	explainability	NULL	academic	1_week	more_than_50	0	0	NULL	97603	11	{li: 2, re: 2}	44439	NA	NULL	NULL	NA	NA	NA	NULL	54664	0	69953	{li: 4, re: 2}	{li: 3, re: 2}	2	0	1	48	3	2	2	4	2	3	2	-2	-1	-1	1	1	0	1	1657	1816	1	0	NA
1056	36	control	explainability	NULL	academic	1_week	more_than_50	0	0	NULL	97603	11	{li: 2, re: 2}	44439	NA	NULL	NULL	NA	NA	NA	NULL	54664	0	69953	{li: 4, re: 2}	{li: 3, re: 2}	2	0	1	48	3	2	2	4	2	3	2	-2	-1	-1	1	1	0	1	1657	1816	1	0	NA
1057	36	control	explainability	NULL	academic	1_week	more_than_50	0	0	NULL	97603	9	{li: 2, re: 5}	43288	NA	NULL	NULL	NA	NA	NA	NULL	35868	1	49362	{li: 2, re: 5}	{li: 2, re: 5}	96	1	0	40	4	2	5	2	5	2	5	0	0	0	0	0	0	1	1657	1816	0	0	NA
1058	36	control	explainability	NULL	academic	1_week	more_than_50	0	0	NULL	97603	9	{li: 2, re: 5}	43288	NA	NULL	NULL	NA	NA	NA	NULL	35868	1	49362	{li: 2, re: 5}	{li: 2, re: 5}	96	1	0	40	4	2	5	2	5	2	5	0	0	0	0	0	0	1	1657	1816	0	0	NA
1059	36	control	explainability	NULL	academic	1_week	more_than_50	0	0	NULL	97603	4	{li: 3, re: 3}	69918	NA	NULL	NULL	NA	NA	NA	NULL	106147	0	108904	{li: 2, re: 2}	{li: 2, re: 3}	2	0	1	47	5	3	3	2	2	2	3	2	0	1	1	1	0	1	1657	1816	0	1	NA
1060	36	control	explainability	NULL	academic	1_week	more_than_50	0	0	NULL	97603	4	{li: 3, re: 3}	69918	NA	NULL	NULL	NA	NA	NA	NULL	106147	0	108904	{li: 2, re: 2}	{li: 2, re: 3}	2	0	1	47	5	3	3	2	2	2	3	2	0	1	1	1	0	1	1657	1816	0	1	NA
1061	36	control	explainability	NULL	academic	1_week	more_than_50	0	0	NULL	97603	10	{li: 3, re: 3}	58862	NA	NULL	NULL	NA	NA	NA	NULL	67594	0	70411	{li: 2, re: 3}	{li: 2, re: 2}	0	0	0	82	6	3	3	2	3	2	2	0	2	-1	0	1	0	1	1657	1816	0	1	NA
1062	36	control	explainability	NULL	academic	1_week	more_than_50	0	0	NULL	97603	10	{li: 3, re: 3}	58862	NA	NULL	NULL	NA	NA	NA	NULL	67594	0	70411	{li: 2, re: 3}	{li: 2, re: 2}	0	0	0	82	6	3	3	2	3	2	2	0	2	-1	0	1	0	1	1657	1816	0	1	NA
1063	36	control	explainability	NULL	academic	1_week	more_than_50	0	0	NULL	97603	8	{li: 3, re: 4}	48699	NA	NULL	NULL	NA	NA	NA	NULL	44919	1	65123	{li: 2, re: 4}	{li: 2, re: 4}	89	1	1	47	7	3	4	2	4	2	4	0	0	0	0	0	0	1	1657	1816	0	0	NA
1064	36	control	explainability	NULL	academic	1_week	more_than_50	0	0	NULL	97603	8	{li: 3, re: 4}	48699	NA	NULL	NULL	NA	NA	NA	NULL	44919	1	65123	{li: 2, re: 4}	{li: 2, re: 4}	89	1	1	47	7	3	4	2	4	2	4	0	0	0	0	0	0	1	1657	1816	0	0	NA
1065	36	control	explainability	NULL	academic	1_week	more_than_50	0	0	NULL	97603	6	{li: 4, re: 2}	251750	NA	NULL	NULL	NA	NA	NA	NULL	243684	0	257138	{li: 4, re: 2}	{li: 2, re: 2}	0	0	1	45	8	4	2	4	2	2	2	0	2	-2	0	2	0	1	1657	1816	1	0	NA
1066	36	control	explainability	NULL	academic	1_week	more_than_50	0	0	NULL	97603	6	{li: 4, re: 2}	251750	NA	NULL	NULL	NA	NA	NA	NULL	243684	0	257138	{li: 4, re: 2}	{li: 2, re: 2}	0	0	1	45	8	4	2	4	2	2	2	0	2	-2	0	2	0	1	1657	1816	1	0	NA
1067	36	control	explainability	NULL	academic	1_week	more_than_50	0	0	NULL	97603	14	{li: 3, re: 3}	128910	NA	NULL	NULL	NA	NA	NA	NULL	125274	1	149719	{li: 2, re: 3}	{li: 2, re: 3}	2	1	0	75	9	3	3	2	3	2	3	0	0	0	0	0	0	1	1657	1816	0	0	NA
1068	36	control	explainability	NULL	academic	1_week	more_than_50	0	0	NULL	97603	14	{li: 3, re: 3}	128910	NA	NULL	NULL	NA	NA	NA	NULL	125274	1	149719	{li: 2, re: 3}	{li: 2, re: 3}	2	1	0	75	9	3	3	2	3	2	3	0	0	0	0	0	0	1	1657	1816	0	0	NA
1069	36	control	explainability	NULL	academic	1_week	more_than_50	0	0	NULL	97603	13	{li: 4, re: 2}	176984	NA	NULL	NULL	NA	NA	NA	NULL	175028	1	205462	{li: 3, re: 2}	{li: 4, re: 2}	62	0	0	50	10	4	2	3	2	4	2	1	0	1	1	1	0	1	1657	1816	1	0	NA
1070	36	control	explainability	NULL	academic	1_week	more_than_50	0	0	NULL	97603	13	{li: 4, re: 2}	176984	NA	NULL	NULL	NA	NA	NA	NULL	175028	1	205462	{li: 3, re: 2}	{li: 4, re: 2}	62	0	0	50	10	4	2	3	2	4	2	1	0	1	1	1	0	1	1657	1816	1	0	NA
1071	36	control	explainability	NULL	academic	1_week	more_than_50	0	0	NULL	97603	15	{li: 3, re: 4}	91534	NA	NULL	NULL	NA	NA	NA	NULL	163499	0	169196	{li: 2, re: 2}	{li: 2, re: 4}	74	0	0	39	11	3	4	2	2	2	4	3	0	2	1	2	0	1	1657	1816	0	1	NA
1072	36	control	explainability	NULL	academic	1_week	more_than_50	0	0	NULL	97603	15	{li: 3, re: 4}	91534	NA	NULL	NULL	NA	NA	NA	NULL	163499	0	169196	{li: 2, re: 2}	{li: 2, re: 4}	74	0	0	39	11	3	4	2	2	2	4	3	0	2	1	2	0	1	1657	1816	0	1	NA
1073	36	control	explainability	NULL	academic	1_week	more_than_50	0	0	NULL	97603	7	{li: 3, re: 4}	39313	NA	NULL	NULL	NA	NA	NA	NULL	31910	0	44827	{li: 2, re: 4}	{li: 2, re: 4}	87	1	1	46	12	3	4	2	4	2	4	0	0	0	0	0	0	1	1657	1816	0	0	NA
1074	36	control	explainability	NULL	academic	1_week	more_than_50	0	0	NULL	97603	7	{li: 3, re: 4}	39313	NA	NULL	NULL	NA	NA	NA	NULL	31910	0	44827	{li: 2, re: 4}	{li: 2, re: 4}	87	1	1	46	12	3	4	2	4	2	4	0	0	0	0	0	0	1	1657	1816	0	0	NA
1075	36	control	explainability	NULL	academic	1_week	more_than_50	0	0	NULL	97603	1	{li: 1, re: 2}	60597	NA	NULL	NULL	NA	NA	NA	NULL	56886	1	88707	{li: 2, re: 3}	{li: 2, re: 2}	0	0	0	42	13	2	2	2	3	2	2	-1	0	-1	1	1	0	1	1657	1816	0	1	NA
1076	36	control	explainability	NULL	academic	1_week	more_than_50	0	0	NULL	97603	1	{li: 1, re: 2}	60597	NA	NULL	NULL	NA	NA	NA	NULL	56886	1	88707	{li: 2, re: 3}	{li: 2, re: 2}	0	0	0	42	13	2	2	2	3	2	2	-1	0	-1	1	1	0	1	1657	1816	0	1	NA
1077	36	control	explainability	NULL	academic	1_week	more_than_50	0	0	NULL	97603	12	{li: 2, re: 2}	74935	NA	NULL	NULL	NA	NA	NA	NULL	70801	1	84038	{li: 2, re: 2}	{li: 2, re: 2}	0	1	1	50	14	2	2	2	2	2	2	0	0	0	0	0	0	1	1657	1816	0	0	NA
1078	36	control	explainability	NULL	academic	1_week	more_than_50	0	0	NULL	97603	12	{li: 2, re: 2}	74935	NA	NULL	NULL	NA	NA	NA	NULL	70801	1	84038	{li: 2, re: 2}	{li: 2, re: 2}	0	1	1	50	14	2	2	2	2	2	2	0	0	0	0	0	0	1	1657	1816	0	0	NA
1079	36	control	explainability	NULL	academic	1_week	more_than_50	0	0	NULL	97603	2	{li: 2, re: 2}	57972	NA	NULL	NULL	NA	NA	NA	NULL	54882	1	59960	{li: 2, re: 2}	{li: 2, re: 2}	0	1	1	58	15	2	2	2	2	2	2	0	0	0	0	0	0	1	1657	1816	0	0	NA
1080	36	control	explainability	NULL	academic	1_week	more_than_50	0	0	NULL	97603	2	{li: 2, re: 2}	57972	NA	NULL	NULL	NA	NA	NA	NULL	54882	1	59960	{li: 2, re: 2}	{li: 2, re: 2}	0	1	1	58	15	2	2	2	2	2	2	0	0	0	0	0	0	1	1657	1816	0	0	NA
1081	37	control	priming	NULL	non_academic_public	1_year	less_than_5	0	0	NULL	853854	5	{li: 2, re: 3}	57912	40147	0	0	24764	9	8133	5	308362	0	312328	{li: 2, re: 2}	{li: 2, re: 3}	2	0	0	41	1	2	3	2	2	2	3	1	0	1	1	1	0	0	1816	NA	0	1	9
1082	37	control	priming	NULL	non_academic_public	1_year	less_than_5	0	0	NULL	853854	5	{li: 2, re: 3}	57912	40147	0	0	24764	9	8133	5	308362	0	312328	{li: 2, re: 2}	{li: 2, re: 3}	2	0	0	41	1	2	3	2	2	2	3	1	0	1	1	1	0	0	1816	NA	0	1	9
1083	37	control	priming	NULL	non_academic_public	1_year	less_than_5	0	0	NULL	853854	3	{li: 3, re: 3}	125118	75541	1531	1	19466	5	4133	2	127596	0	152307	{li: 3, re: 2}	{li: 3, re: 2}	1	1	1	40	2	3	3	3	2	3	2	0	0	0	0	0	0	0	1816	NA	0	0	5
1084	37	control	priming	NULL	non_academic_public	1_year	less_than_5	0	0	NULL	853854	3	{li: 3, re: 3}	125118	75541	1531	1	19466	5	4133	2	127596	0	152307	{li: 3, re: 2}	{li: 3, re: 2}	1	1	1	40	2	3	3	3	2	3	2	0	0	0	0	0	0	0	1816	NA	0	0	5
1085	37	control	priming	NULL	non_academic_public	1_year	less_than_5	0	0	NULL	853854	11	{li: 3, re: 3}	232377	207737	0	0	3184	1	2724	1	237361	0	246521	{li: 4, re: 2}	{li: 3, re: 2}	2	0	1	48	3	3	3	4	2	3	2	-1	0	-1	1	1	0	0	1816	NA	1	0	1
1086	37	control	priming	NULL	non_academic_public	1_year	less_than_5	0	0	NULL	853854	11	{li: 3, re: 3}	232377	207737	0	0	3184	1	2724	1	237361	0	246521	{li: 4, re: 2}	{li: 3, re: 2}	2	0	1	48	3	3	3	4	2	3	2	-1	0	-1	1	1	0	0	1816	NA	1	0	1
1087	37	control	priming	NULL	non_academic_public	1_year	less_than_5	0	0	NULL	853854	9	{li: 2, re: 5}	51961	24681	0	0	6856	3	2582	1	94705	0	99466	{li: 2, re: 5}	{li: 2, re: 5}	96	1	0	40	4	2	5	2	5	2	5	0	0	0	0	0	0	0	1816	NA	0	0	3
1088	37	control	priming	NULL	non_academic_public	1_year	less_than_5	0	0	NULL	853854	9	{li: 2, re: 5}	51961	24681	0	0	6856	3	2582	1	94705	0	99466	{li: 2, re: 5}	{li: 2, re: 5}	96	1	0	40	4	2	5	2	5	2	5	0	0	0	0	0	0	0	1816	NA	0	0	3
1089	37	control	priming	NULL	non_academic_public	1_year	less_than_5	0	0	NULL	853854	4	{li: 2, re: 3}	97619	56359	0	0	9536	1	0	0	99587	1	106383	{li: 2, re: 2}	{li: 2, re: 3}	2	0	1	47	5	2	3	2	2	2	3	1	0	1	1	1	0	0	1816	NA	0	1	1
1090	37	control	priming	NULL	non_academic_public	1_year	less_than_5	0	0	NULL	853854	4	{li: 2, re: 3}	97619	56359	0	0	9536	1	0	0	99587	1	106383	{li: 2, re: 2}	{li: 2, re: 3}	2	0	1	47	5	2	3	2	2	2	3	1	0	1	1	1	0	0	1816	NA	0	1	1
1091	37	control	priming	NULL	non_academic_public	1_year	less_than_5	0	0	NULL	853854	10	{li: 2, re: 3}	23565	18141	0	0	3056	2	0	0	30517	0	33033	{li: 2, re: 3}	{li: 2, re: 2}	0	0	0	82	6	2	3	2	3	2	2	0	1	-1	0	1	0	0	1816	NA	0	1	2
1092	37	control	priming	NULL	non_academic_public	1_year	less_than_5	0	0	NULL	853854	10	{li: 2, re: 3}	23565	18141	0	0	3056	2	0	0	30517	0	33033	{li: 2, re: 3}	{li: 2, re: 2}	0	0	0	82	6	2	3	2	3	2	2	0	1	-1	0	1	0	0	1816	NA	0	1	2
1093	37	control	priming	NULL	non_academic_public	1_year	less_than_5	0	0	NULL	853854	8	{li: 2, re: 3}	131847	94452	0	0	111446	7	0	0	217696	0	233456	{li: 2, re: 4}	{li: 2, re: 4}	89	1	1	47	7	2	3	2	4	2	4	-1	-1	0	1	0	0	0	1816	NA	0	0	7
1094	37	control	priming	NULL	non_academic_public	1_year	less_than_5	0	0	NULL	853854	8	{li: 2, re: 3}	131847	94452	0	0	111446	7	0	0	217696	0	233456	{li: 2, re: 4}	{li: 2, re: 4}	89	1	1	47	7	2	3	2	4	2	4	-1	-1	0	1	0	0	0	1816	NA	0	0	7
1095	37	control	priming	NULL	non_academic_public	1_year	less_than_5	0	0	NULL	853854	6	{li: 2, re: 2}	56667	49563	0	0	2056	1	4386	3	55139	0	57939	{li: 4, re: 2}	{li: 2, re: 2}	0	0	1	45	8	2	2	4	2	2	2	-2	0	-2	1	2	0	0	1816	NA	1	0	1
1096	37	control	priming	NULL	non_academic_public	1_year	less_than_5	0	0	NULL	853854	6	{li: 2, re: 2}	56667	49563	0	0	2056	1	4386	3	55139	0	57939	{li: 4, re: 2}	{li: 2, re: 2}	0	0	1	45	8	2	2	4	2	2	2	-2	0	-2	1	2	0	0	1816	NA	1	0	1
1097	37	control	priming	NULL	non_academic_public	1_year	less_than_5	0	0	NULL	853854	14	{li: 2, re: 2}	55625	39225	0	0	1591	1	0	0	53705	0	60110	{li: 2, re: 3}	{li: 2, re: 3}	2	1	0	75	9	2	2	2	3	2	3	-1	-1	0	1	0	0	0	1816	NA	0	0	1
1098	37	control	priming	NULL	non_academic_public	1_year	less_than_5	0	0	NULL	853854	14	{li: 2, re: 2}	55625	39225	0	0	1591	1	0	0	53705	0	60110	{li: 2, re: 3}	{li: 2, re: 3}	2	1	0	75	9	2	2	2	3	2	3	-1	-1	0	1	0	0	0	1816	NA	0	0	1
1099	37	control	priming	NULL	non_academic_public	1_year	less_than_5	0	0	NULL	853854	13	{li: 3, re: 2}	94467	63787	0	0	15947	4	249	4	92271	0	108012	{li: 3, re: 2}	{li: 4, re: 2}	62	0	0	50	10	3	2	3	2	4	2	0	-1	1	0	1	0	0	1816	NA	1	0	4
1100	37	control	priming	NULL	non_academic_public	1_year	less_than_5	0	0	NULL	853854	13	{li: 3, re: 2}	94467	63787	0	0	15947	4	249	4	92271	0	108012	{li: 3, re: 2}	{li: 4, re: 2}	62	0	0	50	10	3	2	3	2	4	2	0	-1	1	0	1	0	0	1816	NA	1	0	4
1101	37	control	priming	NULL	non_academic_public	1_year	less_than_5	0	0	NULL	853854	15	{li: 2, re: 3}	72531	40412	0	0	4191	3	68	3	79212	0	81347	{li: 2, re: 2}	{li: 2, re: 4}	74	0	0	39	11	2	3	2	2	2	4	1	-1	2	1	2	0	0	1816	NA	0	1	3
1102	37	control	priming	NULL	non_academic_public	1_year	less_than_5	0	0	NULL	853854	15	{li: 2, re: 3}	72531	40412	0	0	4191	3	68	3	79212	0	81347	{li: 2, re: 2}	{li: 2, re: 4}	74	0	0	39	11	2	3	2	2	2	4	1	-1	2	1	2	0	0	1816	NA	0	1	3
1103	37	control	priming	NULL	non_academic_public	1_year	less_than_5	0	0	NULL	853854	7	{li: 2, re: 4}	91241	83754	0	0	1983	2	1615	2	98586	0	119242	{li: 2, re: 4}	{li: 2, re: 4}	87	1	1	46	12	2	4	2	4	2	4	0	0	0	0	0	0	0	1816	NA	0	0	2
1104	37	control	priming	NULL	non_academic_public	1_year	less_than_5	0	0	NULL	853854	7	{li: 2, re: 4}	91241	83754	0	0	1983	2	1615	2	98586	0	119242	{li: 2, re: 4}	{li: 2, re: 4}	87	1	1	46	12	2	4	2	4	2	4	0	0	0	0	0	0	0	1816	NA	0	0	2
1105	37	control	priming	NULL	non_academic_public	1_year	less_than_5	0	0	NULL	853854	1	{li: 2, re: 3}	0	61487	0	0	2887	2	0	0	72766	0	75983	{li: 2, re: 3}	{li: 2, re: 2}	0	0	0	42	13	2	3	2	3	2	2	0	1	-1	0	1	1	0	1816	NA	0	1	2
1106	37	control	priming	NULL	non_academic_public	1_year	less_than_5	0	0	NULL	853854	1	{li: 2, re: 3}	0	61487	0	0	2887	2	0	0	72766	0	75983	{li: 2, re: 3}	{li: 2, re: 2}	0	0	0	42	13	2	3	2	3	2	2	0	1	-1	0	1	1	0	1816	NA	0	1	2
1107	37	control	priming	NULL	non_academic_public	1_year	less_than_5	0	0	NULL	853854	12	{li: 2, re: 2}	51075	0	0	0	0	0	7716	3	52835	0	54796	{li: 2, re: 2}	{li: 2, re: 2}	0	1	1	50	14	2	2	2	2	2	2	0	0	0	0	0	0	1	1816	NA	0	0	0
1108	37	control	priming	NULL	non_academic_public	1_year	less_than_5	0	0	NULL	853854	12	{li: 2, re: 2}	51075	0	0	0	0	0	7716	3	52835	0	54796	{li: 2, re: 2}	{li: 2, re: 2}	0	1	1	50	14	2	2	2	2	2	2	0	0	0	0	0	0	1	1816	NA	0	0	0
1109	37	control	priming	NULL	non_academic_public	1_year	less_than_5	0	0	NULL	853854	2	{li: 2, re: 2}	0	40144	0	0	1232	1	1483	1	45844	0	47512	{li: 2, re: 2}	{li: 2, re: 2}	0	1	1	58	15	2	2	2	2	2	2	0	0	0	0	0	1	0	1816	NA	0	0	1
1110	37	control	priming	NULL	non_academic_public	1_year	less_than_5	0	0	NULL	853854	2	{li: 2, re: 2}	0	40144	0	0	1232	1	1483	1	45844	0	47512	{li: 2, re: 2}	{li: 2, re: 2}	0	1	1	58	15	2	2	2	2	2	2	0	0	0	0	0	1	0	1816	NA	0	0	1
1111	38	ambivalence	priming	NULL	non_academic_public	1_year	less_than_5	0	0	NULL	383431	5	{li: 1, re: 1}	117103	13082	0	0	102658	2	0	0	107769	0	134123	{li: 2, re: 2}	{li: 2, re: 3}	2	0	0	41	1	2	2	2	2	2	3	0	-1	1	0	1	0	0	854	1546	0	1	2
1112	38	ambivalence	priming	NULL	non_academic_public	1_year	less_than_5	0	0	NULL	383431	5	{li: 1, re: 1}	117103	13082	0	0	102658	2	0	0	107769	0	134123	{li: 2, re: 2}	{li: 2, re: 3}	2	0	0	41	1	2	2	2	2	2	3	0	-1	1	0	1	0	0	854	1546	0	1	2
1113	38	ambivalence	priming	NULL	non_academic_public	1_year	less_than_5	0	0	NULL	383431	3	{li: 2, re: 2}	45115	22208	0	0	15669	1	0	0	42813	0	63464	{li: 3, re: 2}	{li: 3, re: 2}	1	1	1	40	2	2	2	3	2	3	2	-1	-1	0	1	0	0	0	854	1546	0	0	1
1114	38	ambivalence	priming	NULL	non_academic_public	1_year	less_than_5	0	0	NULL	383431	3	{li: 2, re: 2}	45115	22208	0	0	15669	1	0	0	42813	0	63464	{li: 3, re: 2}	{li: 3, re: 2}	1	1	1	40	2	2	2	3	2	3	2	-1	-1	0	1	0	0	0	854	1546	0	0	1
1115	38	ambivalence	priming	NULL	non_academic_public	1_year	less_than_5	0	0	NULL	383431	11	{li: 3, re: 2}	42610	12970	0	0	17523	2	0	0	40861	0	44846	{li: 4, re: 2}	{li: 3, re: 2}	2	0	1	48	3	3	2	4	2	3	2	-1	0	-1	1	1	0	0	854	1546	1	0	2
1116	38	ambivalence	priming	NULL	non_academic_public	1_year	less_than_5	0	0	NULL	383431	11	{li: 3, re: 2}	42610	12970	0	0	17523	2	0	0	40861	0	44846	{li: 4, re: 2}	{li: 3, re: 2}	2	0	1	48	3	3	2	4	2	3	2	-1	0	-1	1	1	0	0	854	1546	1	0	2
1117	38	ambivalence	priming	NULL	non_academic_public	1_year	less_than_5	0	0	NULL	383431	9	{li: 2, re: 5}	53231	17081	0	0	14483	2	0	0	37997	2	56884	{li: 2, re: 5}	{li: 2, re: 5}	96	1	0	40	4	2	5	2	5	2	5	0	0	0	0	0	0	0	854	1546	0	0	2
1118	38	ambivalence	priming	NULL	non_academic_public	1_year	less_than_5	0	0	NULL	383431	9	{li: 2, re: 5}	53231	17081	0	0	14483	2	0	0	37997	2	56884	{li: 2, re: 5}	{li: 2, re: 5}	96	1	0	40	4	2	5	2	5	2	5	0	0	0	0	0	0	0	854	1546	0	0	2
1119	38	ambivalence	priming	NULL	non_academic_public	1_year	less_than_5	0	0	NULL	383431	4	{li: 2, re: 2}	52405	3396	0	0	13207	1	0	0	48304	0	59356	{li: 2, re: 2}	{li: 2, re: 3}	2	0	1	47	5	2	2	2	2	2	3	0	-1	1	0	1	0	0	854	1546	0	1	1
1120	38	ambivalence	priming	NULL	non_academic_public	1_year	less_than_5	0	0	NULL	383431	4	{li: 2, re: 2}	52405	3396	0	0	13207	1	0	0	48304	0	59356	{li: 2, re: 2}	{li: 2, re: 3}	2	0	1	47	5	2	2	2	2	2	3	0	-1	1	0	1	0	0	854	1546	0	1	1
1121	38	ambivalence	priming	NULL	non_academic_public	1_year	less_than_5	0	0	NULL	383431	10	{li: 2, re: 2}	49997	41890	0	0	9752	1	0	0	46491	0	51642	{li: 2, re: 3}	{li: 2, re: 2}	0	0	0	82	6	2	2	2	3	2	2	-1	0	-1	1	1	0	0	854	1546	0	1	1
1122	38	ambivalence	priming	NULL	non_academic_public	1_year	less_than_5	0	0	NULL	383431	10	{li: 2, re: 2}	49997	41890	0	0	9752	1	0	0	46491	0	51642	{li: 2, re: 3}	{li: 2, re: 2}	0	0	0	82	6	2	2	2	3	2	2	-1	0	-1	1	1	0	0	854	1546	0	1	1
1123	38	ambivalence	priming	NULL	non_academic_public	1_year	less_than_5	0	0	NULL	383431	8	{li: 2, re: 4}	85490	39836	0	0	8359	2	0	0	70555	1	88441	{li: 2, re: 4}	{li: 2, re: 4}	89	1	1	47	7	2	4	2	4	2	4	0	0	0	0	0	0	0	854	1546	0	0	2
1124	38	ambivalence	priming	NULL	non_academic_public	1_year	less_than_5	0	0	NULL	383431	8	{li: 2, re: 4}	85490	39836	0	0	8359	2	0	0	70555	1	88441	{li: 2, re: 4}	{li: 2, re: 4}	89	1	1	47	7	2	4	2	4	2	4	0	0	0	0	0	0	0	854	1546	0	0	2
1125	38	ambivalence	priming	NULL	non_academic_public	1_year	less_than_5	0	0	NULL	383431	6	{li: 2, re: 2}	38231	31496	0	0	7983	1	0	0	36562	0	39479	{li: 4, re: 2}	{li: 2, re: 2}	0	0	1	45	8	2	2	4	2	2	2	-2	0	-2	1	2	0	0	854	1546	1	0	1
1126	38	ambivalence	priming	NULL	non_academic_public	1_year	less_than_5	0	0	NULL	383431	6	{li: 2, re: 2}	38231	31496	0	0	7983	1	0	0	36562	0	39479	{li: 4, re: 2}	{li: 2, re: 2}	0	0	1	45	8	2	2	4	2	2	2	-2	0	-2	1	2	0	0	854	1546	1	0	1
1127	38	ambivalence	priming	NULL	non_academic_public	1_year	less_than_5	0	0	NULL	383431	14	{li: 2, re: 3}	60031	41429	0	0	6339	1	0	0	58700	0	62670	{li: 2, re: 3}	{li: 2, re: 3}	2	1	0	75	9	2	3	2	3	2	3	0	0	0	0	0	0	0	854	1546	0	0	1
1128	38	ambivalence	priming	NULL	non_academic_public	1_year	less_than_5	0	0	NULL	383431	14	{li: 2, re: 3}	60031	41429	0	0	6339	1	0	0	58700	0	62670	{li: 2, re: 3}	{li: 2, re: 3}	2	1	0	75	9	2	3	2	3	2	3	0	0	0	0	0	0	0	854	1546	0	0	1
1129	38	ambivalence	priming	NULL	non_academic_public	1_year	less_than_5	0	0	NULL	383431	13	{li: 4, re: 2}	77057	40974	0	0	8796	2	0	0	73992	1	79742	{li: 3, re: 2}	{li: 4, re: 2}	62	0	0	50	10	4	2	3	2	4	2	1	0	1	1	1	0	0	854	1546	1	0	2
1130	38	ambivalence	priming	NULL	non_academic_public	1_year	less_than_5	0	0	NULL	383431	13	{li: 4, re: 2}	77057	40974	0	0	8796	2	0	0	73992	1	79742	{li: 3, re: 2}	{li: 4, re: 2}	62	0	0	50	10	4	2	3	2	4	2	1	0	1	1	1	0	0	854	1546	1	0	2
1131	38	ambivalence	priming	NULL	non_academic_public	1_year	less_than_5	0	0	NULL	383431	15	{li: 2, re: 2}	44703	21875	0	0	11480	2	0	0	43217	0	48571	{li: 2, re: 2}	{li: 2, re: 4}	74	0	0	39	11	2	2	2	2	2	4	0	-2	2	0	2	0	0	854	1546	0	1	2
1132	38	ambivalence	priming	NULL	non_academic_public	1_year	less_than_5	0	0	NULL	383431	15	{li: 2, re: 2}	44703	21875	0	0	11480	2	0	0	43217	0	48571	{li: 2, re: 2}	{li: 2, re: 4}	74	0	0	39	11	2	2	2	2	2	4	0	-2	2	0	2	0	0	854	1546	0	1	2
1133	38	ambivalence	priming	NULL	non_academic_public	1_year	less_than_5	0	0	NULL	383431	7	{li: 2, re: 4}	15704	0	0	0	0	0	0	0	11652	2	18306	{li: 2, re: 4}	{li: 2, re: 4}	87	1	1	46	12	2	4	2	4	2	4	0	0	0	0	0	0	1	854	1546	0	0	0
1134	38	ambivalence	priming	NULL	non_academic_public	1_year	less_than_5	0	0	NULL	383431	7	{li: 2, re: 4}	15704	0	0	0	0	0	0	0	11652	2	18306	{li: 2, re: 4}	{li: 2, re: 4}	87	1	1	46	12	2	4	2	4	2	4	0	0	0	0	0	0	1	854	1546	0	0	0
1135	38	ambivalence	priming	NULL	non_academic_public	1_year	less_than_5	0	0	NULL	383431	1	{li: 2, re: 2}	30468	26232	0	0	5286	1	0	0	23951	1	31518	{li: 2, re: 3}	{li: 2, re: 2}	0	0	0	42	13	2	2	2	3	2	2	-1	0	-1	1	1	0	0	854	1546	0	1	1
1136	38	ambivalence	priming	NULL	non_academic_public	1_year	less_than_5	0	0	NULL	383431	1	{li: 2, re: 2}	30468	26232	0	0	5286	1	0	0	23951	1	31518	{li: 2, re: 3}	{li: 2, re: 2}	0	0	0	42	13	2	2	2	3	2	2	-1	0	-1	1	1	0	0	854	1546	0	1	1
1137	38	ambivalence	priming	NULL	non_academic_public	1_year	less_than_5	0	0	NULL	383431	12	{li: 2, re: 2}	0	21169	0	0	7715	1	0	0	26067	0	28884	{li: 2, re: 2}	{li: 2, re: 2}	0	1	1	50	14	2	2	2	2	2	2	0	0	0	0	0	1	0	854	1546	0	0	1
1138	38	ambivalence	priming	NULL	non_academic_public	1_year	less_than_5	0	0	NULL	383431	12	{li: 2, re: 2}	0	21169	0	0	7715	1	0	0	26067	0	28884	{li: 2, re: 2}	{li: 2, re: 2}	0	1	1	50	14	2	2	2	2	2	2	0	0	0	0	0	1	0	854	1546	0	0	1
1139	38	ambivalence	priming	NULL	non_academic_public	1_year	less_than_5	0	0	NULL	383431	2	{li: 2, re: 2}	25013	18997	0	0	9015	1	0	0	23974	0	28013	{li: 2, re: 2}	{li: 2, re: 2}	0	1	1	58	15	2	2	2	2	2	2	0	0	0	0	0	0	0	854	1546	0	0	1
1140	38	ambivalence	priming	NULL	non_academic_public	1_year	less_than_5	0	0	NULL	383431	2	{li: 2, re: 2}	25013	18997	0	0	9015	1	0	0	23974	0	28013	{li: 2, re: 2}	{li: 2, re: 2}	0	1	1	58	15	2	2	2	2	2	2	0	0	0	0	0	0	0	854	1546	0	0	1
1141	39	partial_explainability	explainability	NULL	academic	6_months	less_than_5	0	0	NULL	331763	5	{li: 4, re: 3}	0	17204	NULL	NULL	34306	6	NA	NULL	41542	0	108048	{li: 2, re: 2}	{li: 2, re: 3}	2	0	0	41	1	4	3	2	2	2	3	3	0	1	1	1	1	0	1008	1438	0	1	6
1142	39	partial_explainability	explainability	NULL	academic	6_months	less_than_5	0	0	NULL	331763	5	{li: 4, re: 3}	0	17204	NULL	NULL	34306	6	NA	NULL	41542	0	108048	{li: 2, re: 2}	{li: 2, re: 3}	2	0	0	41	1	4	3	2	2	2	3	3	0	1	1	1	1	0	1008	1438	0	1	6
1143	39	partial_explainability	explainability	NULL	academic	6_months	less_than_5	0	0	NULL	331763	3	{li: 4, re: 4}	0	0	NULL	NULL	0	0	NA	NULL	59784	0	74762	{li: 3, re: 2}	{li: 3, re: 2}	1	1	1	40	2	4	4	3	2	3	2	1	1	0	1	0	1	1	1008	1438	0	0	0
1144	39	partial_explainability	explainability	NULL	academic	6_months	less_than_5	0	0	NULL	331763	3	{li: 4, re: 4}	0	0	NULL	NULL	0	0	NA	NULL	59784	0	74762	{li: 3, re: 2}	{li: 3, re: 2}	1	1	1	40	2	4	4	3	2	3	2	1	1	0	1	0	1	1	1008	1438	0	0	0
1145	39	partial_explainability	explainability	NULL	academic	6_months	less_than_5	0	0	NULL	331763	11	{li: 2, re: 3}	0	0	NULL	NULL	0	0	NA	NULL	63099	0	64786	{li: 4, re: 2}	{li: 3, re: 2}	2	0	1	48	3	2	3	4	2	3	2	-2	-1	-1	1	1	1	1	1008	1438	1	0	0
1146	39	partial_explainability	explainability	NULL	academic	6_months	less_than_5	0	0	NULL	331763	11	{li: 2, re: 3}	0	0	NULL	NULL	0	0	NA	NULL	63099	0	64786	{li: 4, re: 2}	{li: 3, re: 2}	2	0	1	48	3	2	3	4	2	3	2	-2	-1	-1	1	1	1	1	1008	1438	1	0	0
1147	39	partial_explainability	explainability	NULL	academic	6_months	less_than_5	0	0	NULL	331763	9	{li: 5, re: 4}	0	0	NULL	NULL	0	0	NA	NULL	48374	0	51635	{li: 2, re: 5}	{li: 2, re: 5}	96	1	0	40	4	5	4	2	5	2	5	-1	-1	0	1	0	1	1	1008	1438	0	0	0
1148	39	partial_explainability	explainability	NULL	academic	6_months	less_than_5	0	0	NULL	331763	9	{li: 5, re: 4}	0	0	NULL	NULL	0	0	NA	NULL	48374	0	51635	{li: 2, re: 5}	{li: 2, re: 5}	96	1	0	40	4	5	4	2	5	2	5	-1	-1	0	1	0	1	1	1008	1438	0	0	0
1149	39	partial_explainability	explainability	NULL	academic	6_months	less_than_5	0	0	NULL	331763	4	{li: 3, re: 3}	0	0	NULL	NULL	0	0	NA	NULL	62973	0	64256	{li: 2, re: 2}	{li: 2, re: 3}	2	0	1	47	5	3	3	2	2	2	3	2	0	1	1	1	1	1	1008	1438	0	1	0
1150	39	partial_explainability	explainability	NULL	academic	6_months	less_than_5	0	0	NULL	331763	4	{li: 3, re: 3}	0	0	NULL	NULL	0	0	NA	NULL	62973	0	64256	{li: 2, re: 2}	{li: 2, re: 3}	2	0	1	47	5	3	3	2	2	2	3	2	0	1	1	1	1	1	1008	1438	0	1	0
1151	39	partial_explainability	explainability	NULL	academic	6_months	less_than_5	0	0	NULL	331763	10	{li: 4, re: 2}	0	54219	NULL	NULL	1748	1	NA	NULL	62898	0	103295	{li: 2, re: 3}	{li: 2, re: 2}	0	0	0	82	6	4	2	2	3	2	2	-1	2	-1	1	1	1	0	1008	1438	0	1	1
1152	39	partial_explainability	explainability	NULL	academic	6_months	less_than_5	0	0	NULL	331763	10	{li: 4, re: 2}	0	54219	NULL	NULL	1748	1	NA	NULL	62898	0	103295	{li: 2, re: 3}	{li: 2, re: 2}	0	0	0	82	6	4	2	2	3	2	2	-1	2	-1	1	1	1	0	1008	1438	0	1	1
1153	39	partial_explainability	explainability	NULL	academic	6_months	less_than_5	0	0	NULL	331763	8	{li: 3, re: 2}	0	0	NULL	NULL	0	0	NA	NULL	49926	0	55353	{li: 2, re: 4}	{li: 2, re: 4}	89	1	1	47	7	3	2	2	4	2	4	-2	-2	0	1	0	1	1	1008	1438	0	0	0
1154	39	partial_explainability	explainability	NULL	academic	6_months	less_than_5	0	0	NULL	331763	8	{li: 3, re: 2}	0	0	NULL	NULL	0	0	NA	NULL	49926	0	55353	{li: 2, re: 4}	{li: 2, re: 4}	89	1	1	47	7	3	2	2	4	2	4	-2	-2	0	1	0	1	1	1008	1438	0	0	0
1155	39	partial_explainability	explainability	NULL	academic	6_months	less_than_5	0	0	NULL	331763	6	{li: 1, re: 1}	0	0	NULL	NULL	0	0	NA	NULL	87729	0	90476	{li: 4, re: 2}	{li: 2, re: 2}	0	0	1	45	8	2	2	4	2	2	2	-2	0	-2	1	2	1	1	1008	1438	1	0	0
1156	39	partial_explainability	explainability	NULL	academic	6_months	less_than_5	0	0	NULL	331763	6	{li: 1, re: 1}	0	0	NULL	NULL	0	0	NA	NULL	87729	0	90476	{li: 4, re: 2}	{li: 2, re: 2}	0	0	1	45	8	2	2	4	2	2	2	-2	0	-2	1	2	1	1	1008	1438	1	0	0
1157	39	partial_explainability	explainability	NULL	academic	6_months	less_than_5	0	0	NULL	331763	14	{li: 1, re: 3}	0	0	NULL	NULL	0	0	NA	NULL	86061	0	88993	{li: 2, re: 3}	{li: 2, re: 3}	2	1	0	75	9	2	3	2	3	2	3	0	0	0	0	0	1	1	1008	1438	0	0	0
1158	39	partial_explainability	explainability	NULL	academic	6_months	less_than_5	0	0	NULL	331763	14	{li: 1, re: 3}	0	0	NULL	NULL	0	0	NA	NULL	86061	0	88993	{li: 2, re: 3}	{li: 2, re: 3}	2	1	0	75	9	2	3	2	3	2	3	0	0	0	0	0	1	1	1008	1438	0	0	0
1159	39	partial_explainability	explainability	NULL	academic	6_months	less_than_5	0	0	NULL	331763	13	{li: 1, re: 2}	0	52522	NULL	NULL	10806	3	NA	NULL	79820	0	81815	{li: 3, re: 2}	{li: 4, re: 2}	62	0	0	50	10	2	2	3	2	4	2	-1	-2	1	1	1	1	0	1008	1438	1	0	3
1160	39	partial_explainability	explainability	NULL	academic	6_months	less_than_5	0	0	NULL	331763	13	{li: 1, re: 2}	0	52522	NULL	NULL	10806	3	NA	NULL	79820	0	81815	{li: 3, re: 2}	{li: 4, re: 2}	62	0	0	50	10	2	2	3	2	4	2	-1	-2	1	1	1	1	0	1008	1438	1	0	3
1161	39	partial_explainability	explainability	NULL	academic	6_months	less_than_5	0	0	NULL	331763	15	{li: 1, re: 4}	0	0	NULL	NULL	0	0	NA	NULL	61828	0	66084	{li: 2, re: 2}	{li: 2, re: 4}	74	0	0	39	11	2	4	2	2	2	4	2	0	2	1	2	1	1	1008	1438	0	1	0
1162	39	partial_explainability	explainability	NULL	academic	6_months	less_than_5	0	0	NULL	331763	15	{li: 1, re: 4}	0	0	NULL	NULL	0	0	NA	NULL	61828	0	66084	{li: 2, re: 2}	{li: 2, re: 4}	74	0	0	39	11	2	4	2	2	2	4	2	0	2	1	2	1	1	1008	1438	0	1	0
1163	39	partial_explainability	explainability	NULL	academic	6_months	less_than_5	0	0	NULL	331763	7	{li: 4, re: 1}	0	20288	NULL	NULL	5514	4	NA	NULL	53551	0	63896	{li: 2, re: 4}	{li: 2, re: 4}	87	1	1	46	12	4	2	2	4	2	4	-2	-2	0	1	0	1	0	1008	1438	0	0	4
1164	39	partial_explainability	explainability	NULL	academic	6_months	less_than_5	0	0	NULL	331763	7	{li: 4, re: 1}	0	20288	NULL	NULL	5514	4	NA	NULL	53551	0	63896	{li: 2, re: 4}	{li: 2, re: 4}	87	1	1	46	12	4	2	2	4	2	4	-2	-2	0	1	0	1	0	1008	1438	0	0	4
1165	39	partial_explainability	explainability	NULL	academic	6_months	less_than_5	0	0	NULL	331763	1	{li: 2, re: 1}	0	12176	NULL	NULL	5297	2	NA	NULL	30763	0	33984	{li: 2, re: 3}	{li: 2, re: 2}	0	0	0	42	13	2	2	2	3	2	2	-1	0	-1	1	1	1	0	1008	1438	0	1	2
1166	39	partial_explainability	explainability	NULL	academic	6_months	less_than_5	0	0	NULL	331763	1	{li: 2, re: 1}	0	12176	NULL	NULL	5297	2	NA	NULL	30763	0	33984	{li: 2, re: 3}	{li: 2, re: 2}	0	0	0	42	13	2	2	2	3	2	2	-1	0	-1	1	1	1	0	1008	1438	0	1	2
1167	39	partial_explainability	explainability	NULL	academic	6_months	less_than_5	0	0	NULL	331763	12	{li: 1, re: 1}	0	6603	NULL	NULL	881	1	NA	NULL	16307	0	18558	{li: 2, re: 2}	{li: 2, re: 2}	0	1	1	50	14	2	2	2	2	2	2	0	0	0	0	0	1	0	1008	1438	0	0	1
1168	39	partial_explainability	explainability	NULL	academic	6_months	less_than_5	0	0	NULL	331763	12	{li: 1, re: 1}	0	6603	NULL	NULL	881	1	NA	NULL	16307	0	18558	{li: 2, re: 2}	{li: 2, re: 2}	0	1	1	50	14	2	2	2	2	2	2	0	0	0	0	0	1	0	1008	1438	0	0	1
1169	39	partial_explainability	explainability	NULL	academic	6_months	less_than_5	0	0	NULL	331763	2	{li: 2, re: 2}	0	5534	NULL	NULL	1146	1	NA	NULL	26251	0	27807	{li: 2, re: 2}	{li: 2, re: 2}	0	1	1	58	15	2	2	2	2	2	2	0	0	0	0	0	1	0	1008	1438	0	0	1
1170	39	partial_explainability	explainability	NULL	academic	6_months	less_than_5	0	0	NULL	331763	2	{li: 2, re: 2}	0	5534	NULL	NULL	1146	1	NA	NULL	26251	0	27807	{li: 2, re: 2}	{li: 2, re: 2}	0	1	1	58	15	2	2	2	2	2	2	0	0	0	0	0	1	0	1008	1438	0	0	1
1171	40	univalence	priming	1	academic	more_than_1_year	20_to_50	0	0	NULL	185966	5	{li: 1, re: 4}	9463	29983	0	0	20000	6	166	1	95265	0	118868	{li: 2, re: 2}	{li: 2, re: 3}	2	0	0	41	1	2	4	2	2	2	3	2	1	1	1	1	0	0	772	1347	0	1	6
1172	40	univalence	priming	1	academic	more_than_1_year	20_to_50	0	0	NULL	185966	5	{li: 1, re: 4}	9463	29983	0	0	20000	6	166	1	95265	0	118868	{li: 2, re: 2}	{li: 2, re: 3}	2	0	0	41	1	2	4	2	2	2	3	2	1	1	1	1	0	0	772	1347	0	1	6
1173	40	univalence	priming	1	academic	more_than_1_year	20_to_50	0	0	NULL	185966	3	{li: 4, re: 2}	31084	15756	0	0	16234	3	0	0	36982	0	39764	{li: 3, re: 2}	{li: 3, re: 2}	1	1	1	40	2	4	2	3	2	3	2	1	1	0	1	0	0	0	772	1347	0	0	3
1174	40	univalence	priming	1	academic	more_than_1_year	20_to_50	0	0	NULL	185966	3	{li: 4, re: 2}	31084	15756	0	0	16234	3	0	0	36982	0	39764	{li: 3, re: 2}	{li: 3, re: 2}	1	1	1	40	2	4	2	3	2	3	2	1	1	0	1	0	0	0	772	1347	0	0	3
1175	40	univalence	priming	1	academic	more_than_1_year	20_to_50	0	0	NULL	185966	11	{li: 3, re: 2}	11536	16238	0	0	5188	3	0	0	27727	0	29604	{li: 4, re: 2}	{li: 3, re: 2}	2	0	1	48	3	3	2	4	2	3	2	-1	0	-1	1	1	0	0	772	1347	1	0	3
1176	40	univalence	priming	1	academic	more_than_1_year	20_to_50	0	0	NULL	185966	11	{li: 3, re: 2}	11536	16238	0	0	5188	3	0	0	27727	0	29604	{li: 4, re: 2}	{li: 3, re: 2}	2	0	1	48	3	3	2	4	2	3	2	-1	0	-1	1	1	0	0	772	1347	1	0	3
1177	40	univalence	priming	1	academic	more_than_1_year	20_to_50	0	0	NULL	185966	9	{li: 3, re: 5}	36411	7235	0	0	6388	3	24	1	18121	0	40104	{li: 2, re: 5}	{li: 2, re: 5}	96	1	0	40	4	3	5	2	5	2	5	0	0	0	0	0	0	0	772	1347	0	0	3
1178	40	univalence	priming	1	academic	more_than_1_year	20_to_50	0	0	NULL	185966	9	{li: 3, re: 5}	36411	7235	0	0	6388	3	24	1	18121	0	40104	{li: 2, re: 5}	{li: 2, re: 5}	96	1	0	40	4	3	5	2	5	2	5	0	0	0	0	0	0	0	772	1347	0	0	3
1179	40	univalence	priming	1	academic	more_than_1_year	20_to_50	0	0	NULL	185966	4	{li: 1, re: 4}	40039	16704	0	0	7978	4	0	0	27762	0	54205	{li: 2, re: 2}	{li: 2, re: 3}	2	0	1	47	5	2	4	2	2	2	3	2	1	1	1	1	0	0	772	1347	0	1	4
1180	40	univalence	priming	1	academic	more_than_1_year	20_to_50	0	0	NULL	185966	4	{li: 1, re: 4}	40039	16704	0	0	7978	4	0	0	27762	0	54205	{li: 2, re: 2}	{li: 2, re: 3}	2	0	1	47	5	2	4	2	2	2	3	2	1	1	1	1	0	0	772	1347	0	1	4
1181	40	univalence	priming	1	academic	more_than_1_year	20_to_50	0	0	NULL	185966	10	{li: 2, re: 2}	35925	16466	0	0	8556	2	0	0	34403	1	103719	{li: 2, re: 3}	{li: 2, re: 2}	0	0	0	82	6	2	2	2	3	2	2	-1	0	-1	1	1	0	0	772	1347	0	1	2
1182	40	univalence	priming	1	academic	more_than_1_year	20_to_50	0	0	NULL	185966	10	{li: 2, re: 2}	35925	16466	0	0	8556	2	0	0	34403	1	103719	{li: 2, re: 3}	{li: 2, re: 2}	0	0	0	82	6	2	2	2	3	2	2	-1	0	-1	1	1	0	0	772	1347	0	1	2
1183	40	univalence	priming	1	academic	more_than_1_year	20_to_50	0	0	NULL	185966	8	{li: 2, re: 4}	27143	9399	0	0	7438	3	0	0	25623	0	32985	{li: 2, re: 4}	{li: 2, re: 4}	89	1	1	47	7	2	4	2	4	2	4	0	0	0	0	0	0	0	772	1347	0	0	3
1184	40	univalence	priming	1	academic	more_than_1_year	20_to_50	0	0	NULL	185966	8	{li: 2, re: 4}	27143	9399	0	0	7438	3	0	0	25623	0	32985	{li: 2, re: 4}	{li: 2, re: 4}	89	1	1	47	7	2	4	2	4	2	4	0	0	0	0	0	0	0	772	1347	0	0	3
1185	40	univalence	priming	1	academic	more_than_1_year	20_to_50	0	0	NULL	185966	6	{li: 2, re: 2}	23203	12295	0	0	7266	1	0	0	21649	0	27295	{li: 4, re: 2}	{li: 2, re: 2}	0	0	1	45	8	2	2	4	2	2	2	-2	0	-2	1	2	0	0	772	1347	1	0	1
1186	40	univalence	priming	1	academic	more_than_1_year	20_to_50	0	0	NULL	185966	6	{li: 2, re: 2}	23203	12295	0	0	7266	1	0	0	21649	0	27295	{li: 4, re: 2}	{li: 2, re: 2}	0	0	1	45	8	2	2	4	2	2	2	-2	0	-2	1	2	0	0	772	1347	1	0	1
1187	40	univalence	priming	1	academic	more_than_1_year	20_to_50	0	0	NULL	185966	14	{li: 2, re: 4}	50076	12856	0	0	7331	7	46	2	48729	3	59552	{li: 2, re: 3}	{li: 2, re: 3}	2	1	0	75	9	2	4	2	3	2	3	1	1	0	1	0	0	0	772	1347	0	0	7
1188	40	univalence	priming	1	academic	more_than_1_year	20_to_50	0	0	NULL	185966	14	{li: 2, re: 4}	50076	12856	0	0	7331	7	46	2	48729	3	59552	{li: 2, re: 3}	{li: 2, re: 3}	2	1	0	75	9	2	4	2	3	2	3	1	1	0	1	0	0	0	772	1347	0	0	7
1189	40	univalence	priming	1	academic	more_than_1_year	20_to_50	0	0	NULL	185966	13	{li: 4, re: 2}	56687	9436	0	0	15276	7	0	0	55183	2	64357	{li: 3, re: 2}	{li: 4, re: 2}	62	0	0	50	10	4	2	3	2	4	2	1	0	1	1	1	0	0	772	1347	1	0	7
1190	40	univalence	priming	1	academic	more_than_1_year	20_to_50	0	0	NULL	185966	13	{li: 4, re: 2}	56687	9436	0	0	15276	7	0	0	55183	2	64357	{li: 3, re: 2}	{li: 4, re: 2}	62	0	0	50	10	4	2	3	2	4	2	1	0	1	1	1	0	0	772	1347	1	0	7
1191	40	univalence	priming	1	academic	more_than_1_year	20_to_50	0	0	NULL	185966	15	{li: 2, re: 5}	54915	25605	0	0	10931	4	0	0	52291	0	59792	{li: 2, re: 2}	{li: 2, re: 4}	74	0	0	39	11	2	5	2	2	2	4	3	1	2	1	2	0	0	772	1347	0	1	4
1192	40	univalence	priming	1	academic	more_than_1_year	20_to_50	0	0	NULL	185966	15	{li: 2, re: 5}	54915	25605	0	0	10931	4	0	0	52291	0	59792	{li: 2, re: 2}	{li: 2, re: 4}	74	0	0	39	11	2	5	2	2	2	4	3	1	2	1	2	0	0	772	1347	0	1	4
1193	40	univalence	priming	1	academic	more_than_1_year	20_to_50	0	0	NULL	185966	7	{li: 2, re: 4}	55730	12119	0	0	6627	3	0	0	50682	0	59573	{li: 2, re: 4}	{li: 2, re: 4}	87	1	1	46	12	2	4	2	4	2	4	0	0	0	0	0	0	0	772	1347	0	0	3
1194	40	univalence	priming	1	academic	more_than_1_year	20_to_50	0	0	NULL	185966	7	{li: 2, re: 4}	55730	12119	0	0	6627	3	0	0	50682	0	59573	{li: 2, re: 4}	{li: 2, re: 4}	87	1	1	46	12	2	4	2	4	2	4	0	0	0	0	0	0	0	772	1347	0	0	3
1195	40	univalence	priming	1	academic	more_than_1_year	20_to_50	0	0	NULL	185966	1	{li: 2, re: 2}	21918	10993	0	0	11950	1	0	0	20782	0	22943	{li: 2, re: 3}	{li: 2, re: 2}	0	0	0	42	13	2	2	2	3	2	2	-1	0	-1	1	1	0	0	772	1347	0	1	1
1196	40	univalence	priming	1	academic	more_than_1_year	20_to_50	0	0	NULL	185966	1	{li: 2, re: 2}	21918	10993	0	0	11950	1	0	0	20782	0	22943	{li: 2, re: 3}	{li: 2, re: 2}	0	0	0	42	13	2	2	2	3	2	2	-1	0	-1	1	1	0	0	772	1347	0	1	1
1197	40	univalence	priming	1	academic	more_than_1_year	20_to_50	0	0	NULL	185966	12	{li: 2, re: 2}	15815	8932	71	1	1102	1	0	0	14464	1	19612	{li: 2, re: 2}	{li: 2, re: 2}	0	1	1	50	14	2	2	2	2	2	2	0	0	0	0	0	0	0	772	1347	0	0	1
1198	40	univalence	priming	1	academic	more_than_1_year	20_to_50	0	0	NULL	185966	12	{li: 2, re: 2}	15815	8932	71	1	1102	1	0	0	14464	1	19612	{li: 2, re: 2}	{li: 2, re: 2}	0	1	1	50	14	2	2	2	2	2	2	0	0	0	0	0	0	0	772	1347	0	0	1
1199	40	univalence	priming	1	academic	more_than_1_year	20_to_50	0	0	NULL	185966	2	{li: 2, re: 2}	15763	9938	0	0	1340	1	120	3	14498	0	17372	{li: 2, re: 2}	{li: 2, re: 2}	0	1	1	58	15	2	2	2	2	2	2	0	0	0	0	0	0	0	772	1347	0	0	1
1200	40	univalence	priming	1	academic	more_than_1_year	20_to_50	0	0	NULL	185966	2	{li: 2, re: 2}	15763	9938	0	0	1340	1	120	3	14498	0	17372	{li: 2, re: 2}	{li: 2, re: 2}	0	1	1	58	15	2	2	2	2	2	2	0	0	0	0	0	0	0	772	1347	0	0	1
1201	41	control	explainability	NULL	academic	6_months	less_than_5	0	0	NULL	313677	5	{li: 2, re: 3}	0	NA	NULL	NULL	NA	NA	NA	NULL	68189	0	82002	{li: 2, re: 2}	{li: 2, re: 3}	2	0	0	41	1	2	3	2	2	2	3	1	0	1	1	1	1	1	909	1321	0	1	NA
1202	41	control	explainability	NULL	academic	6_months	less_than_5	0	0	NULL	313677	5	{li: 2, re: 3}	0	NA	NULL	NULL	NA	NA	NA	NULL	68189	0	82002	{li: 2, re: 2}	{li: 2, re: 3}	2	0	0	41	1	2	3	2	2	2	3	1	0	1	1	1	1	1	909	1321	0	1	NA
1203	41	control	explainability	NULL	academic	6_months	less_than_5	0	0	NULL	313677	3	{li: 4, re: 2}	0	NA	NULL	NULL	NA	NA	NA	NULL	109306	1	119813	{li: 3, re: 2}	{li: 3, re: 2}	1	1	1	40	2	4	2	3	2	3	2	1	1	0	1	0	1	1	909	1321	0	0	NA
1204	41	control	explainability	NULL	academic	6_months	less_than_5	0	0	NULL	313677	3	{li: 4, re: 2}	0	NA	NULL	NULL	NA	NA	NA	NULL	109306	1	119813	{li: 3, re: 2}	{li: 3, re: 2}	1	1	1	40	2	4	2	3	2	3	2	1	1	0	1	0	1	1	909	1321	0	0	NA
1205	41	control	explainability	NULL	academic	6_months	less_than_5	0	0	NULL	313677	11	{li: 3, re: 2}	0	NA	NULL	NULL	NA	NA	NA	NULL	71567	0	77772	{li: 4, re: 2}	{li: 3, re: 2}	2	0	1	48	3	3	2	4	2	3	2	-1	0	-1	1	1	1	1	909	1321	1	0	NA
1206	41	control	explainability	NULL	academic	6_months	less_than_5	0	0	NULL	313677	11	{li: 3, re: 2}	0	NA	NULL	NULL	NA	NA	NA	NULL	71567	0	77772	{li: 4, re: 2}	{li: 3, re: 2}	2	0	1	48	3	3	2	4	2	3	2	-1	0	-1	1	1	1	1	909	1321	1	0	NA
1207	41	control	explainability	NULL	academic	6_months	less_than_5	0	0	NULL	313677	9	{li: 5, re: 3}	0	NA	NULL	NULL	NA	NA	NA	NULL	59758	0	75850	{li: 2, re: 5}	{li: 2, re: 5}	96	1	0	40	4	5	3	2	5	2	5	-2	-2	0	1	0	1	1	909	1321	0	0	NA
1208	41	control	explainability	NULL	academic	6_months	less_than_5	0	0	NULL	313677	9	{li: 5, re: 3}	0	NA	NULL	NULL	NA	NA	NA	NULL	59758	0	75850	{li: 2, re: 5}	{li: 2, re: 5}	96	1	0	40	4	5	3	2	5	2	5	-2	-2	0	1	0	1	1	909	1321	0	0	NA
1209	41	control	explainability	NULL	academic	6_months	less_than_5	0	0	NULL	313677	4	{li: 2, re: 3}	0	NA	NULL	NULL	NA	NA	NA	NULL	18872	0	23083	{li: 2, re: 2}	{li: 2, re: 3}	2	0	1	47	5	2	3	2	2	2	3	1	0	1	1	1	1	1	909	1321	0	1	NA
1210	41	control	explainability	NULL	academic	6_months	less_than_5	0	0	NULL	313677	4	{li: 2, re: 3}	0	NA	NULL	NULL	NA	NA	NA	NULL	18872	0	23083	{li: 2, re: 2}	{li: 2, re: 3}	2	0	1	47	5	2	3	2	2	2	3	1	0	1	1	1	1	1	909	1321	0	1	NA
1211	41	control	explainability	NULL	academic	6_months	less_than_5	0	0	NULL	313677	10	{li: 2, re: 3}	0	NA	NULL	NULL	NA	NA	NA	NULL	28973	2	107887	{li: 2, re: 3}	{li: 2, re: 2}	0	0	0	82	6	2	3	2	3	2	2	0	1	-1	0	1	1	1	909	1321	0	1	NA
1212	41	control	explainability	NULL	academic	6_months	less_than_5	0	0	NULL	313677	10	{li: 2, re: 3}	0	NA	NULL	NULL	NA	NA	NA	NULL	28973	2	107887	{li: 2, re: 3}	{li: 2, re: 2}	0	0	0	82	6	2	3	2	3	2	2	0	1	-1	0	1	1	1	909	1321	0	1	NA
1213	41	control	explainability	NULL	academic	6_months	less_than_5	0	0	NULL	313677	8	{li: 2, re: 4}	0	NA	NULL	NULL	NA	NA	NA	NULL	28413	0	32773	{li: 2, re: 4}	{li: 2, re: 4}	89	1	1	47	7	2	4	2	4	2	4	0	0	0	0	0	1	1	909	1321	0	0	NA
1214	41	control	explainability	NULL	academic	6_months	less_than_5	0	0	NULL	313677	8	{li: 2, re: 4}	0	NA	NULL	NULL	NA	NA	NA	NULL	28413	0	32773	{li: 2, re: 4}	{li: 2, re: 4}	89	1	1	47	7	2	4	2	4	2	4	0	0	0	0	0	1	1	909	1321	0	0	NA
1215	41	control	explainability	NULL	academic	6_months	less_than_5	0	0	NULL	313677	6	{li: 2, re: 2}	0	NA	NULL	NULL	NA	NA	NA	NULL	25828	0	36320	{li: 4, re: 2}	{li: 2, re: 2}	0	0	1	45	8	2	2	4	2	2	2	-2	0	-2	1	2	1	1	909	1321	1	0	NA
1216	41	control	explainability	NULL	academic	6_months	less_than_5	0	0	NULL	313677	6	{li: 2, re: 2}	0	NA	NULL	NULL	NA	NA	NA	NULL	25828	0	36320	{li: 4, re: 2}	{li: 2, re: 2}	0	0	1	45	8	2	2	4	2	2	2	-2	0	-2	1	2	1	1	909	1321	1	0	NA
1217	41	control	explainability	NULL	academic	6_months	less_than_5	0	0	NULL	313677	14	{li: 3, re: 2}	0	NA	NULL	NULL	NA	NA	NA	NULL	43794	0	51561	{li: 2, re: 3}	{li: 2, re: 3}	2	1	0	75	9	3	2	2	3	2	3	-1	-1	0	1	0	1	1	909	1321	0	0	NA
1218	41	control	explainability	NULL	academic	6_months	less_than_5	0	0	NULL	313677	14	{li: 3, re: 2}	0	NA	NULL	NULL	NA	NA	NA	NULL	43794	0	51561	{li: 2, re: 3}	{li: 2, re: 3}	2	1	0	75	9	3	2	2	3	2	3	-1	-1	0	1	0	1	1	909	1321	0	0	NA
1219	41	control	explainability	NULL	academic	6_months	less_than_5	0	0	NULL	313677	13	{li: 4, re: 2}	0	NA	NULL	NULL	NA	NA	NA	NULL	56221	0	62744	{li: 3, re: 2}	{li: 4, re: 2}	62	0	0	50	10	4	2	3	2	4	2	1	0	1	1	1	1	1	909	1321	1	0	NA
1220	41	control	explainability	NULL	academic	6_months	less_than_5	0	0	NULL	313677	13	{li: 4, re: 2}	0	NA	NULL	NULL	NA	NA	NA	NULL	56221	0	62744	{li: 3, re: 2}	{li: 4, re: 2}	62	0	0	50	10	4	2	3	2	4	2	1	0	1	1	1	1	1	909	1321	1	0	NA
1221	41	control	explainability	NULL	academic	6_months	less_than_5	0	0	NULL	313677	15	{li: 2, re: 5}	0	NA	NULL	NULL	NA	NA	NA	NULL	52705	2	64541	{li: 2, re: 2}	{li: 2, re: 4}	74	0	0	39	11	2	5	2	2	2	4	3	1	2	1	2	1	1	909	1321	0	1	NA
1222	41	control	explainability	NULL	academic	6_months	less_than_5	0	0	NULL	313677	15	{li: 2, re: 5}	0	NA	NULL	NULL	NA	NA	NA	NULL	52705	2	64541	{li: 2, re: 2}	{li: 2, re: 4}	74	0	0	39	11	2	5	2	2	2	4	3	1	2	1	2	1	1	909	1321	0	1	NA
1223	41	control	explainability	NULL	academic	6_months	less_than_5	0	0	NULL	313677	7	{li: 2, re: 4}	0	NA	NULL	NULL	NA	NA	NA	NULL	53660	1	58084	{li: 2, re: 4}	{li: 2, re: 4}	87	1	1	46	12	2	4	2	4	2	4	0	0	0	0	0	1	1	909	1321	0	0	NA
1224	41	control	explainability	NULL	academic	6_months	less_than_5	0	0	NULL	313677	7	{li: 2, re: 4}	0	NA	NULL	NULL	NA	NA	NA	NULL	53660	1	58084	{li: 2, re: 4}	{li: 2, re: 4}	87	1	1	46	12	2	4	2	4	2	4	0	0	0	0	0	1	1	909	1321	0	0	NA
1225	41	control	explainability	NULL	academic	6_months	less_than_5	0	0	NULL	313677	1	{li: 2, re: 2}	0	NA	NULL	NULL	NA	NA	NA	NULL	21930	0	26903	{li: 2, re: 3}	{li: 2, re: 2}	0	0	0	42	13	2	2	2	3	2	2	-1	0	-1	1	1	1	1	909	1321	0	1	NA
1226	41	control	explainability	NULL	academic	6_months	less_than_5	0	0	NULL	313677	1	{li: 2, re: 2}	0	NA	NULL	NULL	NA	NA	NA	NULL	21930	0	26903	{li: 2, re: 3}	{li: 2, re: 2}	0	0	0	42	13	2	2	2	3	2	2	-1	0	-1	1	1	1	1	909	1321	0	1	NA
1227	41	control	explainability	NULL	academic	6_months	less_than_5	0	0	NULL	313677	12	{li: 2, re: 2}	0	NA	NULL	NULL	NA	NA	NA	NULL	27364	0	29561	{li: 2, re: 2}	{li: 2, re: 2}	0	1	1	50	14	2	2	2	2	2	2	0	0	0	0	0	1	1	909	1321	0	0	NA
1228	41	control	explainability	NULL	academic	6_months	less_than_5	0	0	NULL	313677	12	{li: 2, re: 2}	0	NA	NULL	NULL	NA	NA	NA	NULL	27364	0	29561	{li: 2, re: 2}	{li: 2, re: 2}	0	1	1	50	14	2	2	2	2	2	2	0	0	0	0	0	1	1	909	1321	0	0	NA
1229	41	control	explainability	NULL	academic	6_months	less_than_5	0	0	NULL	313677	2	{li: 2, re: 2}	27649	NA	NULL	NULL	NA	NA	NA	NULL	25287	0	37731	{li: 2, re: 2}	{li: 2, re: 2}	0	1	1	58	15	2	2	2	2	2	2	0	0	0	0	0	0	1	909	1321	0	0	NA
1230	41	control	explainability	NULL	academic	6_months	less_than_5	0	0	NULL	313677	2	{li: 2, re: 2}	27649	NA	NULL	NULL	NA	NA	NA	NULL	25287	0	37731	{li: 2, re: 2}	{li: 2, re: 2}	0	1	1	58	15	2	2	2	2	2	2	0	0	0	0	0	0	1	909	1321	0	0	NA
1231	42	control	priming	NULL	academic	1_year	less_than_5	0	0	NULL	146040	5	{li: 3, re: 4}	38213	11043	30	1	6852	3	0	0	50994	2	58265	{li: 2, re: 2}	{li: 2, re: 3}	2	0	0	41	1	3	4	2	2	2	3	3	1	1	1	1	0	0	532	916	0	1	3
1232	42	control	priming	NULL	academic	1_year	less_than_5	0	0	NULL	146040	5	{li: 3, re: 4}	38213	11043	30	1	6852	3	0	0	50994	2	58265	{li: 2, re: 2}	{li: 2, re: 3}	2	0	0	41	1	3	4	2	2	2	3	3	1	1	1	1	0	0	532	916	0	1	3
1233	42	control	priming	NULL	academic	1_year	less_than_5	0	0	NULL	146040	3	{li: 2, re: 4}	37292	10592	0	0	11474	3	0	0	21986	2	39436	{li: 3, re: 2}	{li: 3, re: 2}	1	1	1	40	2	2	4	3	2	3	2	-1	-1	0	1	0	0	0	532	916	0	0	3
1234	42	control	priming	NULL	academic	1_year	less_than_5	0	0	NULL	146040	3	{li: 2, re: 4}	37292	10592	0	0	11474	3	0	0	21986	2	39436	{li: 3, re: 2}	{li: 3, re: 2}	1	1	1	40	2	2	4	3	2	3	2	-1	-1	0	1	0	0	0	532	916	0	0	3
1235	42	control	priming	NULL	academic	1_year	less_than_5	0	0	NULL	146040	11	{li: 4, re: 3}	28666	4730	0	0	984	1	0	0	24825	3	38215	{li: 4, re: 2}	{li: 3, re: 2}	2	0	1	48	3	4	3	4	2	3	2	0	1	-1	0	1	0	0	532	916	1	0	1
1236	42	control	priming	NULL	academic	1_year	less_than_5	0	0	NULL	146040	11	{li: 4, re: 3}	28666	4730	0	0	984	1	0	0	24825	3	38215	{li: 4, re: 2}	{li: 3, re: 2}	2	0	1	48	3	4	3	4	2	3	2	0	1	-1	0	1	0	0	532	916	1	0	1
1237	42	control	priming	NULL	academic	1_year	less_than_5	0	0	NULL	146040	9	{li: 2, re: 4}	173010	90933	0	0	71008	2	0	0	162425	3	186391	{li: 2, re: 5}	{li: 2, re: 5}	96	1	0	40	4	2	4	2	5	2	5	-1	-1	0	1	0	0	0	532	916	0	0	2
1238	42	control	priming	NULL	academic	1_year	less_than_5	0	0	NULL	146040	9	{li: 2, re: 4}	173010	90933	0	0	71008	2	0	0	162425	3	186391	{li: 2, re: 5}	{li: 2, re: 5}	96	1	0	40	4	2	4	2	5	2	5	-1	-1	0	1	0	0	0	532	916	0	0	2
1239	42	control	priming	NULL	academic	1_year	less_than_5	0	0	NULL	146040	4	{li: 2, re: 3}	13580	5061	0	0	3413	2	0	0	12889	0	17789	{li: 2, re: 2}	{li: 2, re: 3}	2	0	1	47	5	2	3	2	2	2	3	1	0	1	1	1	0	0	532	916	0	1	2
1240	42	control	priming	NULL	academic	1_year	less_than_5	0	0	NULL	146040	4	{li: 2, re: 3}	13580	5061	0	0	3413	2	0	0	12889	0	17789	{li: 2, re: 2}	{li: 2, re: 3}	2	0	1	47	5	2	3	2	2	2	3	1	0	1	1	1	0	0	532	916	0	1	2
1241	42	control	priming	NULL	academic	1_year	less_than_5	0	0	NULL	146040	10	{li: 2, re: 2}	13410	8475	0	0	6018	1	0	0	12141	0	14477	{li: 2, re: 3}	{li: 2, re: 2}	0	0	0	82	6	2	2	2	3	2	2	-1	0	-1	1	1	0	0	532	916	0	1	1
1242	42	control	priming	NULL	academic	1_year	less_than_5	0	0	NULL	146040	10	{li: 2, re: 2}	13410	8475	0	0	6018	1	0	0	12141	0	14477	{li: 2, re: 3}	{li: 2, re: 2}	0	0	0	82	6	2	2	2	3	2	2	-1	0	-1	1	1	0	0	532	916	0	1	1
1243	42	control	priming	NULL	academic	1_year	less_than_5	0	0	NULL	146040	8	{li: 3, re: 4}	19799	2715	0	0	831	1	24	1	14229	0	24130	{li: 2, re: 4}	{li: 2, re: 4}	89	1	1	47	7	3	4	2	4	2	4	0	0	0	0	0	0	0	532	916	0	0	1
1244	42	control	priming	NULL	academic	1_year	less_than_5	0	0	NULL	146040	8	{li: 3, re: 4}	19799	2715	0	0	831	1	24	1	14229	0	24130	{li: 2, re: 4}	{li: 2, re: 4}	89	1	1	47	7	3	4	2	4	2	4	0	0	0	0	0	0	0	532	916	0	0	1
1245	42	control	priming	NULL	academic	1_year	less_than_5	0	0	NULL	146040	6	{li: 2, re: 2}	9237	3620	0	0	1235	1	0	0	7970	2	13039	{li: 4, re: 2}	{li: 2, re: 2}	0	0	1	45	8	2	2	4	2	2	2	-2	0	-2	1	2	0	0	532	916	1	0	1
1246	42	control	priming	NULL	academic	1_year	less_than_5	0	0	NULL	146040	6	{li: 2, re: 2}	9237	3620	0	0	1235	1	0	0	7970	2	13039	{li: 4, re: 2}	{li: 2, re: 2}	0	0	1	45	8	2	2	4	2	2	2	-2	0	-2	1	2	0	0	532	916	1	0	1
1247	42	control	priming	NULL	academic	1_year	less_than_5	0	0	NULL	146040	14	{li: 2, re: 3}	11761	6229	0	0	2131	2	48	1	14580	0	18945	{li: 2, re: 3}	{li: 2, re: 3}	2	1	0	75	9	2	3	2	3	2	3	0	0	0	0	0	0	0	532	916	0	0	2
1248	42	control	priming	NULL	academic	1_year	less_than_5	0	0	NULL	146040	14	{li: 2, re: 3}	11761	6229	0	0	2131	2	48	1	14580	0	18945	{li: 2, re: 3}	{li: 2, re: 3}	2	1	0	75	9	2	3	2	3	2	3	0	0	0	0	0	0	0	532	916	0	0	2
1249	42	control	priming	NULL	academic	1_year	less_than_5	0	0	NULL	146040	13	{li: 4, re: 2}	16534	5134	0	0	12077	3	0	0	12499	0	18767	{li: 3, re: 2}	{li: 4, re: 2}	62	0	0	50	10	4	2	3	2	4	2	1	0	1	1	1	0	0	532	916	1	0	3
1250	42	control	priming	NULL	academic	1_year	less_than_5	0	0	NULL	146040	13	{li: 4, re: 2}	16534	5134	0	0	12077	3	0	0	12499	0	18767	{li: 3, re: 2}	{li: 4, re: 2}	62	0	0	50	10	4	2	3	2	4	2	1	0	1	1	1	0	0	532	916	1	0	3
1251	42	control	priming	NULL	academic	1_year	less_than_5	0	0	NULL	146040	15	{li: 2, re: 4}	22012	14011	0	0	1263	1	0	0	23808	0	26257	{li: 2, re: 2}	{li: 2, re: 4}	74	0	0	39	11	2	4	2	2	2	4	2	0	2	1	2	0	0	532	916	0	1	1
1252	42	control	priming	NULL	academic	1_year	less_than_5	0	0	NULL	146040	15	{li: 2, re: 4}	22012	14011	0	0	1263	1	0	0	23808	0	26257	{li: 2, re: 2}	{li: 2, re: 4}	74	0	0	39	11	2	4	2	2	2	4	2	0	2	1	2	0	0	532	916	0	1	1
1253	42	control	priming	NULL	academic	1_year	less_than_5	0	0	NULL	146040	7	{li: 2, re: 4}	12593	10824	0	0	4770	1	0	0	8557	0	15594	{li: 2, re: 4}	{li: 2, re: 4}	87	1	1	46	12	2	4	2	4	2	4	0	0	0	0	0	0	0	532	916	0	0	1
1254	42	control	priming	NULL	academic	1_year	less_than_5	0	0	NULL	146040	7	{li: 2, re: 4}	12593	10824	0	0	4770	1	0	0	8557	0	15594	{li: 2, re: 4}	{li: 2, re: 4}	87	1	1	46	12	2	4	2	4	2	4	0	0	0	0	0	0	0	532	916	0	0	1
1255	42	control	priming	NULL	academic	1_year	less_than_5	0	0	NULL	146040	1	{li: 2, re: 2}	6989	0	0	0	0	0	0	0	8526	0	10024	{li: 2, re: 3}	{li: 2, re: 2}	0	0	0	42	13	2	2	2	3	2	2	-1	0	-1	1	1	0	1	532	916	0	1	0
1256	42	control	priming	NULL	academic	1_year	less_than_5	0	0	NULL	146040	1	{li: 2, re: 2}	6989	0	0	0	0	0	0	0	8526	0	10024	{li: 2, re: 3}	{li: 2, re: 2}	0	0	0	42	13	2	2	2	3	2	2	-1	0	-1	1	1	0	1	532	916	0	1	0
1257	42	control	priming	NULL	academic	1_year	less_than_5	0	0	NULL	146040	12	{li: 2, re: 2}	17203	15341	0	0	4830	1	0	0	18620	0	20171	{li: 2, re: 2}	{li: 2, re: 2}	0	1	1	50	14	2	2	2	2	2	2	0	0	0	0	0	0	0	532	916	0	0	1
1258	42	control	priming	NULL	academic	1_year	less_than_5	0	0	NULL	146040	12	{li: 2, re: 2}	17203	15341	0	0	4830	1	0	0	18620	0	20171	{li: 2, re: 2}	{li: 2, re: 2}	0	1	1	50	14	2	2	2	2	2	2	0	0	0	0	0	0	0	532	916	0	0	1
1259	42	control	priming	NULL	academic	1_year	less_than_5	0	0	NULL	146040	2	{li: 2, re: 2}	9126	7240	0	0	4484	1	0	0	10556	0	11724	{li: 2, re: 2}	{li: 2, re: 2}	0	1	1	58	15	2	2	2	2	2	2	0	0	0	0	0	0	0	532	916	0	0	1
1260	42	control	priming	NULL	academic	1_year	less_than_5	0	0	NULL	146040	2	{li: 2, re: 2}	9126	7240	0	0	4484	1	0	0	10556	0	11724	{li: 2, re: 2}	{li: 2, re: 2}	0	1	1	58	15	2	2	2	2	2	2	0	0	0	0	0	0	0	532	916	0	0	1
1261	43	full_explainability	explainability	NULL	non_academic_private	1_week	less_than_5	0	0	NULL	397946	5	{li: 2, re: 5}	9846	0	0	0	0	0	0	0	279948	0	285997	{li: 2, re: 2}	{li: 2, re: 3}	2	0	0	41	1	2	5	2	2	2	3	3	2	1	1	1	0	1	1660	3710	0	1	0
1262	43	full_explainability	explainability	NULL	non_academic_private	1_week	less_than_5	0	0	NULL	397946	5	{li: 2, re: 5}	9846	0	0	0	0	0	0	0	279948	0	285997	{li: 2, re: 2}	{li: 2, re: 3}	2	0	0	41	1	2	5	2	2	2	3	3	2	1	1	1	0	1	1660	3710	0	1	0
1263	43	full_explainability	explainability	NULL	non_academic_private	1_week	less_than_5	0	0	NULL	397946	3	{li: 2, re: 2}	5807	0	0	0	0	0	0	0	156699	0	163739	{li: 3, re: 2}	{li: 3, re: 2}	1	1	1	40	2	2	2	3	2	3	2	-1	-1	0	1	0	0	1	1660	3710	0	0	0
1264	43	full_explainability	explainability	NULL	non_academic_private	1_week	less_than_5	0	0	NULL	397946	3	{li: 2, re: 2}	5807	0	0	0	0	0	0	0	156699	0	163739	{li: 3, re: 2}	{li: 3, re: 2}	1	1	1	40	2	2	2	3	2	3	2	-1	-1	0	1	0	0	1	1660	3710	0	0	0
1265	43	full_explainability	explainability	NULL	non_academic_private	1_week	less_than_5	0	0	NULL	397946	11	{li: 4, re: 2}	5192	0	0	0	0	0	0	0	124841	0	129955	{li: 4, re: 2}	{li: 3, re: 2}	2	0	1	48	3	4	2	4	2	3	2	0	1	-1	0	1	0	1	1660	3710	1	0	0
1266	43	full_explainability	explainability	NULL	non_academic_private	1_week	less_than_5	0	0	NULL	397946	11	{li: 4, re: 2}	5192	0	0	0	0	0	0	0	124841	0	129955	{li: 4, re: 2}	{li: 3, re: 2}	2	0	1	48	3	4	2	4	2	3	2	0	1	-1	0	1	0	1	1660	3710	1	0	0
1267	43	full_explainability	explainability	NULL	non_academic_private	1_week	less_than_5	0	0	NULL	397946	9	{li: 2, re: 5}	4273	0	0	0	0	0	0	0	49794	0	54574	{li: 2, re: 5}	{li: 2, re: 5}	96	1	0	40	4	2	5	2	5	2	5	0	0	0	0	0	0	1	1660	3710	0	0	0
1268	43	full_explainability	explainability	NULL	non_academic_private	1_week	less_than_5	0	0	NULL	397946	9	{li: 2, re: 5}	4273	0	0	0	0	0	0	0	49794	0	54574	{li: 2, re: 5}	{li: 2, re: 5}	96	1	0	40	4	2	5	2	5	2	5	0	0	0	0	0	0	1	1660	3710	0	0	0
1269	43	full_explainability	explainability	NULL	non_academic_private	1_week	less_than_5	0	0	NULL	397946	4	{li: 2, re: 4}	5635	67928	0	0	11984	1	0	0	96671	0	102586	{li: 2, re: 2}	{li: 2, re: 3}	2	0	1	47	5	2	4	2	2	2	3	2	1	1	1	1	0	0	1660	3710	0	1	1
1270	43	full_explainability	explainability	NULL	non_academic_private	1_week	less_than_5	0	0	NULL	397946	4	{li: 2, re: 4}	5635	67928	0	0	11984	1	0	0	96671	0	102586	{li: 2, re: 2}	{li: 2, re: 3}	2	0	1	47	5	2	4	2	2	2	3	2	1	1	1	1	0	0	1660	3710	0	1	1
1271	43	full_explainability	explainability	NULL	non_academic_private	1_week	less_than_5	0	0	NULL	397946	10	{li: 2, re: 5}	6076	0	0	0	0	0	0	0	28202	0	75924	{li: 2, re: 3}	{li: 2, re: 2}	0	0	0	82	6	2	5	2	3	2	2	2	3	-1	1	1	0	1	1660	3710	0	1	0
1272	43	full_explainability	explainability	NULL	non_academic_private	1_week	less_than_5	0	0	NULL	397946	10	{li: 2, re: 5}	6076	0	0	0	0	0	0	0	28202	0	75924	{li: 2, re: 3}	{li: 2, re: 2}	0	0	0	82	6	2	5	2	3	2	2	2	3	-1	1	1	0	1	1660	3710	0	1	0
1273	43	full_explainability	explainability	NULL	non_academic_private	1_week	less_than_5	0	0	NULL	397946	8	{li: 2, re: 4}	5498	0	0	0	0	0	0	0	65619	0	73274	{li: 2, re: 4}	{li: 2, re: 4}	89	1	1	47	7	2	4	2	4	2	4	0	0	0	0	0	0	1	1660	3710	0	0	0
1274	43	full_explainability	explainability	NULL	non_academic_private	1_week	less_than_5	0	0	NULL	397946	8	{li: 2, re: 4}	5498	0	0	0	0	0	0	0	65619	0	73274	{li: 2, re: 4}	{li: 2, re: 4}	89	1	1	47	7	2	4	2	4	2	4	0	0	0	0	0	0	1	1660	3710	0	0	0
1275	43	full_explainability	explainability	NULL	non_academic_private	1_week	less_than_5	0	0	NULL	397946	6	{li: 2, re: 2}	7129	49421	0	0	3557	1	0	0	64907	0	67899	{li: 4, re: 2}	{li: 2, re: 2}	0	0	1	45	8	2	2	4	2	2	2	-2	0	-2	1	2	0	0	1660	3710	1	0	1
1276	43	full_explainability	explainability	NULL	non_academic_private	1_week	less_than_5	0	0	NULL	397946	6	{li: 2, re: 2}	7129	49421	0	0	3557	1	0	0	64907	0	67899	{li: 4, re: 2}	{li: 2, re: 2}	0	0	1	45	8	2	2	4	2	2	2	-2	0	-2	1	2	0	0	1660	3710	1	0	1
1277	43	full_explainability	explainability	NULL	non_academic_private	1_week	less_than_5	0	0	NULL	397946	14	{li: 2, re: 3}	6775	0	0	0	0	0	0	0	63748	0	67762	{li: 2, re: 3}	{li: 2, re: 3}	2	1	0	75	9	2	3	2	3	2	3	0	0	0	0	0	0	1	1660	3710	0	0	0
1278	43	full_explainability	explainability	NULL	non_academic_private	1_week	less_than_5	0	0	NULL	397946	14	{li: 2, re: 3}	6775	0	0	0	0	0	0	0	63748	0	67762	{li: 2, re: 3}	{li: 2, re: 3}	2	1	0	75	9	2	3	2	3	2	3	0	0	0	0	0	0	1	1660	3710	0	0	0
1279	43	full_explainability	explainability	NULL	non_academic_private	1_week	less_than_5	0	0	NULL	397946	13	{li: 3, re: 2}	6763	0	0	0	0	0	0	0	123014	1	146275	{li: 3, re: 2}	{li: 4, re: 2}	62	0	0	50	10	3	2	3	2	4	2	0	-1	1	0	1	0	1	1660	3710	1	0	0
1280	43	full_explainability	explainability	NULL	non_academic_private	1_week	less_than_5	0	0	NULL	397946	13	{li: 3, re: 2}	6763	0	0	0	0	0	0	0	123014	1	146275	{li: 3, re: 2}	{li: 4, re: 2}	62	0	0	50	10	3	2	3	2	4	2	0	-1	1	0	1	0	1	1660	3710	1	0	0
1281	43	full_explainability	explainability	NULL	non_academic_private	1_week	less_than_5	0	0	NULL	397946	15	{li: 2, re: 3}	21048	0	0	0	0	0	0	0	183529	1	191400	{li: 2, re: 2}	{li: 2, re: 4}	74	0	0	39	11	2	3	2	2	2	4	1	-1	2	1	2	0	1	1660	3710	0	1	0
1282	43	full_explainability	explainability	NULL	non_academic_private	1_week	less_than_5	0	0	NULL	397946	15	{li: 2, re: 3}	21048	0	0	0	0	0	0	0	183529	1	191400	{li: 2, re: 2}	{li: 2, re: 4}	74	0	0	39	11	2	3	2	2	2	4	1	-1	2	1	2	0	1	1660	3710	0	1	0
1283	43	full_explainability	explainability	NULL	non_academic_private	1_week	less_than_5	0	0	NULL	397946	7	{li: 2, re: 4}	6259	0	6190	1	0	0	4868	1	32491	1	50782	{li: 2, re: 4}	{li: 2, re: 4}	87	1	1	46	12	2	4	2	4	2	4	0	0	0	0	0	0	1	1660	3710	0	0	0
1284	43	full_explainability	explainability	NULL	non_academic_private	1_week	less_than_5	0	0	NULL	397946	7	{li: 2, re: 4}	6259	0	6190	1	0	0	4868	1	32491	1	50782	{li: 2, re: 4}	{li: 2, re: 4}	87	1	1	46	12	2	4	2	4	2	4	0	0	0	0	0	0	1	1660	3710	0	0	0
1285	43	full_explainability	explainability	NULL	non_academic_private	1_week	less_than_5	0	0	NULL	397946	1	{li: 2, re: 2}	30257	0	0	0	0	0	0	0	96772	0	99236	{li: 2, re: 3}	{li: 2, re: 2}	0	0	0	42	13	2	2	2	3	2	2	-1	0	-1	1	1	0	1	1660	3710	0	1	0
1286	43	full_explainability	explainability	NULL	non_academic_private	1_week	less_than_5	0	0	NULL	397946	1	{li: 2, re: 2}	30257	0	0	0	0	0	0	0	96772	0	99236	{li: 2, re: 3}	{li: 2, re: 2}	0	0	0	42	13	2	2	2	3	2	2	-1	0	-1	1	1	0	1	1660	3710	0	1	0
1287	43	full_explainability	explainability	NULL	non_academic_private	1_week	less_than_5	0	0	NULL	397946	12	{li: 2, re: 2}	40380	0	0	0	0	0	0	0	81113	0	84105	{li: 2, re: 2}	{li: 2, re: 2}	0	1	1	50	14	2	2	2	2	2	2	0	0	0	0	0	0	1	1660	3710	0	0	0
1288	43	full_explainability	explainability	NULL	non_academic_private	1_week	less_than_5	0	0	NULL	397946	12	{li: 2, re: 2}	40380	0	0	0	0	0	0	0	81113	0	84105	{li: 2, re: 2}	{li: 2, re: 2}	0	1	1	50	14	2	2	2	2	2	2	0	0	0	0	0	0	1	1660	3710	0	0	0
1289	43	full_explainability	explainability	NULL	non_academic_private	1_week	less_than_5	0	0	NULL	397946	2	{li: 2, re: 2}	9859	0	0	0	0	0	0	0	46754	0	49363	{li: 2, re: 2}	{li: 2, re: 2}	0	1	1	58	15	2	2	2	2	2	2	0	0	0	0	0	0	1	1660	3710	0	0	0
1290	43	full_explainability	explainability	NULL	non_academic_private	1_week	less_than_5	0	0	NULL	397946	2	{li: 2, re: 2}	9859	0	0	0	0	0	0	0	46754	0	49363	{li: 2, re: 2}	{li: 2, re: 2}	0	1	1	58	15	2	2	2	2	2	2	0	0	0	0	0	0	1	1660	3710	0	0	0
1291	44	ambivalence	priming	NULL	non_academic_public	1_year	less_than_5	0	0	NULL	447599	5	{li: 2, re: 2}	72261	48313	17	1	9204	5	0	0	105027	0	107225	{li: 2, re: 2}	{li: 2, re: 3}	2	0	0	41	1	2	2	2	2	2	3	0	-1	1	0	1	0	0	2054	3153	0	1	5
1292	44	ambivalence	priming	NULL	non_academic_public	1_year	less_than_5	0	0	NULL	447599	5	{li: 2, re: 2}	72261	48313	17	1	9204	5	0	0	105027	0	107225	{li: 2, re: 2}	{li: 2, re: 3}	2	0	0	41	1	2	2	2	2	2	3	0	-1	1	0	1	0	0	2054	3153	0	1	5
1293	44	ambivalence	priming	NULL	non_academic_public	1_year	less_than_5	0	0	NULL	447599	3	{li: 2, re: 2}	102893	83798	0	0	5198	1	0	0	111628	0	117481	{li: 3, re: 2}	{li: 3, re: 2}	1	1	1	40	2	2	2	3	2	3	2	-1	-1	0	1	0	0	0	2054	3153	0	0	1
1294	44	ambivalence	priming	NULL	non_academic_public	1_year	less_than_5	0	0	NULL	447599	3	{li: 2, re: 2}	102893	83798	0	0	5198	1	0	0	111628	0	117481	{li: 3, re: 2}	{li: 3, re: 2}	1	1	1	40	2	2	2	3	2	3	2	-1	-1	0	1	0	0	0	2054	3153	0	0	1
1295	44	ambivalence	priming	NULL	non_academic_public	1_year	less_than_5	0	0	NULL	447599	11	{li: 3, re: 2}	47068	0	0	0	0	0	0	0	50606	0	53582	{li: 4, re: 2}	{li: 3, re: 2}	2	0	1	48	3	3	2	4	2	3	2	-1	0	-1	1	1	0	1	2054	3153	1	0	0
1296	44	ambivalence	priming	NULL	non_academic_public	1_year	less_than_5	0	0	NULL	447599	11	{li: 3, re: 2}	47068	0	0	0	0	0	0	0	50606	0	53582	{li: 4, re: 2}	{li: 3, re: 2}	2	0	1	48	3	3	2	4	2	3	2	-1	0	-1	1	1	0	1	2054	3153	1	0	0
1297	44	ambivalence	priming	NULL	non_academic_public	1_year	less_than_5	0	0	NULL	447599	9	{li: 2, re: 5}	52351	18078	34	2	5024	4	0	0	58118	0	84575	{li: 2, re: 5}	{li: 2, re: 5}	96	1	0	40	4	2	5	2	5	2	5	0	0	0	0	0	0	0	2054	3153	0	0	4
1298	44	ambivalence	priming	NULL	non_academic_public	1_year	less_than_5	0	0	NULL	447599	9	{li: 2, re: 5}	52351	18078	34	2	5024	4	0	0	58118	0	84575	{li: 2, re: 5}	{li: 2, re: 5}	96	1	0	40	4	2	5	2	5	2	5	0	0	0	0	0	0	0	2054	3153	0	0	4
1299	44	ambivalence	priming	NULL	non_academic_public	1_year	less_than_5	0	0	NULL	447599	4	{li: 2, re: 2}	29754	32335	17	1	4907	2	0	0	66250	0	68623	{li: 2, re: 2}	{li: 2, re: 3}	2	0	1	47	5	2	2	2	2	2	3	0	-1	1	0	1	0	0	2054	3153	0	1	2
1300	44	ambivalence	priming	NULL	non_academic_public	1_year	less_than_5	0	0	NULL	447599	4	{li: 2, re: 2}	29754	32335	17	1	4907	2	0	0	66250	0	68623	{li: 2, re: 2}	{li: 2, re: 3}	2	0	1	47	5	2	2	2	2	2	3	0	-1	1	0	1	0	0	2054	3153	0	1	2
1301	44	ambivalence	priming	NULL	non_academic_public	1_year	less_than_5	0	0	NULL	447599	10	{li: 2, re: 3}	40634	37559	0	0	1462	1	0	0	45625	0	48035	{li: 2, re: 3}	{li: 2, re: 2}	0	0	0	82	6	2	3	2	3	2	2	0	1	-1	0	1	0	0	2054	3153	0	1	1
1302	44	ambivalence	priming	NULL	non_academic_public	1_year	less_than_5	0	0	NULL	447599	10	{li: 2, re: 3}	40634	37559	0	0	1462	1	0	0	45625	0	48035	{li: 2, re: 3}	{li: 2, re: 2}	0	0	0	82	6	2	3	2	3	2	2	0	1	-1	0	1	0	0	2054	3153	0	1	1
1303	44	ambivalence	priming	NULL	non_academic_public	1_year	less_than_5	0	0	NULL	447599	8	{li: 2, re: 4}	106402	15128	0	0	3192	2	0	0	113813	0	127500	{li: 2, re: 4}	{li: 2, re: 4}	89	1	1	47	7	2	4	2	4	2	4	0	0	0	0	0	0	0	2054	3153	0	0	2
1304	44	ambivalence	priming	NULL	non_academic_public	1_year	less_than_5	0	0	NULL	447599	8	{li: 2, re: 4}	106402	15128	0	0	3192	2	0	0	113813	0	127500	{li: 2, re: 4}	{li: 2, re: 4}	89	1	1	47	7	2	4	2	4	2	4	0	0	0	0	0	0	0	2054	3153	0	0	2
1305	44	ambivalence	priming	NULL	non_academic_public	1_year	less_than_5	0	0	NULL	447599	6	{li: 2, re: 2}	1051734	1046670	0	0	2159	1	0	0	1054486	0	NA	{li: 4, re: 2}	{li: 2, re: 2}	0	0	1	45	8	2	2	4	2	2	2	-2	0	-2	1	2	0	0	2054	3153	1	0	NA
1306	44	ambivalence	priming	NULL	non_academic_public	1_year	less_than_5	0	0	NULL	447599	6	{li: 2, re: 2}	1051734	1046670	0	0	2159	1	0	0	1054486	0	NA	{li: 4, re: 2}	{li: 2, re: 2}	0	0	1	45	8	2	2	4	2	2	2	-2	0	-2	1	2	0	0	2054	3153	1	0	NA
1307	44	ambivalence	priming	NULL	non_academic_public	1_year	less_than_5	0	0	NULL	447599	14	{li: 2, re: 3}	55939	25817	0	0	1617	1	0	0	63613	0	66521	{li: 2, re: 3}	{li: 2, re: 3}	2	1	0	75	9	2	3	2	3	2	3	0	0	0	0	0	0	0	2054	3153	0	0	1
1308	44	ambivalence	priming	NULL	non_academic_public	1_year	less_than_5	0	0	NULL	447599	14	{li: 2, re: 3}	55939	25817	0	0	1617	1	0	0	63613	0	66521	{li: 2, re: 3}	{li: 2, re: 3}	2	1	0	75	9	2	3	2	3	2	3	0	0	0	0	0	0	0	2054	3153	0	0	1
1309	44	ambivalence	priming	NULL	non_academic_public	1_year	less_than_5	0	0	NULL	447599	13	{li: 2, re: 2}	77509	45974	0	0	11016	5	83	2	91487	0	99104	{li: 3, re: 2}	{li: 4, re: 2}	62	0	0	50	10	2	2	3	2	4	2	-1	-2	1	1	1	0	0	2054	3153	1	0	5
1310	44	ambivalence	priming	NULL	non_academic_public	1_year	less_than_5	0	0	NULL	447599	13	{li: 2, re: 2}	77509	45974	0	0	11016	5	83	2	91487	0	99104	{li: 3, re: 2}	{li: 4, re: 2}	62	0	0	50	10	2	2	3	2	4	2	-1	-2	1	1	1	0	0	2054	3153	1	0	5
1311	44	ambivalence	priming	NULL	non_academic_public	1_year	less_than_5	0	0	NULL	447599	15	{li: 2, re: 2}	18863	10568	0	0	2704	3	0	0	16422	0	47260	{li: 2, re: 2}	{li: 2, re: 4}	74	0	0	39	11	2	2	2	2	2	4	0	-2	2	0	2	0	0	2054	3153	0	1	3
1312	44	ambivalence	priming	NULL	non_academic_public	1_year	less_than_5	0	0	NULL	447599	15	{li: 2, re: 2}	18863	10568	0	0	2704	3	0	0	16422	0	47260	{li: 2, re: 2}	{li: 2, re: 4}	74	0	0	39	11	2	2	2	2	2	4	0	-2	2	0	2	0	0	2054	3153	0	1	3
1313	44	ambivalence	priming	NULL	non_academic_public	1_year	less_than_5	0	0	NULL	447599	7	{li: 2, re: 4}	18049	15150	0	0	12744	1	0	0	24016	0	27894	{li: 2, re: 4}	{li: 2, re: 4}	87	1	1	46	12	2	4	2	4	2	4	0	0	0	0	0	0	0	2054	3153	0	0	1
1314	44	ambivalence	priming	NULL	non_academic_public	1_year	less_than_5	0	0	NULL	447599	7	{li: 2, re: 4}	18049	15150	0	0	12744	1	0	0	24016	0	27894	{li: 2, re: 4}	{li: 2, re: 4}	87	1	1	46	12	2	4	2	4	2	4	0	0	0	0	0	0	0	2054	3153	0	0	1
1315	44	ambivalence	priming	NULL	non_academic_public	1_year	less_than_5	0	0	NULL	447599	1	{li: 2, re: 3}	76769	33179	20	1	9412	1	0	0	70498	2	78396	{li: 2, re: 3}	{li: 2, re: 2}	0	0	0	42	13	2	3	2	3	2	2	0	1	-1	0	1	0	0	2054	3153	0	1	1
1316	44	ambivalence	priming	NULL	non_academic_public	1_year	less_than_5	0	0	NULL	447599	1	{li: 2, re: 3}	76769	33179	20	1	9412	1	0	0	70498	2	78396	{li: 2, re: 3}	{li: 2, re: 2}	0	0	0	42	13	2	3	2	3	2	2	0	1	-1	0	1	0	0	2054	3153	0	1	1
1317	44	ambivalence	priming	NULL	non_academic_public	1_year	less_than_5	0	0	NULL	447599	12	{li: 2, re: 2}	17352	12035	20	1	8400	2	0	0	18574	0	21040	{li: 2, re: 2}	{li: 2, re: 2}	0	1	1	50	14	2	2	2	2	2	2	0	0	0	0	0	0	0	2054	3153	0	0	2
1318	44	ambivalence	priming	NULL	non_academic_public	1_year	less_than_5	0	0	NULL	447599	12	{li: 2, re: 2}	17352	12035	20	1	8400	2	0	0	18574	0	21040	{li: 2, re: 2}	{li: 2, re: 2}	0	1	1	50	14	2	2	2	2	2	2	0	0	0	0	0	0	0	2054	3153	0	0	2
1319	44	ambivalence	priming	NULL	non_academic_public	1_year	less_than_5	0	0	NULL	447599	2	{li: 2, re: 2}	27800	10065	0	0	1556	1	0	0	29104	0	31639	{li: 2, re: 2}	{li: 2, re: 2}	0	1	1	58	15	2	2	2	2	2	2	0	0	0	0	0	0	0	2054	3153	0	0	1
1320	44	ambivalence	priming	NULL	non_academic_public	1_year	less_than_5	0	0	NULL	447599	2	{li: 2, re: 2}	27800	10065	0	0	1556	1	0	0	29104	0	31639	{li: 2, re: 2}	{li: 2, re: 2}	0	1	1	58	15	2	2	2	2	2	2	0	0	0	0	0	0	0	2054	3153	0	0	1
1321	45	partial_explainability	explainability	NULL	non_academic_public	1_week	less_than_5	0	0	NULL	32367	5	{li: 1, re: 1}	28162	30610	NULL	NULL	7967	4	NA	NULL	69672	0	77465	{li: 2, re: 2}	{li: 2, re: 3}	2	0	0	41	1	2	2	2	2	2	3	0	-1	1	0	1	0	0	1822	2518	0	1	4
1322	45	partial_explainability	explainability	NULL	non_academic_public	1_week	less_than_5	0	0	NULL	32367	5	{li: 1, re: 1}	28162	30610	NULL	NULL	7967	4	NA	NULL	69672	0	77465	{li: 2, re: 2}	{li: 2, re: 3}	2	0	0	41	1	2	2	2	2	2	3	0	-1	1	0	1	0	0	1822	2518	0	1	4
1323	45	partial_explainability	explainability	NULL	non_academic_public	1_week	less_than_5	0	0	NULL	32367	3	{li: 3, re: 1}	0	1243913	NULL	NULL	13072	1	NA	NULL	1266425	0	NA	{li: 3, re: 2}	{li: 3, re: 2}	1	1	1	40	2	3	2	3	2	3	2	0	0	0	0	0	1	0	1822	2518	0	0	NA
1324	45	partial_explainability	explainability	NULL	non_academic_public	1_week	less_than_5	0	0	NULL	32367	3	{li: 3, re: 1}	0	1243913	NULL	NULL	13072	1	NA	NULL	1266425	0	NA	{li: 3, re: 2}	{li: 3, re: 2}	1	1	1	40	2	3	2	3	2	3	2	0	0	0	0	0	1	0	1822	2518	0	0	NA
1325	45	partial_explainability	explainability	NULL	non_academic_public	1_week	less_than_5	0	0	NULL	32367	11	{li: 2, re: 1}	0	18295	NULL	NULL	1303	1	NA	NULL	32005	0	34382	{li: 4, re: 2}	{li: 3, re: 2}	2	0	1	48	3	2	2	4	2	3	2	-2	-1	-1	1	1	1	0	1822	2518	1	0	1
1326	45	partial_explainability	explainability	NULL	non_academic_public	1_week	less_than_5	0	0	NULL	32367	11	{li: 2, re: 1}	0	18295	NULL	NULL	1303	1	NA	NULL	32005	0	34382	{li: 4, re: 2}	{li: 3, re: 2}	2	0	1	48	3	2	2	4	2	3	2	-2	-1	-1	1	1	1	0	1822	2518	1	0	1
1327	45	partial_explainability	explainability	NULL	non_academic_public	1_week	less_than_5	0	0	NULL	32367	9	{li: 4, re: 1}	0	28880	NULL	NULL	14416	2	NA	NULL	39879	1	44591	{li: 2, re: 5}	{li: 2, re: 5}	96	1	0	40	4	4	2	2	5	2	5	-3	-3	0	1	0	1	0	1822	2518	0	0	2
1328	45	partial_explainability	explainability	NULL	non_academic_public	1_week	less_than_5	0	0	NULL	32367	9	{li: 4, re: 1}	0	28880	NULL	NULL	14416	2	NA	NULL	39879	1	44591	{li: 2, re: 5}	{li: 2, re: 5}	96	1	0	40	4	4	2	2	5	2	5	-3	-3	0	1	0	1	0	1822	2518	0	0	2
1329	45	partial_explainability	explainability	NULL	non_academic_public	1_week	less_than_5	0	0	NULL	32367	4	{li: 1, re: 2}	0	19919	NULL	NULL	9193	1	NA	NULL	18615	0	29111	{li: 2, re: 2}	{li: 2, re: 3}	2	0	1	47	5	2	2	2	2	2	3	0	-1	1	0	1	1	0	1822	2518	0	1	1
1330	45	partial_explainability	explainability	NULL	non_academic_public	1_week	less_than_5	0	0	NULL	32367	4	{li: 1, re: 2}	0	19919	NULL	NULL	9193	1	NA	NULL	18615	0	29111	{li: 2, re: 2}	{li: 2, re: 3}	2	0	1	47	5	2	2	2	2	2	3	0	-1	1	0	1	1	0	1822	2518	0	1	1
1331	45	partial_explainability	explainability	NULL	non_academic_public	1_week	less_than_5	0	0	NULL	32367	10	{li: 1, re: 1}	0	5000	NULL	NULL	6520	1	NA	NULL	8320	0	11521	{li: 2, re: 3}	{li: 2, re: 2}	0	0	0	82	6	2	2	2	3	2	2	-1	0	-1	1	1	1	0	1822	2518	0	1	1
1332	45	partial_explainability	explainability	NULL	non_academic_public	1_week	less_than_5	0	0	NULL	32367	10	{li: 1, re: 1}	0	5000	NULL	NULL	6520	1	NA	NULL	8320	0	11521	{li: 2, re: 3}	{li: 2, re: 2}	0	0	0	82	6	2	2	2	3	2	2	-1	0	-1	1	1	1	0	1822	2518	0	1	1
1333	45	partial_explainability	explainability	NULL	non_academic_public	1_week	less_than_5	0	0	NULL	32367	8	{li: 1, re: 3}	0	6737	NULL	NULL	20008	5	NA	NULL	45631	0	50424	{li: 2, re: 4}	{li: 2, re: 4}	89	1	1	47	7	2	3	2	4	2	4	-1	-1	0	1	0	1	0	1822	2518	0	0	5
1334	45	partial_explainability	explainability	NULL	non_academic_public	1_week	less_than_5	0	0	NULL	32367	8	{li: 1, re: 3}	0	6737	NULL	NULL	20008	5	NA	NULL	45631	0	50424	{li: 2, re: 4}	{li: 2, re: 4}	89	1	1	47	7	2	3	2	4	2	4	-1	-1	0	1	0	1	0	1822	2518	0	0	5
1335	45	partial_explainability	explainability	NULL	non_academic_public	1_week	less_than_5	0	0	NULL	32367	6	{li: 1, re: 1}	0	6113	NULL	NULL	5535	2	NA	NULL	14852	0	16517	{li: 4, re: 2}	{li: 2, re: 2}	0	0	1	45	8	2	2	4	2	2	2	-2	0	-2	1	2	1	0	1822	2518	1	0	2
1336	45	partial_explainability	explainability	NULL	non_academic_public	1_week	less_than_5	0	0	NULL	32367	6	{li: 1, re: 1}	0	6113	NULL	NULL	5535	2	NA	NULL	14852	0	16517	{li: 4, re: 2}	{li: 2, re: 2}	0	0	1	45	8	2	2	4	2	2	2	-2	0	-2	1	2	1	0	1822	2518	1	0	2
1337	45	partial_explainability	explainability	NULL	non_academic_public	1_week	less_than_5	0	0	NULL	32367	14	{li: 1, re: 3}	0	24061	NULL	NULL	3439	2	NA	NULL	38580	0	41309	{li: 2, re: 3}	{li: 2, re: 3}	2	1	0	75	9	2	3	2	3	2	3	0	0	0	0	0	1	0	1822	2518	0	0	2
1338	45	partial_explainability	explainability	NULL	non_academic_public	1_week	less_than_5	0	0	NULL	32367	14	{li: 1, re: 3}	0	24061	NULL	NULL	3439	2	NA	NULL	38580	0	41309	{li: 2, re: 3}	{li: 2, re: 3}	2	1	0	75	9	2	3	2	3	2	3	0	0	0	0	0	1	0	1822	2518	0	0	2
1339	45	partial_explainability	explainability	NULL	non_academic_public	1_week	less_than_5	0	0	NULL	32367	13	{li: 2, re: 2}	0	7553	NULL	NULL	9695	7	NA	NULL	45923	0	48204	{li: 3, re: 2}	{li: 4, re: 2}	62	0	0	50	10	2	2	3	2	4	2	-1	-2	1	1	1	1	0	1822	2518	1	0	7
1340	45	partial_explainability	explainability	NULL	non_academic_public	1_week	less_than_5	0	0	NULL	32367	13	{li: 2, re: 2}	0	7553	NULL	NULL	9695	7	NA	NULL	45923	0	48204	{li: 3, re: 2}	{li: 4, re: 2}	62	0	0	50	10	2	2	3	2	4	2	-1	-2	1	1	1	1	0	1822	2518	1	0	7
1341	45	partial_explainability	explainability	NULL	non_academic_public	1_week	less_than_5	0	0	NULL	32367	15	{li: 2, re: 1}	0	8698	NULL	NULL	6424	5	NA	NULL	60104	0	62345	{li: 2, re: 2}	{li: 2, re: 4}	74	0	0	39	11	2	2	2	2	2	4	0	-2	2	0	2	1	0	1822	2518	0	1	5
1342	45	partial_explainability	explainability	NULL	non_academic_public	1_week	less_than_5	0	0	NULL	32367	15	{li: 2, re: 1}	0	8698	NULL	NULL	6424	5	NA	NULL	60104	0	62345	{li: 2, re: 2}	{li: 2, re: 4}	74	0	0	39	11	2	2	2	2	2	4	0	-2	2	0	2	1	0	1822	2518	0	1	5
1343	45	partial_explainability	explainability	NULL	non_academic_public	1_week	less_than_5	0	0	NULL	32367	7	{li: 4, re: 1}	0	10295	NULL	NULL	1399	1	NA	NULL	7159	0	32411	{li: 2, re: 4}	{li: 2, re: 4}	87	1	1	46	12	4	2	2	4	2	4	-2	-2	0	1	0	1	0	1822	2518	0	0	1
1344	45	partial_explainability	explainability	NULL	non_academic_public	1_week	less_than_5	0	0	NULL	32367	7	{li: 4, re: 1}	0	10295	NULL	NULL	1399	1	NA	NULL	7159	0	32411	{li: 2, re: 4}	{li: 2, re: 4}	87	1	1	46	12	4	2	2	4	2	4	-2	-2	0	1	0	1	0	1822	2518	0	0	1
1345	45	partial_explainability	explainability	NULL	non_academic_public	1_week	less_than_5	0	0	NULL	32367	1	{li: 1, re: 2}	0	4682	NULL	NULL	9046	2	NA	NULL	31112	2	45953	{li: 2, re: 3}	{li: 2, re: 2}	0	0	0	42	13	2	2	2	3	2	2	-1	0	-1	1	1	1	0	1822	2518	0	1	2
1346	45	partial_explainability	explainability	NULL	non_academic_public	1_week	less_than_5	0	0	NULL	32367	1	{li: 1, re: 2}	0	4682	NULL	NULL	9046	2	NA	NULL	31112	2	45953	{li: 2, re: 3}	{li: 2, re: 2}	0	0	0	42	13	2	2	2	3	2	2	-1	0	-1	1	1	1	0	1822	2518	0	1	2
1347	45	partial_explainability	explainability	NULL	non_academic_public	1_week	less_than_5	0	0	NULL	32367	12	{li: 1, re: 1}	0	5133	NULL	NULL	2391	2	NA	NULL	22476	0	24117	{li: 2, re: 2}	{li: 2, re: 2}	0	1	1	50	14	2	2	2	2	2	2	0	0	0	0	0	1	0	1822	2518	0	0	2
1348	45	partial_explainability	explainability	NULL	non_academic_public	1_week	less_than_5	0	0	NULL	32367	12	{li: 1, re: 1}	0	5133	NULL	NULL	2391	2	NA	NULL	22476	0	24117	{li: 2, re: 2}	{li: 2, re: 2}	0	1	1	50	14	2	2	2	2	2	2	0	0	0	0	0	1	0	1822	2518	0	0	2
1349	45	partial_explainability	explainability	NULL	non_academic_public	1_week	less_than_5	0	0	NULL	32367	2	{li: 1, re: 1}	0	9544	NULL	NULL	8065	1	NA	NULL	14847	0	17609	{li: 2, re: 2}	{li: 2, re: 2}	0	1	1	58	15	2	2	2	2	2	2	0	0	0	0	0	1	0	1822	2518	0	0	1
1350	45	partial_explainability	explainability	NULL	non_academic_public	1_week	less_than_5	0	0	NULL	32367	2	{li: 1, re: 1}	0	9544	NULL	NULL	8065	1	NA	NULL	14847	0	17609	{li: 2, re: 2}	{li: 2, re: 2}	0	1	1	58	15	2	2	2	2	2	2	0	0	0	0	0	1	0	1822	2518	0	0	1
1351	46	univalence	priming	0	non_academic_public	1_week	20_to_50	0	0	NULL	190864	5	{li: 2, re: 4}	10852	20996	0	0	5236	2	0	0	36392	0	43428	{li: 2, re: 2}	{li: 2, re: 3}	2	0	0	41	1	2	4	2	2	2	3	2	1	1	1	1	0	0	694	1577	0	1	2
1352	46	univalence	priming	0	non_academic_public	1_week	20_to_50	0	0	NULL	190864	5	{li: 2, re: 4}	10852	20996	0	0	5236	2	0	0	36392	0	43428	{li: 2, re: 2}	{li: 2, re: 3}	2	0	0	41	1	2	4	2	2	2	3	2	1	1	1	1	0	0	694	1577	0	1	2
1353	46	univalence	priming	0	non_academic_public	1_week	20_to_50	0	0	NULL	190864	3	{li: 3, re: 2}	38030	17730	0	0	6864	2	0	0	41413	0	45743	{li: 3, re: 2}	{li: 3, re: 2}	1	1	1	40	2	3	2	3	2	3	2	0	0	0	0	0	0	0	694	1577	0	0	2
1354	46	univalence	priming	0	non_academic_public	1_week	20_to_50	0	0	NULL	190864	3	{li: 3, re: 2}	38030	17730	0	0	6864	2	0	0	41413	0	45743	{li: 3, re: 2}	{li: 3, re: 2}	1	1	1	40	2	3	2	3	2	3	2	0	0	0	0	0	0	0	694	1577	0	0	2
1355	46	univalence	priming	0	non_academic_public	1_week	20_to_50	0	0	NULL	190864	11	{li: 4, re: 3}	30224	18165	0	0	2211	1	0	0	26247	0	32923	{li: 4, re: 2}	{li: 3, re: 2}	2	0	1	48	3	4	3	4	2	3	2	0	1	-1	0	1	0	0	694	1577	1	0	1
1356	46	univalence	priming	0	non_academic_public	1_week	20_to_50	0	0	NULL	190864	11	{li: 4, re: 3}	30224	18165	0	0	2211	1	0	0	26247	0	32923	{li: 4, re: 2}	{li: 3, re: 2}	2	0	1	48	3	4	3	4	2	3	2	0	1	-1	0	1	0	0	694	1577	1	0	1
1357	46	univalence	priming	0	non_academic_public	1_week	20_to_50	0	0	NULL	190864	9	{li: 2, re: 5}	20318	6044	0	0	3472	2	0	0	15013	1	22986	{li: 2, re: 5}	{li: 2, re: 5}	96	1	0	40	4	2	5	2	5	2	5	0	0	0	0	0	0	0	694	1577	0	0	2
1358	46	univalence	priming	0	non_academic_public	1_week	20_to_50	0	0	NULL	190864	9	{li: 2, re: 5}	20318	6044	0	0	3472	2	0	0	15013	1	22986	{li: 2, re: 5}	{li: 2, re: 5}	96	1	0	40	4	2	5	2	5	2	5	0	0	0	0	0	0	0	694	1577	0	0	2
1359	46	univalence	priming	0	non_academic_public	1_week	20_to_50	0	0	NULL	190864	4	{li: 2, re: 4}	21667	4538	0	0	3960	2	0	0	11752	0	23872	{li: 2, re: 2}	{li: 2, re: 3}	2	0	1	47	5	2	4	2	2	2	3	2	1	1	1	1	0	0	694	1577	0	1	2
1360	46	univalence	priming	0	non_academic_public	1_week	20_to_50	0	0	NULL	190864	4	{li: 2, re: 4}	21667	4538	0	0	3960	2	0	0	11752	0	23872	{li: 2, re: 2}	{li: 2, re: 3}	2	0	1	47	5	2	4	2	2	2	3	2	1	1	1	1	0	0	694	1577	0	1	2
1361	46	univalence	priming	0	non_academic_public	1_week	20_to_50	0	0	NULL	190864	10	{li: 2, re: 3}	28780	11810	0	0	8721	2	16	1	26073	0	31479	{li: 2, re: 3}	{li: 2, re: 2}	0	0	0	82	6	2	3	2	3	2	2	0	1	-1	0	1	0	0	694	1577	0	1	2
1362	46	univalence	priming	0	non_academic_public	1_week	20_to_50	0	0	NULL	190864	10	{li: 2, re: 3}	28780	11810	0	0	8721	2	16	1	26073	0	31479	{li: 2, re: 3}	{li: 2, re: 2}	0	0	0	82	6	2	3	2	3	2	2	0	1	-1	0	1	0	0	694	1577	0	1	2
1363	46	univalence	priming	0	non_academic_public	1_week	20_to_50	0	0	NULL	190864	8	{li: 2, re: 4}	29229	19972	0	0	2341	1	0	0	26280	0	32087	{li: 2, re: 4}	{li: 2, re: 4}	89	1	1	47	7	2	4	2	4	2	4	0	0	0	0	0	0	0	694	1577	0	0	1
1364	46	univalence	priming	0	non_academic_public	1_week	20_to_50	0	0	NULL	190864	8	{li: 2, re: 4}	29229	19972	0	0	2341	1	0	0	26280	0	32087	{li: 2, re: 4}	{li: 2, re: 4}	89	1	1	47	7	2	4	2	4	2	4	0	0	0	0	0	0	0	694	1577	0	0	1
1365	46	univalence	priming	0	non_academic_public	1_week	20_to_50	0	0	NULL	190864	6	{li: 3, re: 2}	43447	30350	17	1	15140	2	0	0	38728	0	45681	{li: 4, re: 2}	{li: 2, re: 2}	0	0	1	45	8	3	2	4	2	2	2	-1	1	-2	1	2	0	0	694	1577	1	0	2
1366	46	univalence	priming	0	non_academic_public	1_week	20_to_50	0	0	NULL	190864	6	{li: 3, re: 2}	43447	30350	17	1	15140	2	0	0	38728	0	45681	{li: 4, re: 2}	{li: 2, re: 2}	0	0	1	45	8	3	2	4	2	2	2	-1	1	-2	1	2	0	0	694	1577	1	0	2
1367	46	univalence	priming	0	non_academic_public	1_week	20_to_50	0	0	NULL	190864	14	{li: 2, re: 3}	26953	12693	0	0	3221	2	82	1	23995	0	29972	{li: 2, re: 3}	{li: 2, re: 3}	2	1	0	75	9	2	3	2	3	2	3	0	0	0	0	0	0	0	694	1577	0	0	2
1368	46	univalence	priming	0	non_academic_public	1_week	20_to_50	0	0	NULL	190864	14	{li: 2, re: 3}	26953	12693	0	0	3221	2	82	1	23995	0	29972	{li: 2, re: 3}	{li: 2, re: 3}	2	1	0	75	9	2	3	2	3	2	3	0	0	0	0	0	0	0	694	1577	0	0	2
1369	46	univalence	priming	0	non_academic_public	1_week	20_to_50	0	0	NULL	190864	13	{li: 2, re: 2}	45577	8494	0	0	11634	7	0	0	43212	0	47730	{li: 3, re: 2}	{li: 4, re: 2}	62	0	0	50	10	2	2	3	2	4	2	-1	-2	1	1	1	0	0	694	1577	1	0	7
1370	46	univalence	priming	0	non_academic_public	1_week	20_to_50	0	0	NULL	190864	13	{li: 2, re: 2}	45577	8494	0	0	11634	7	0	0	43212	0	47730	{li: 3, re: 2}	{li: 4, re: 2}	62	0	0	50	10	2	2	3	2	4	2	-1	-2	1	1	1	0	0	694	1577	1	0	7
1371	46	univalence	priming	0	non_academic_public	1_week	20_to_50	0	0	NULL	190864	15	{li: 2, re: 4}	41508	13929	16	1	5220	4	18	1	37162	0	43520	{li: 2, re: 2}	{li: 2, re: 4}	74	0	0	39	11	2	4	2	2	2	4	2	0	2	1	2	0	0	694	1577	0	1	4
1372	46	univalence	priming	0	non_academic_public	1_week	20_to_50	0	0	NULL	190864	15	{li: 2, re: 4}	41508	13929	16	1	5220	4	18	1	37162	0	43520	{li: 2, re: 2}	{li: 2, re: 4}	74	0	0	39	11	2	4	2	2	2	4	2	0	2	1	2	0	0	694	1577	0	1	4
1373	46	univalence	priming	0	non_academic_public	1_week	20_to_50	0	0	NULL	190864	7	{li: 2, re: 4}	0	9571	0	0	14981	1	33	1	13871	0	24551	{li: 2, re: 4}	{li: 2, re: 4}	87	1	1	46	12	2	4	2	4	2	4	0	0	0	0	0	1	0	694	1577	0	0	1
1374	46	univalence	priming	0	non_academic_public	1_week	20_to_50	0	0	NULL	190864	7	{li: 2, re: 4}	0	9571	0	0	14981	1	33	1	13871	0	24551	{li: 2, re: 4}	{li: 2, re: 4}	87	1	1	46	12	2	4	2	4	2	4	0	0	0	0	0	1	0	694	1577	0	0	1
1375	46	univalence	priming	0	non_academic_public	1_week	20_to_50	0	0	NULL	190864	1	{li: 2, re: 2}	0	9815	0	0	10655	1	0	0	16294	0	20470	{li: 2, re: 3}	{li: 2, re: 2}	0	0	0	42	13	2	2	2	3	2	2	-1	0	-1	1	1	1	0	694	1577	0	1	1
1376	46	univalence	priming	0	non_academic_public	1_week	20_to_50	0	0	NULL	190864	1	{li: 2, re: 2}	0	9815	0	0	10655	1	0	0	16294	0	20470	{li: 2, re: 3}	{li: 2, re: 2}	0	0	0	42	13	2	2	2	3	2	2	-1	0	-1	1	1	1	0	694	1577	0	1	1
1377	46	univalence	priming	0	non_academic_public	1_week	20_to_50	0	0	NULL	190864	12	{li: 2, re: 2}	5897	8009	0	0	8707	1	0	0	23014	0	27288	{li: 2, re: 2}	{li: 2, re: 2}	0	1	1	50	14	2	2	2	2	2	2	0	0	0	0	0	0	0	694	1577	0	0	1
1378	46	univalence	priming	0	non_academic_public	1_week	20_to_50	0	0	NULL	190864	12	{li: 2, re: 2}	5897	8009	0	0	8707	1	0	0	23014	0	27288	{li: 2, re: 2}	{li: 2, re: 2}	0	1	1	50	14	2	2	2	2	2	2	0	0	0	0	0	0	0	694	1577	0	0	1
1379	46	univalence	priming	0	non_academic_public	1_week	20_to_50	0	0	NULL	190864	2	{li: 2, re: 2}	184292	172550	0	0	4907	2	0	0	188941	0	191920	{li: 2, re: 2}	{li: 2, re: 2}	0	1	1	58	15	2	2	2	2	2	2	0	0	0	0	0	0	0	694	1577	0	0	2
1380	46	univalence	priming	0	non_academic_public	1_week	20_to_50	0	0	NULL	190864	2	{li: 2, re: 2}	184292	172550	0	0	4907	2	0	0	188941	0	191920	{li: 2, re: 2}	{li: 2, re: 2}	0	1	1	58	15	2	2	2	2	2	2	0	0	0	0	0	0	0	694	1577	0	0	2
1381	47	control	explainability	NULL	academic	1_month	5_to_10	0	0	NULL	177702	5	{li: 2, re: 3}	27595	NA	NULL	NULL	NA	NA	NA	NULL	45557	0	89163	{li: 2, re: 2}	{li: 2, re: 3}	2	0	0	41	1	2	3	2	2	2	3	1	0	1	1	1	0	1	1531	1779	0	1	NA
1382	47	control	explainability	NULL	academic	1_month	5_to_10	0	0	NULL	177702	5	{li: 2, re: 3}	27595	NA	NULL	NULL	NA	NA	NA	NULL	45557	0	89163	{li: 2, re: 2}	{li: 2, re: 3}	2	0	0	41	1	2	3	2	2	2	3	1	0	1	1	1	0	1	1531	1779	0	1	NA
1383	47	control	explainability	NULL	academic	1_month	5_to_10	0	0	NULL	177702	3	{li: 2, re: 2}	0	NA	NULL	NULL	NA	NA	NA	NULL	99883	0	130040	{li: 3, re: 2}	{li: 3, re: 2}	1	1	1	40	2	2	2	3	2	3	2	-1	-1	0	1	0	1	1	1531	1779	0	0	NA
1384	47	control	explainability	NULL	academic	1_month	5_to_10	0	0	NULL	177702	3	{li: 2, re: 2}	0	NA	NULL	NULL	NA	NA	NA	NULL	99883	0	130040	{li: 3, re: 2}	{li: 3, re: 2}	1	1	1	40	2	2	2	3	2	3	2	-1	-1	0	1	0	1	1	1531	1779	0	0	NA
1385	47	control	explainability	NULL	academic	1_month	5_to_10	0	0	NULL	177702	11	{li: 3, re: 2}	0	NA	NULL	NULL	NA	NA	NA	NULL	80415	0	113763	{li: 4, re: 2}	{li: 3, re: 2}	2	0	1	48	3	3	2	4	2	3	2	-1	0	-1	1	1	1	1	1531	1779	1	0	NA
1386	47	control	explainability	NULL	academic	1_month	5_to_10	0	0	NULL	177702	11	{li: 3, re: 2}	0	NA	NULL	NULL	NA	NA	NA	NULL	80415	0	113763	{li: 4, re: 2}	{li: 3, re: 2}	2	0	1	48	3	3	2	4	2	3	2	-1	0	-1	1	1	1	1	1531	1779	1	0	NA
1387	47	control	explainability	NULL	academic	1_month	5_to_10	0	0	NULL	177702	9	{li: 2, re: 5}	0	NA	NULL	NULL	NA	NA	NA	NULL	64038	0	78492	{li: 2, re: 5}	{li: 2, re: 5}	96	1	0	40	4	2	5	2	5	2	5	0	0	0	0	0	1	1	1531	1779	0	0	NA
1388	47	control	explainability	NULL	academic	1_month	5_to_10	0	0	NULL	177702	9	{li: 2, re: 5}	0	NA	NULL	NULL	NA	NA	NA	NULL	64038	0	78492	{li: 2, re: 5}	{li: 2, re: 5}	96	1	0	40	4	2	5	2	5	2	5	0	0	0	0	0	1	1	1531	1779	0	0	NA
1389	47	control	explainability	NULL	academic	1_month	5_to_10	0	0	NULL	177702	4	{li: 2, re: 2}	0	NA	NULL	NULL	NA	NA	NA	NULL	53143	0	57968	{li: 2, re: 2}	{li: 2, re: 3}	2	0	1	47	5	2	2	2	2	2	3	0	-1	1	0	1	1	1	1531	1779	0	1	NA
1390	47	control	explainability	NULL	academic	1_month	5_to_10	0	0	NULL	177702	4	{li: 2, re: 2}	0	NA	NULL	NULL	NA	NA	NA	NULL	53143	0	57968	{li: 2, re: 2}	{li: 2, re: 3}	2	0	1	47	5	2	2	2	2	2	3	0	-1	1	0	1	1	1	1531	1779	0	1	NA
1391	47	control	explainability	NULL	academic	1_month	5_to_10	0	0	NULL	177702	10	{li: 4, re: 2}	0	NA	NULL	NULL	NA	NA	NA	NULL	75101	1	91020	{li: 2, re: 3}	{li: 2, re: 2}	0	0	0	82	6	4	2	2	3	2	2	-1	2	-1	1	1	1	1	1531	1779	0	1	NA
1392	47	control	explainability	NULL	academic	1_month	5_to_10	0	0	NULL	177702	10	{li: 4, re: 2}	0	NA	NULL	NULL	NA	NA	NA	NULL	75101	1	91020	{li: 2, re: 3}	{li: 2, re: 2}	0	0	0	82	6	4	2	2	3	2	2	-1	2	-1	1	1	1	1	1531	1779	0	1	NA
1393	47	control	explainability	NULL	academic	1_month	5_to_10	0	0	NULL	177702	8	{li: 1, re: 3}	0	NA	NULL	NULL	NA	NA	NA	NULL	75439	0	93217	{li: 2, re: 4}	{li: 2, re: 4}	89	1	1	47	7	2	3	2	4	2	4	-1	-1	0	1	0	1	1	1531	1779	0	0	NA
1394	47	control	explainability	NULL	academic	1_month	5_to_10	0	0	NULL	177702	8	{li: 1, re: 3}	0	NA	NULL	NULL	NA	NA	NA	NULL	75439	0	93217	{li: 2, re: 4}	{li: 2, re: 4}	89	1	1	47	7	2	3	2	4	2	4	-1	-1	0	1	0	1	1	1531	1779	0	0	NA
1395	47	control	explainability	NULL	academic	1_month	5_to_10	0	0	NULL	177702	6	{li: 2, re: 2}	93419	NA	NULL	NULL	NA	NA	NA	NULL	69122	0	95016	{li: 4, re: 2}	{li: 2, re: 2}	0	0	1	45	8	2	2	4	2	2	2	-2	0	-2	1	2	0	1	1531	1779	1	0	NA
1396	47	control	explainability	NULL	academic	1_month	5_to_10	0	0	NULL	177702	6	{li: 2, re: 2}	93419	NA	NULL	NULL	NA	NA	NA	NULL	69122	0	95016	{li: 4, re: 2}	{li: 2, re: 2}	0	0	1	45	8	2	2	4	2	2	2	-2	0	-2	1	2	0	1	1531	1779	1	0	NA
1397	47	control	explainability	NULL	academic	1_month	5_to_10	0	0	NULL	177702	14	{li: 1, re: 1}	0	NA	NULL	NULL	NA	NA	NA	NULL	67315	2	95263	{li: 2, re: 3}	{li: 2, re: 3}	2	1	0	75	9	2	2	2	3	2	3	-1	-1	0	1	0	1	1	1531	1779	0	0	NA
1398	47	control	explainability	NULL	academic	1_month	5_to_10	0	0	NULL	177702	14	{li: 1, re: 1}	0	NA	NULL	NULL	NA	NA	NA	NULL	67315	2	95263	{li: 2, re: 3}	{li: 2, re: 3}	2	1	0	75	9	2	2	2	3	2	3	-1	-1	0	1	0	1	1	1531	1779	0	0	NA
1399	47	control	explainability	NULL	academic	1_month	5_to_10	0	0	NULL	177702	13	{li: 2, re: 1}	0	NA	NULL	NULL	NA	NA	NA	NULL	119089	0	131206	{li: 3, re: 2}	{li: 4, re: 2}	62	0	0	50	10	2	2	3	2	4	2	-1	-2	1	1	1	1	1	1531	1779	1	0	NA
1400	47	control	explainability	NULL	academic	1_month	5_to_10	0	0	NULL	177702	13	{li: 2, re: 1}	0	NA	NULL	NULL	NA	NA	NA	NULL	119089	0	131206	{li: 3, re: 2}	{li: 4, re: 2}	62	0	0	50	10	2	2	3	2	4	2	-1	-2	1	1	1	1	1	1531	1779	1	0	NA
1401	47	control	explainability	NULL	academic	1_month	5_to_10	0	0	NULL	177702	15	{li: 1, re: 2}	0	NA	NULL	NULL	NA	NA	NA	NULL	146048	3	177900	{li: 2, re: 2}	{li: 2, re: 4}	74	0	0	39	11	2	2	2	2	2	4	0	-2	2	0	2	1	1	1531	1779	0	1	NA
1402	47	control	explainability	NULL	academic	1_month	5_to_10	0	0	NULL	177702	15	{li: 1, re: 2}	0	NA	NULL	NULL	NA	NA	NA	NULL	146048	3	177900	{li: 2, re: 2}	{li: 2, re: 4}	74	0	0	39	11	2	2	2	2	2	4	0	-2	2	0	2	1	1	1531	1779	0	1	NA
1403	47	control	explainability	NULL	academic	1_month	5_to_10	0	0	NULL	177702	7	{li: 2, re: 5}	0	NA	NULL	NULL	NA	NA	NA	NULL	42192	2	90768	{li: 2, re: 4}	{li: 2, re: 4}	87	1	1	46	12	2	5	2	4	2	4	1	1	0	1	0	1	1	1531	1779	0	0	NA
1404	47	control	explainability	NULL	academic	1_month	5_to_10	0	0	NULL	177702	7	{li: 2, re: 5}	0	NA	NULL	NULL	NA	NA	NA	NULL	42192	2	90768	{li: 2, re: 4}	{li: 2, re: 4}	87	1	1	46	12	2	5	2	4	2	4	1	1	0	1	0	1	1	1531	1779	0	0	NA
1405	47	control	explainability	NULL	academic	1_month	5_to_10	0	0	NULL	177702	1	{li: 1, re: 1}	0	NA	NULL	NULL	NA	NA	NA	NULL	75182	0	78768	{li: 2, re: 3}	{li: 2, re: 2}	0	0	0	42	13	2	2	2	3	2	2	-1	0	-1	1	1	1	1	1531	1779	0	1	NA
1406	47	control	explainability	NULL	academic	1_month	5_to_10	0	0	NULL	177702	1	{li: 1, re: 1}	0	NA	NULL	NULL	NA	NA	NA	NULL	75182	0	78768	{li: 2, re: 3}	{li: 2, re: 2}	0	0	0	42	13	2	2	2	3	2	2	-1	0	-1	1	1	1	1	1531	1779	0	1	NA
1407	47	control	explainability	NULL	academic	1_month	5_to_10	0	0	NULL	177702	12	{li: 1, re: 1}	0	NA	NULL	NULL	NA	NA	NA	NULL	93784	0	102393	{li: 2, re: 2}	{li: 2, re: 2}	0	1	1	50	14	2	2	2	2	2	2	0	0	0	0	0	1	1	1531	1779	0	0	NA
1408	47	control	explainability	NULL	academic	1_month	5_to_10	0	0	NULL	177702	12	{li: 1, re: 1}	0	NA	NULL	NULL	NA	NA	NA	NULL	93784	0	102393	{li: 2, re: 2}	{li: 2, re: 2}	0	1	1	50	14	2	2	2	2	2	2	0	0	0	0	0	1	1	1531	1779	0	0	NA
1409	47	control	explainability	NULL	academic	1_month	5_to_10	0	0	NULL	177702	2	{li: 2, re: 2}	598	NA	NULL	NULL	NA	NA	NA	NULL	30482	0	35156	{li: 2, re: 2}	{li: 2, re: 2}	0	1	1	58	15	2	2	2	2	2	2	0	0	0	0	0	0	1	1531	1779	0	0	NA
1410	47	control	explainability	NULL	academic	1_month	5_to_10	0	0	NULL	177702	2	{li: 2, re: 2}	598	NA	NULL	NULL	NA	NA	NA	NULL	30482	0	35156	{li: 2, re: 2}	{li: 2, re: 2}	0	1	1	58	15	2	2	2	2	2	2	0	0	0	0	0	0	1	1531	1779	0	0	NA
1411	48	control	priming	NULL	academic	more_than_1_year	20_to_50	0	0	NULL	161878	5	{li: 2, re: 3}	62233	11394	0	0	78406	2	33113	1	89484	0	96834	{li: 2, re: 2}	{li: 2, re: 3}	2	0	0	41	1	2	3	2	2	2	3	1	0	1	1	1	0	0	814	2191	0	1	2
1412	48	control	priming	NULL	academic	more_than_1_year	20_to_50	0	0	NULL	161878	5	{li: 2, re: 3}	62233	11394	0	0	78406	2	33113	1	89484	0	96834	{li: 2, re: 2}	{li: 2, re: 3}	2	0	0	41	1	2	3	2	2	2	3	1	0	1	1	1	0	0	814	2191	0	1	2
1413	48	control	priming	NULL	academic	more_than_1_year	20_to_50	0	0	NULL	161878	3	{li: 3, re: 2}	44249	28500	0	0	3675	2	32967	1	49284	0	52380	{li: 3, re: 2}	{li: 3, re: 2}	1	1	1	40	2	3	2	3	2	3	2	0	0	0	0	0	0	0	814	2191	0	0	2
1414	48	control	priming	NULL	academic	more_than_1_year	20_to_50	0	0	NULL	161878	3	{li: 3, re: 2}	44249	28500	0	0	3675	2	32967	1	49284	0	52380	{li: 3, re: 2}	{li: 3, re: 2}	1	1	1	40	2	3	2	3	2	3	2	0	0	0	0	0	0	0	814	2191	0	0	2
1415	48	control	priming	NULL	academic	more_than_1_year	20_to_50	0	0	NULL	161878	11	{li: 3, re: 2}	15431	13658	0	0	6527	1	0	0	17289	0	20185	{li: 4, re: 2}	{li: 3, re: 2}	2	0	1	48	3	3	2	4	2	3	2	-1	0	-1	1	1	0	0	814	2191	1	0	1
1416	48	control	priming	NULL	academic	more_than_1_year	20_to_50	0	0	NULL	161878	11	{li: 3, re: 2}	15431	13658	0	0	6527	1	0	0	17289	0	20185	{li: 4, re: 2}	{li: 3, re: 2}	2	0	1	48	3	3	2	4	2	3	2	-1	0	-1	1	1	0	0	814	2191	1	0	1
1417	48	control	priming	NULL	academic	more_than_1_year	20_to_50	0	0	NULL	161878	9	{li: 2, re: 5}	10258	5043	0	0	4885	2	0	0	77871	0	85239	{li: 2, re: 5}	{li: 2, re: 5}	96	1	0	40	4	2	5	2	5	2	5	0	0	0	0	0	0	0	814	2191	0	0	2
1418	48	control	priming	NULL	academic	more_than_1_year	20_to_50	0	0	NULL	161878	9	{li: 2, re: 5}	10258	5043	0	0	4885	2	0	0	77871	0	85239	{li: 2, re: 5}	{li: 2, re: 5}	96	1	0	40	4	2	5	2	5	2	5	0	0	0	0	0	0	0	814	2191	0	0	2
1419	48	control	priming	NULL	academic	more_than_1_year	20_to_50	0	0	NULL	161878	4	{li: 2, re: 3}	49062	6566	0	0	36417	1	0	0	51469	1	58043	{li: 2, re: 2}	{li: 2, re: 3}	2	0	1	47	5	2	3	2	2	2	3	1	0	1	1	1	0	0	814	2191	0	1	1
1420	48	control	priming	NULL	academic	more_than_1_year	20_to_50	0	0	NULL	161878	4	{li: 2, re: 3}	49062	6566	0	0	36417	1	0	0	51469	1	58043	{li: 2, re: 2}	{li: 2, re: 3}	2	0	1	47	5	2	3	2	2	2	3	1	0	1	1	1	0	0	814	2191	0	1	1
1421	48	control	priming	NULL	academic	more_than_1_year	20_to_50	0	0	NULL	161878	10	{li: 2, re: 4}	7607	4449	0	0	67460	1	0	0	55803	2	71909	{li: 2, re: 3}	{li: 2, re: 2}	0	0	0	82	6	2	4	2	3	2	2	1	2	-1	1	1	0	0	814	2191	0	1	0
1422	48	control	priming	NULL	academic	more_than_1_year	20_to_50	0	0	NULL	161878	10	{li: 2, re: 4}	7607	4449	0	0	67460	1	0	0	55803	2	71909	{li: 2, re: 3}	{li: 2, re: 2}	0	0	0	82	6	2	4	2	3	2	2	1	2	-1	1	1	0	0	814	2191	0	1	0
1423	48	control	priming	NULL	academic	more_than_1_year	20_to_50	0	0	NULL	161878	8	{li: 2, re: 3}	25441	3737	0	0	5289	4	0	0	58867	0	91170	{li: 2, re: 4}	{li: 2, re: 4}	89	1	1	47	7	2	3	2	4	2	4	-1	-1	0	1	0	0	0	814	2191	0	0	4
1424	48	control	priming	NULL	academic	more_than_1_year	20_to_50	0	0	NULL	161878	8	{li: 2, re: 3}	25441	3737	0	0	5289	4	0	0	58867	0	91170	{li: 2, re: 4}	{li: 2, re: 4}	89	1	1	47	7	2	3	2	4	2	4	-1	-1	0	1	0	0	0	814	2191	0	0	4
1425	48	control	priming	NULL	academic	more_than_1_year	20_to_50	0	0	NULL	161878	6	{li: 2, re: 2}	20551	8840	0	0	2062	1	0	0	26252	0	40080	{li: 4, re: 2}	{li: 2, re: 2}	0	0	1	45	8	2	2	4	2	2	2	-2	0	-2	1	2	0	0	814	2191	1	0	1
1426	48	control	priming	NULL	academic	more_than_1_year	20_to_50	0	0	NULL	161878	6	{li: 2, re: 2}	20551	8840	0	0	2062	1	0	0	26252	0	40080	{li: 4, re: 2}	{li: 2, re: 2}	0	0	1	45	8	2	2	4	2	2	2	-2	0	-2	1	2	0	0	814	2191	1	0	1
1427	48	control	priming	NULL	academic	more_than_1_year	20_to_50	0	0	NULL	161878	14	{li: 2, re: 3}	17433	9321	0	0	2515	2	0	0	20483	0	22467	{li: 2, re: 3}	{li: 2, re: 3}	2	1	0	75	9	2	3	2	3	2	3	0	0	0	0	0	0	0	814	2191	0	0	2
1428	48	control	priming	NULL	academic	more_than_1_year	20_to_50	0	0	NULL	161878	14	{li: 2, re: 3}	17433	9321	0	0	2515	2	0	0	20483	0	22467	{li: 2, re: 3}	{li: 2, re: 3}	2	1	0	75	9	2	3	2	3	2	3	0	0	0	0	0	0	0	814	2191	0	0	2
1429	48	control	priming	NULL	academic	more_than_1_year	20_to_50	0	0	NULL	161878	13	{li: 2, re: 2}	0	7214	0	0	13104	7	0	0	45720	0	47311	{li: 3, re: 2}	{li: 4, re: 2}	62	0	0	50	10	2	2	3	2	4	2	-1	-2	1	1	1	1	0	814	2191	1	0	7
1430	48	control	priming	NULL	academic	more_than_1_year	20_to_50	0	0	NULL	161878	13	{li: 2, re: 2}	0	7214	0	0	13104	7	0	0	45720	0	47311	{li: 3, re: 2}	{li: 4, re: 2}	62	0	0	50	10	2	2	3	2	4	2	-1	-2	1	1	1	1	0	814	2191	1	0	7
1431	48	control	priming	NULL	academic	more_than_1_year	20_to_50	0	0	NULL	161878	15	{li: 2, re: 3}	22503	5340	0	0	7983	3	0	0	37273	0	38878	{li: 2, re: 2}	{li: 2, re: 4}	74	0	0	39	11	2	3	2	2	2	4	1	-1	2	1	2	0	0	814	2191	0	1	3
1432	48	control	priming	NULL	academic	more_than_1_year	20_to_50	0	0	NULL	161878	15	{li: 2, re: 3}	22503	5340	0	0	7983	3	0	0	37273	0	38878	{li: 2, re: 2}	{li: 2, re: 4}	74	0	0	39	11	2	3	2	2	2	4	1	-1	2	1	2	0	0	814	2191	0	1	3
1433	48	control	priming	NULL	academic	more_than_1_year	20_to_50	0	0	NULL	161878	7	{li: 2, re: 4}	7527	3237	0	0	2472	2	0	0	19280	0	23414	{li: 2, re: 4}	{li: 2, re: 4}	87	1	1	46	12	2	4	2	4	2	4	0	0	0	0	0	0	0	814	2191	0	0	2
1434	48	control	priming	NULL	academic	more_than_1_year	20_to_50	0	0	NULL	161878	7	{li: 2, re: 4}	7527	3237	0	0	2472	2	0	0	19280	0	23414	{li: 2, re: 4}	{li: 2, re: 4}	87	1	1	46	12	2	4	2	4	2	4	0	0	0	0	0	0	0	814	2191	0	0	2
1435	48	control	priming	NULL	academic	more_than_1_year	20_to_50	0	0	NULL	161878	1	{li: 2, re: 2}	13968	11527	0	0	5801	2	0	0	39993	0	40768	{li: 2, re: 3}	{li: 2, re: 2}	0	0	0	42	13	2	2	2	3	2	2	-1	0	-1	1	1	0	0	814	2191	0	1	2
1436	48	control	priming	NULL	academic	more_than_1_year	20_to_50	0	0	NULL	161878	1	{li: 2, re: 2}	13968	11527	0	0	5801	2	0	0	39993	0	40768	{li: 2, re: 3}	{li: 2, re: 2}	0	0	0	42	13	2	2	2	3	2	2	-1	0	-1	1	1	0	0	814	2191	0	1	2
1437	48	control	priming	NULL	academic	more_than_1_year	20_to_50	0	0	NULL	161878	12	{li: 4, re: 2}	11306	9581	0	0	6969	2	0	0	29092	1	56720	{li: 2, re: 2}	{li: 2, re: 2}	0	1	1	50	14	4	2	2	2	2	2	2	2	0	1	0	0	0	814	2191	0	0	2
1438	48	control	priming	NULL	academic	more_than_1_year	20_to_50	0	0	NULL	161878	12	{li: 4, re: 2}	11306	9581	0	0	6969	2	0	0	29092	1	56720	{li: 2, re: 2}	{li: 2, re: 2}	0	1	1	50	14	4	2	2	2	2	2	2	2	0	1	0	0	0	814	2191	0	0	2
1439	48	control	priming	NULL	academic	more_than_1_year	20_to_50	0	0	NULL	161878	2	{li: 2, re: 3}	22680	3235	0	0	19731	2	0	0	23774	1	49076	{li: 2, re: 2}	{li: 2, re: 2}	0	1	1	58	15	2	3	2	2	2	2	1	1	0	1	0	0	0	814	2191	0	0	2
1440	48	control	priming	NULL	academic	more_than_1_year	20_to_50	0	0	NULL	161878	2	{li: 2, re: 3}	22680	3235	0	0	19731	2	0	0	23774	1	49076	{li: 2, re: 2}	{li: 2, re: 2}	0	1	1	58	15	2	3	2	2	2	2	1	1	0	1	0	0	0	814	2191	0	0	2
1441	49	full_explainability	explainability	NULL	academic	1_week	5_to_10	0	0	NULL	423196	5	{li: 1, re: 1}	49698	36999	0	0	13521	5	5283	3	82637	0	95515	{li: 2, re: 2}	{li: 2, re: 3}	2	0	0	41	1	2	2	2	2	2	3	0	-1	1	0	1	0	0	1162	1749	0	1	5
1442	49	full_explainability	explainability	NULL	academic	1_week	5_to_10	0	0	NULL	423196	5	{li: 1, re: 1}	49698	36999	0	0	13521	5	5283	3	82637	0	95515	{li: 2, re: 2}	{li: 2, re: 3}	2	0	0	41	1	2	2	2	2	2	3	0	-1	1	0	1	0	0	1162	1749	0	1	5
1443	49	full_explainability	explainability	NULL	academic	1_week	5_to_10	0	0	NULL	423196	3	{li: 3, re: 2}	60412	28224	0	0	4543	3	0	0	48981	0	63384	{li: 3, re: 2}	{li: 3, re: 2}	1	1	1	40	2	3	2	3	2	3	2	0	0	0	0	0	0	0	1162	1749	0	0	3
1444	49	full_explainability	explainability	NULL	academic	1_week	5_to_10	0	0	NULL	423196	3	{li: 3, re: 2}	60412	28224	0	0	4543	3	0	0	48981	0	63384	{li: 3, re: 2}	{li: 3, re: 2}	1	1	1	40	2	3	2	3	2	3	2	0	0	0	0	0	0	0	1162	1749	0	0	3
1445	49	full_explainability	explainability	NULL	academic	1_week	5_to_10	0	0	NULL	423196	11	{li: 2, re: 2}	42549	17047	0	0	3714	2	16	1	38113	0	63891	{li: 4, re: 2}	{li: 3, re: 2}	2	0	1	48	3	2	2	4	2	3	2	-2	-1	-1	1	1	0	0	1162	1749	1	0	2
1446	49	full_explainability	explainability	NULL	academic	1_week	5_to_10	0	0	NULL	423196	11	{li: 2, re: 2}	42549	17047	0	0	3714	2	16	1	38113	0	63891	{li: 4, re: 2}	{li: 3, re: 2}	2	0	1	48	3	2	2	4	2	3	2	-2	-1	-1	1	1	0	0	1162	1749	1	0	2
1447	49	full_explainability	explainability	NULL	academic	1_week	5_to_10	0	0	NULL	423196	9	{li: 3, re: 5}	42264	25900	2626	1	6897	4	2849	2	37506	2	74413	{li: 2, re: 5}	{li: 2, re: 5}	96	1	0	40	4	3	5	2	5	2	5	0	0	0	0	0	0	0	1162	1749	0	0	4
1448	49	full_explainability	explainability	NULL	academic	1_week	5_to_10	0	0	NULL	423196	9	{li: 3, re: 5}	42264	25900	2626	1	6897	4	2849	2	37506	2	74413	{li: 2, re: 5}	{li: 2, re: 5}	96	1	0	40	4	3	5	2	5	2	5	0	0	0	0	0	0	0	1162	1749	0	0	4
1449	49	full_explainability	explainability	NULL	academic	1_week	5_to_10	0	0	NULL	423196	4	{li: 2, re: 3}	74184	37539	1713	2	4506	2	0	0	50601	0	101957	{li: 2, re: 2}	{li: 2, re: 3}	2	0	1	47	5	2	3	2	2	2	3	1	0	1	1	1	0	0	1162	1749	0	1	2
1450	49	full_explainability	explainability	NULL	academic	1_week	5_to_10	0	0	NULL	423196	4	{li: 2, re: 3}	74184	37539	1713	2	4506	2	0	0	50601	0	101957	{li: 2, re: 2}	{li: 2, re: 3}	2	0	1	47	5	2	3	2	2	2	3	1	0	1	1	1	0	0	1162	1749	0	1	2
1451	49	full_explainability	explainability	NULL	academic	1_week	5_to_10	0	0	NULL	423196	10	{li: 3, re: 3}	67998	57962	0	0	2124	1	0	0	19208	3	104392	{li: 2, re: 3}	{li: 2, re: 2}	0	0	0	82	6	3	3	2	3	2	2	0	2	-1	0	1	0	0	1162	1749	0	1	1
1452	49	full_explainability	explainability	NULL	academic	1_week	5_to_10	0	0	NULL	423196	10	{li: 3, re: 3}	67998	57962	0	0	2124	1	0	0	19208	3	104392	{li: 2, re: 3}	{li: 2, re: 2}	0	0	0	82	6	3	3	2	3	2	2	0	2	-1	0	1	0	0	1162	1749	0	1	1
1453	49	full_explainability	explainability	NULL	academic	1_week	5_to_10	0	0	NULL	423196	8	{li: 2, re: 2}	51702	19736	0	0	2586	2	0	0	49578	0	71037	{li: 2, re: 4}	{li: 2, re: 4}	89	1	1	47	7	2	2	2	4	2	4	-2	-2	0	1	0	0	0	1162	1749	0	0	2
1454	49	full_explainability	explainability	NULL	academic	1_week	5_to_10	0	0	NULL	423196	8	{li: 2, re: 2}	51702	19736	0	0	2586	2	0	0	49578	0	71037	{li: 2, re: 4}	{li: 2, re: 4}	89	1	1	47	7	2	2	2	4	2	4	-2	-2	0	1	0	0	0	1162	1749	0	0	2
1455	49	full_explainability	explainability	NULL	academic	1_week	5_to_10	0	0	NULL	423196	6	{li: 3, re: 3}	50937	12165	2388	2	1113	1	0	0	69095	0	98281	{li: 4, re: 2}	{li: 2, re: 2}	0	0	1	45	8	3	3	4	2	2	2	-1	2	-2	1	2	0	0	1162	1749	1	0	1
1456	49	full_explainability	explainability	NULL	academic	1_week	5_to_10	0	0	NULL	423196	6	{li: 3, re: 3}	50937	12165	2388	2	1113	1	0	0	69095	0	98281	{li: 4, re: 2}	{li: 2, re: 2}	0	0	1	45	8	3	3	4	2	2	2	-1	2	-2	1	2	0	0	1162	1749	1	0	1
1457	49	full_explainability	explainability	NULL	academic	1_week	5_to_10	0	0	NULL	423196	14	{li: 2, re: 3}	39227	28142	0	0	3350	3	0	0	73650	0	76106	{li: 2, re: 3}	{li: 2, re: 3}	2	1	0	75	9	2	3	2	3	2	3	0	0	0	0	0	0	0	1162	1749	0	0	3
1458	49	full_explainability	explainability	NULL	academic	1_week	5_to_10	0	0	NULL	423196	14	{li: 2, re: 3}	39227	28142	0	0	3350	3	0	0	73650	0	76106	{li: 2, re: 3}	{li: 2, re: 3}	2	1	0	75	9	2	3	2	3	2	3	0	0	0	0	0	0	0	1162	1749	0	0	3
1459	49	full_explainability	explainability	NULL	academic	1_week	5_to_10	0	0	NULL	423196	13	{li: 2, re: 1}	57636	30005	0	0	7088	6	47	1	55186	0	71006	{li: 3, re: 2}	{li: 4, re: 2}	62	0	0	50	10	2	2	3	2	4	2	-1	-2	1	1	1	0	0	1162	1749	1	0	6
1460	49	full_explainability	explainability	NULL	academic	1_week	5_to_10	0	0	NULL	423196	13	{li: 2, re: 1}	57636	30005	0	0	7088	6	47	1	55186	0	71006	{li: 3, re: 2}	{li: 4, re: 2}	62	0	0	50	10	2	2	3	2	4	2	-1	-2	1	1	1	0	0	1162	1749	1	0	6
1461	49	full_explainability	explainability	NULL	academic	1_week	5_to_10	0	0	NULL	423196	15	{li: 1, re: 3}	73888	27961	383	1	4930	4	0	0	57745	0	84473	{li: 2, re: 2}	{li: 2, re: 4}	74	0	0	39	11	2	3	2	2	2	4	1	-1	2	1	2	0	0	1162	1749	0	1	4
1462	49	full_explainability	explainability	NULL	academic	1_week	5_to_10	0	0	NULL	423196	15	{li: 1, re: 3}	73888	27961	383	1	4930	4	0	0	57745	0	84473	{li: 2, re: 2}	{li: 2, re: 4}	74	0	0	39	11	2	3	2	2	2	4	1	-1	2	1	2	0	0	1162	1749	0	1	4
1463	49	full_explainability	explainability	NULL	academic	1_week	5_to_10	0	0	NULL	423196	7	{li: 2, re: 4}	43320	13373	0	0	2405	2	0	0	40754	1	61140	{li: 2, re: 4}	{li: 2, re: 4}	87	1	1	46	12	2	4	2	4	2	4	0	0	0	0	0	0	0	1162	1749	0	0	2
1464	49	full_explainability	explainability	NULL	academic	1_week	5_to_10	0	0	NULL	423196	7	{li: 2, re: 4}	43320	13373	0	0	2405	2	0	0	40754	1	61140	{li: 2, re: 4}	{li: 2, re: 4}	87	1	1	46	12	2	4	2	4	2	4	0	0	0	0	0	0	0	1162	1749	0	0	2
1465	49	full_explainability	explainability	NULL	academic	1_week	5_to_10	0	0	NULL	423196	1	{li: 1, re: 3}	0	19528	0	0	4002	2	0	0	40053	0	43742	{li: 2, re: 3}	{li: 2, re: 2}	0	0	0	42	13	2	3	2	3	2	2	0	1	-1	0	1	1	0	1162	1749	0	1	2
1466	49	full_explainability	explainability	NULL	academic	1_week	5_to_10	0	0	NULL	423196	1	{li: 1, re: 3}	0	19528	0	0	4002	2	0	0	40053	0	43742	{li: 2, re: 3}	{li: 2, re: 2}	0	0	0	42	13	2	3	2	3	2	2	0	1	-1	0	1	1	0	1162	1749	0	1	2
1467	49	full_explainability	explainability	NULL	academic	1_week	5_to_10	0	0	NULL	423196	12	{li: 2, re: 1}	42771	37183	33	1	3497	1	3108	2	45306	0	56732	{li: 2, re: 2}	{li: 2, re: 2}	0	1	1	50	14	2	2	2	2	2	2	0	0	0	0	0	0	0	1162	1749	0	0	1
1468	49	full_explainability	explainability	NULL	academic	1_week	5_to_10	0	0	NULL	423196	12	{li: 2, re: 1}	42771	37183	33	1	3497	1	3108	2	45306	0	56732	{li: 2, re: 2}	{li: 2, re: 2}	0	1	1	50	14	2	2	2	2	2	2	0	0	0	0	0	0	0	1162	1749	0	0	1
1469	49	full_explainability	explainability	NULL	academic	1_week	5_to_10	0	0	NULL	423196	2	{li: 1, re: 1}	62339	19768	684	1	1284	1	74	1	38562	0	77999	{li: 2, re: 2}	{li: 2, re: 2}	0	1	1	58	15	2	2	2	2	2	2	0	0	0	0	0	0	0	1162	1749	0	0	1
1470	49	full_explainability	explainability	NULL	academic	1_week	5_to_10	0	0	NULL	423196	2	{li: 1, re: 1}	62339	19768	684	1	1284	1	74	1	38562	0	77999	{li: 2, re: 2}	{li: 2, re: 2}	0	1	1	58	15	2	2	2	2	2	2	0	0	0	0	0	0	0	1162	1749	0	0	1
1471	50	ambivalence	priming	NULL	non_academic_private	1_week	20_to_50	0	0	NULL	200717	5	{li: 2, re: 2}	0	31665	0	0	11811	2	76742	7	209927	0	215385	{li: 2, re: 2}	{li: 2, re: 3}	2	0	0	41	1	2	2	2	2	2	3	0	-1	1	0	1	1	0	1203	1813	0	1	2
1472	50	ambivalence	priming	NULL	non_academic_private	1_week	20_to_50	0	0	NULL	200717	5	{li: 2, re: 2}	0	31665	0	0	11811	2	76742	7	209927	0	215385	{li: 2, re: 2}	{li: 2, re: 3}	2	0	0	41	1	2	2	2	2	2	3	0	-1	1	0	1	1	0	1203	1813	0	1	2
1473	50	ambivalence	priming	NULL	non_academic_private	1_week	20_to_50	0	0	NULL	200717	3	{li: 4, re: 1}	0	10212	0	0	24338	2	28201	5	57991	0	68054	{li: 3, re: 2}	{li: 3, re: 2}	1	1	1	40	2	4	2	3	2	3	2	1	1	0	1	0	1	0	1203	1813	0	0	2
1474	50	ambivalence	priming	NULL	non_academic_private	1_week	20_to_50	0	0	NULL	200717	3	{li: 4, re: 1}	0	10212	0	0	24338	2	28201	5	57991	0	68054	{li: 3, re: 2}	{li: 3, re: 2}	1	1	1	40	2	4	2	3	2	3	2	1	1	0	1	0	1	0	1203	1813	0	0	2
1475	50	ambivalence	priming	NULL	non_academic_private	1_week	20_to_50	0	0	NULL	200717	11	{li: 3, re: 2}	0	5919	0	0	24594	2	10557	5	38240	0	67326	{li: 4, re: 2}	{li: 3, re: 2}	2	0	1	48	3	3	2	4	2	3	2	-1	0	-1	1	1	1	0	1203	1813	1	0	2
1476	50	ambivalence	priming	NULL	non_academic_private	1_week	20_to_50	0	0	NULL	200717	11	{li: 3, re: 2}	0	5919	0	0	24594	2	10557	5	38240	0	67326	{li: 4, re: 2}	{li: 3, re: 2}	2	0	1	48	3	3	2	4	2	3	2	-1	0	-1	1	1	1	0	1203	1813	1	0	2
1477	50	ambivalence	priming	NULL	non_academic_private	1_week	20_to_50	0	0	NULL	200717	9	{li: 1, re: 5}	0	5799	0	0	12020	2	3400	1	21232	0	35123	{li: 2, re: 5}	{li: 2, re: 5}	96	1	0	40	4	2	5	2	5	2	5	0	0	0	0	0	1	0	1203	1813	0	0	2
1478	50	ambivalence	priming	NULL	non_academic_private	1_week	20_to_50	0	0	NULL	200717	9	{li: 1, re: 5}	0	5799	0	0	12020	2	3400	1	21232	0	35123	{li: 2, re: 5}	{li: 2, re: 5}	96	1	0	40	4	2	5	2	5	2	5	0	0	0	0	0	1	0	1203	1813	0	0	2
1479	50	ambivalence	priming	NULL	non_academic_private	1_week	20_to_50	0	0	NULL	200717	4	{li: 1, re: 3}	0	8801	0	0	5523	3	2789	2	77896	1	105950	{li: 2, re: 2}	{li: 2, re: 3}	2	0	1	47	5	2	3	2	2	2	3	1	0	1	1	1	1	0	1203	1813	0	1	3
1480	50	ambivalence	priming	NULL	non_academic_private	1_week	20_to_50	0	0	NULL	200717	4	{li: 1, re: 3}	0	8801	0	0	5523	3	2789	2	77896	1	105950	{li: 2, re: 2}	{li: 2, re: 3}	2	0	1	47	5	2	3	2	2	2	3	1	0	1	1	1	1	0	1203	1813	0	1	3
1481	50	ambivalence	priming	NULL	non_academic_private	1_week	20_to_50	0	0	NULL	200717	10	{li: 2, re: 1}	0	5821	0	0	10361	1	3984	3	24998	0	35709	{li: 2, re: 3}	{li: 2, re: 2}	0	0	0	82	6	2	2	2	3	2	2	-1	0	-1	1	1	1	0	1203	1813	0	1	1
1482	50	ambivalence	priming	NULL	non_academic_private	1_week	20_to_50	0	0	NULL	200717	10	{li: 2, re: 1}	0	5821	0	0	10361	1	3984	3	24998	0	35709	{li: 2, re: 3}	{li: 2, re: 2}	0	0	0	82	6	2	2	2	3	2	2	-1	0	-1	1	1	1	0	1203	1813	0	1	1
1483	50	ambivalence	priming	NULL	non_academic_private	1_week	20_to_50	0	0	NULL	200717	8	{li: 2, re: 4}	0	82895	0	0	10445	1	0	0	87477	0	99244	{li: 2, re: 4}	{li: 2, re: 4}	89	1	1	47	7	2	4	2	4	2	4	0	0	0	0	0	1	0	1203	1813	0	0	1
1484	50	ambivalence	priming	NULL	non_academic_private	1_week	20_to_50	0	0	NULL	200717	8	{li: 2, re: 4}	0	82895	0	0	10445	1	0	0	87477	0	99244	{li: 2, re: 4}	{li: 2, re: 4}	89	1	1	47	7	2	4	2	4	2	4	0	0	0	0	0	1	0	1203	1813	0	0	1
1485	50	ambivalence	priming	NULL	non_academic_private	1_week	20_to_50	0	0	NULL	200717	6	{li: 2, re: 2}	0	24842	0	0	18478	1	0	0	64491	0	86254	{li: 4, re: 2}	{li: 2, re: 2}	0	0	1	45	8	2	2	4	2	2	2	-2	0	-2	1	2	1	0	1203	1813	1	0	1
1486	50	ambivalence	priming	NULL	non_academic_private	1_week	20_to_50	0	0	NULL	200717	6	{li: 2, re: 2}	0	24842	0	0	18478	1	0	0	64491	0	86254	{li: 4, re: 2}	{li: 2, re: 2}	0	0	1	45	8	2	2	4	2	2	2	-2	0	-2	1	2	1	0	1203	1813	1	0	1
1487	50	ambivalence	priming	NULL	non_academic_private	1_week	20_to_50	0	0	NULL	200717	14	{li: 1, re: 4}	0	13231	0	0	26286	1	0	0	104580	0	110783	{li: 2, re: 3}	{li: 2, re: 3}	2	1	0	75	9	2	4	2	3	2	3	1	1	0	1	0	1	0	1203	1813	0	0	1
1488	50	ambivalence	priming	NULL	non_academic_private	1_week	20_to_50	0	0	NULL	200717	14	{li: 1, re: 4}	0	13231	0	0	26286	1	0	0	104580	0	110783	{li: 2, re: 3}	{li: 2, re: 3}	2	1	0	75	9	2	4	2	3	2	3	1	1	0	1	0	1	0	1203	1813	0	0	1
1489	50	ambivalence	priming	NULL	non_academic_private	1_week	20_to_50	0	0	NULL	200717	13	{li: 4, re: 1}	0	8003	0	0	51751	4	4200	3	76166	0	87067	{li: 3, re: 2}	{li: 4, re: 2}	62	0	0	50	10	4	2	3	2	4	2	1	0	1	1	1	1	0	1203	1813	1	0	4
1490	50	ambivalence	priming	NULL	non_academic_private	1_week	20_to_50	0	0	NULL	200717	13	{li: 4, re: 1}	0	8003	0	0	51751	4	4200	3	76166	0	87067	{li: 3, re: 2}	{li: 4, re: 2}	62	0	0	50	10	4	2	3	2	4	2	1	0	1	1	1	1	0	1203	1813	1	0	4
1491	50	ambivalence	priming	NULL	non_academic_private	1_week	20_to_50	0	0	NULL	200717	15	{li: 2, re: 4}	0	47399	0	0	42605	4	0	0	107564	0	115775	{li: 2, re: 2}	{li: 2, re: 4}	74	0	0	39	11	2	4	2	2	2	4	2	0	2	1	2	1	0	1203	1813	0	1	4
1492	50	ambivalence	priming	NULL	non_academic_private	1_week	20_to_50	0	0	NULL	200717	15	{li: 2, re: 4}	0	47399	0	0	42605	4	0	0	107564	0	115775	{li: 2, re: 2}	{li: 2, re: 4}	74	0	0	39	11	2	4	2	2	2	4	2	0	2	1	2	1	0	1203	1813	0	1	4
1493	50	ambivalence	priming	NULL	non_academic_private	1_week	20_to_50	0	0	NULL	200717	7	{li: 2, re: 4}	0	9945	0	0	22199	2	2852	1	42533	0	47341	{li: 2, re: 4}	{li: 2, re: 4}	87	1	1	46	12	2	4	2	4	2	4	0	0	0	0	0	1	0	1203	1813	0	0	2
1494	50	ambivalence	priming	NULL	non_academic_private	1_week	20_to_50	0	0	NULL	200717	7	{li: 2, re: 4}	0	9945	0	0	22199	2	2852	1	42533	0	47341	{li: 2, re: 4}	{li: 2, re: 4}	87	1	1	46	12	2	4	2	4	2	4	0	0	0	0	0	1	0	1203	1813	0	0	2
1495	50	ambivalence	priming	NULL	non_academic_private	1_week	20_to_50	0	0	NULL	200717	1	{li: 1, re: 1}	0	9675	0	0	6697	1	3202	3	20564	0	24612	{li: 2, re: 3}	{li: 2, re: 2}	0	0	0	42	13	2	2	2	3	2	2	-1	0	-1	1	1	1	0	1203	1813	0	1	1
1496	50	ambivalence	priming	NULL	non_academic_private	1_week	20_to_50	0	0	NULL	200717	1	{li: 1, re: 1}	0	9675	0	0	6697	1	3202	3	20564	0	24612	{li: 2, re: 3}	{li: 2, re: 2}	0	0	0	42	13	2	2	2	3	2	2	-1	0	-1	1	1	1	0	1203	1813	0	1	1
1497	50	ambivalence	priming	NULL	non_academic_private	1_week	20_to_50	0	0	NULL	200717	12	{li: 3, re: 3}	0	23729	0	0	27624	1	9384	2	46925	0	51352	{li: 2, re: 2}	{li: 2, re: 2}	0	1	1	50	14	3	3	2	2	2	2	2	2	0	1	0	1	0	1203	1813	0	0	1
1498	50	ambivalence	priming	NULL	non_academic_private	1_week	20_to_50	0	0	NULL	200717	12	{li: 3, re: 3}	0	23729	0	0	27624	1	9384	2	46925	0	51352	{li: 2, re: 2}	{li: 2, re: 2}	0	1	1	50	14	3	3	2	2	2	2	2	2	0	1	0	1	0	1203	1813	0	0	1
1499	50	ambivalence	priming	NULL	non_academic_private	1_week	20_to_50	0	0	NULL	200717	2	{li: 3, re: 3}	0	4066	0	0	24008	1	12022	8	24625	0	28074	{li: 2, re: 2}	{li: 2, re: 2}	0	1	1	58	15	3	3	2	2	2	2	2	2	0	1	0	1	0	1203	1813	0	0	0
1500	50	ambivalence	priming	NULL	non_academic_private	1_week	20_to_50	0	0	NULL	200717	2	{li: 3, re: 3}	0	4066	0	0	24008	1	12022	8	24625	0	28074	{li: 2, re: 2}	{li: 2, re: 2}	0	1	1	58	15	3	3	2	2	2	2	2	2	0	1	0	1	0	1203	1813	0	0	0
1501	51	partial_explainability	explainability	NULL	non_academic_private	1_week	20_to_50	0	0	NULL	138246	5	{li: 2, re: 2}	43237	30306	NULL	NULL	47639	1	NA	NULL	85411	0	90306	{li: 2, re: 2}	{li: 2, re: 3}	2	0	0	41	1	2	2	2	2	2	3	0	-1	1	0	1	0	0	511	700	0	1	1
1502	51	partial_explainability	explainability	NULL	non_academic_private	1_week	20_to_50	0	0	NULL	138246	5	{li: 2, re: 2}	43237	30306	NULL	NULL	47639	1	NA	NULL	85411	0	90306	{li: 2, re: 2}	{li: 2, re: 3}	2	0	0	41	1	2	2	2	2	2	3	0	-1	1	0	1	0	0	511	700	0	1	1
1503	51	partial_explainability	explainability	NULL	non_academic_private	1_week	20_to_50	0	0	NULL	138246	3	{li: 3, re: 2}	26162	8595	NULL	NULL	36217	1	NA	NULL	52475	0	60145	{li: 3, re: 2}	{li: 3, re: 2}	1	1	1	40	2	3	2	3	2	3	2	0	0	0	0	0	0	0	511	700	0	0	1
1504	51	partial_explainability	explainability	NULL	non_academic_private	1_week	20_to_50	0	0	NULL	138246	3	{li: 3, re: 2}	26162	8595	NULL	NULL	36217	1	NA	NULL	52475	0	60145	{li: 3, re: 2}	{li: 3, re: 2}	1	1	1	40	2	3	2	3	2	3	2	0	0	0	0	0	0	0	511	700	0	0	1
1505	51	partial_explainability	explainability	NULL	non_academic_private	1_week	20_to_50	0	0	NULL	138246	11	{li: 3, re: 2}	7815	3900	NULL	NULL	9659	1	NA	NULL	19597	0	25650	{li: 4, re: 2}	{li: 3, re: 2}	2	0	1	48	3	3	2	4	2	3	2	-1	0	-1	1	1	0	0	511	700	1	0	1
1506	51	partial_explainability	explainability	NULL	non_academic_private	1_week	20_to_50	0	0	NULL	138246	11	{li: 3, re: 2}	7815	3900	NULL	NULL	9659	1	NA	NULL	19597	0	25650	{li: 4, re: 2}	{li: 3, re: 2}	2	0	1	48	3	3	2	4	2	3	2	-1	0	-1	1	1	0	0	511	700	1	0	1
1507	51	partial_explainability	explainability	NULL	non_academic_private	1_week	20_to_50	0	0	NULL	138246	9	{li: 2, re: 5}	3944	0	NULL	NULL	0	0	NA	NULL	11674	0	16286	{li: 2, re: 5}	{li: 2, re: 5}	96	1	0	40	4	2	5	2	5	2	5	0	0	0	0	0	0	1	511	700	0	0	0
1508	51	partial_explainability	explainability	NULL	non_academic_private	1_week	20_to_50	0	0	NULL	138246	9	{li: 2, re: 5}	3944	0	NULL	NULL	0	0	NA	NULL	11674	0	16286	{li: 2, re: 5}	{li: 2, re: 5}	96	1	0	40	4	2	5	2	5	2	5	0	0	0	0	0	0	1	511	700	0	0	0
1509	51	partial_explainability	explainability	NULL	non_academic_private	1_week	20_to_50	0	0	NULL	138246	4	{li: 2, re: 3}	7684	3625	NULL	NULL	22406	1	NA	NULL	10607	2	26032	{li: 2, re: 2}	{li: 2, re: 3}	2	0	1	47	5	2	3	2	2	2	3	1	0	1	1	1	0	0	511	700	0	1	0
1510	51	partial_explainability	explainability	NULL	non_academic_private	1_week	20_to_50	0	0	NULL	138246	4	{li: 2, re: 3}	7684	3625	NULL	NULL	22406	1	NA	NULL	10607	2	26032	{li: 2, re: 2}	{li: 2, re: 3}	2	0	1	47	5	2	3	2	2	2	3	1	0	1	1	1	0	0	511	700	0	1	0
1511	51	partial_explainability	explainability	NULL	non_academic_private	1_week	20_to_50	0	0	NULL	138246	10	{li: 2, re: 2}	13765	0	NULL	NULL	0	0	NA	NULL	19353	0	23268	{li: 2, re: 3}	{li: 2, re: 2}	0	0	0	82	6	2	2	2	3	2	2	-1	0	-1	1	1	0	1	511	700	0	1	0
1512	51	partial_explainability	explainability	NULL	non_academic_private	1_week	20_to_50	0	0	NULL	138246	10	{li: 2, re: 2}	13765	0	NULL	NULL	0	0	NA	NULL	19353	0	23268	{li: 2, re: 3}	{li: 2, re: 2}	0	0	0	82	6	2	2	2	3	2	2	-1	0	-1	1	1	0	1	511	700	0	1	0
1513	51	partial_explainability	explainability	NULL	non_academic_private	1_week	20_to_50	0	0	NULL	138246	8	{li: 2, re: 4}	5420	0	NULL	NULL	0	0	NA	NULL	11193	0	15329	{li: 2, re: 4}	{li: 2, re: 4}	89	1	1	47	7	2	4	2	4	2	4	0	0	0	0	0	0	1	511	700	0	0	0
1514	51	partial_explainability	explainability	NULL	non_academic_private	1_week	20_to_50	0	0	NULL	138246	8	{li: 2, re: 4}	5420	0	NULL	NULL	0	0	NA	NULL	11193	0	15329	{li: 2, re: 4}	{li: 2, re: 4}	89	1	1	47	7	2	4	2	4	2	4	0	0	0	0	0	0	1	511	700	0	0	0
1515	51	partial_explainability	explainability	NULL	non_academic_private	1_week	20_to_50	0	0	NULL	138246	6	{li: 2, re: 2}	6499	4043	NULL	NULL	11986	1	NA	NULL	10492	0	16029	{li: 4, re: 2}	{li: 2, re: 2}	0	0	1	45	8	2	2	4	2	2	2	-2	0	-2	1	2	0	0	511	700	1	0	1
1516	51	partial_explainability	explainability	NULL	non_academic_private	1_week	20_to_50	0	0	NULL	138246	6	{li: 2, re: 2}	6499	4043	NULL	NULL	11986	1	NA	NULL	10492	0	16029	{li: 4, re: 2}	{li: 2, re: 2}	0	0	1	45	8	2	2	4	2	2	2	-2	0	-2	1	2	0	0	511	700	1	0	1
1517	51	partial_explainability	explainability	NULL	non_academic_private	1_week	20_to_50	0	0	NULL	138246	14	{li: 2, re: 3}	5261	2548	NULL	NULL	6249	1	NA	NULL	12671	0	16933	{li: 2, re: 3}	{li: 2, re: 3}	2	1	0	75	9	2	3	2	3	2	3	0	0	0	0	0	0	0	511	700	0	0	1
1518	51	partial_explainability	explainability	NULL	non_academic_private	1_week	20_to_50	0	0	NULL	138246	14	{li: 2, re: 3}	5261	2548	NULL	NULL	6249	1	NA	NULL	12671	0	16933	{li: 2, re: 3}	{li: 2, re: 3}	2	1	0	75	9	2	3	2	3	2	3	0	0	0	0	0	0	0	511	700	0	0	1
1519	51	partial_explainability	explainability	NULL	non_academic_private	1_week	20_to_50	0	0	NULL	138246	13	{li: 4, re: 2}	7435	3585	NULL	NULL	12889	4	NA	NULL	59423	0	62945	{li: 3, re: 2}	{li: 4, re: 2}	62	0	0	50	10	4	2	3	2	4	2	1	0	1	1	1	0	0	511	700	1	0	4
1520	51	partial_explainability	explainability	NULL	non_academic_private	1_week	20_to_50	0	0	NULL	138246	13	{li: 4, re: 2}	7435	3585	NULL	NULL	12889	4	NA	NULL	59423	0	62945	{li: 3, re: 2}	{li: 4, re: 2}	62	0	0	50	10	4	2	3	2	4	2	1	0	1	1	1	0	0	511	700	1	0	4
1521	51	partial_explainability	explainability	NULL	non_academic_private	1_week	20_to_50	0	0	NULL	138246	15	{li: 2, re: 4}	8090	2809	NULL	NULL	3225	1	NA	NULL	19067	4	36554	{li: 2, re: 2}	{li: 2, re: 4}	74	0	0	39	11	2	4	2	2	2	4	2	0	2	1	2	0	0	511	700	0	1	1
1522	51	partial_explainability	explainability	NULL	non_academic_private	1_week	20_to_50	0	0	NULL	138246	15	{li: 2, re: 4}	8090	2809	NULL	NULL	3225	1	NA	NULL	19067	4	36554	{li: 2, re: 2}	{li: 2, re: 4}	74	0	0	39	11	2	4	2	2	2	4	2	0	2	1	2	0	0	511	700	0	1	1
1523	51	partial_explainability	explainability	NULL	non_academic_private	1_week	20_to_50	0	0	NULL	138246	7	{li: 2, re: 4}	5155	2253	NULL	NULL	6130	1	NA	NULL	59454	0	65897	{li: 2, re: 4}	{li: 2, re: 4}	87	1	1	46	12	2	4	2	4	2	4	0	0	0	0	0	0	0	511	700	0	0	1
1524	51	partial_explainability	explainability	NULL	non_academic_private	1_week	20_to_50	0	0	NULL	138246	7	{li: 2, re: 4}	5155	2253	NULL	NULL	6130	1	NA	NULL	59454	0	65897	{li: 2, re: 4}	{li: 2, re: 4}	87	1	1	46	12	2	4	2	4	2	4	0	0	0	0	0	0	0	511	700	0	0	1
1525	51	partial_explainability	explainability	NULL	non_academic_private	1_week	20_to_50	0	0	NULL	138246	1	{li: 2, re: 2}	6722	1903	NULL	NULL	12434	1	NA	NULL	9982	0	14338	{li: 2, re: 3}	{li: 2, re: 2}	0	0	0	42	13	2	2	2	3	2	2	-1	0	-1	1	1	0	0	511	700	0	1	0
1526	51	partial_explainability	explainability	NULL	non_academic_private	1_week	20_to_50	0	0	NULL	138246	1	{li: 2, re: 2}	6722	1903	NULL	NULL	12434	1	NA	NULL	9982	0	14338	{li: 2, re: 3}	{li: 2, re: 2}	0	0	0	42	13	2	2	2	3	2	2	-1	0	-1	1	1	0	0	511	700	0	1	0
1527	51	partial_explainability	explainability	NULL	non_academic_private	1_week	20_to_50	0	0	NULL	138246	12	{li: 2, re: 2}	5151	2296	NULL	NULL	12608	1	NA	NULL	10506	0	14903	{li: 2, re: 2}	{li: 2, re: 2}	0	1	1	50	14	2	2	2	2	2	2	0	0	0	0	0	0	0	511	700	0	0	0
1528	51	partial_explainability	explainability	NULL	non_academic_private	1_week	20_to_50	0	0	NULL	138246	12	{li: 2, re: 2}	5151	2296	NULL	NULL	12608	1	NA	NULL	10506	0	14903	{li: 2, re: 2}	{li: 2, re: 2}	0	1	1	50	14	2	2	2	2	2	2	0	0	0	0	0	0	0	511	700	0	0	0
1529	51	partial_explainability	explainability	NULL	non_academic_private	1_week	20_to_50	0	0	NULL	138246	2	{li: 2, re: 2}	5333	2977	NULL	NULL	10163	1	NA	NULL	9184	0	13140	{li: 2, re: 2}	{li: 2, re: 2}	0	1	1	58	15	2	2	2	2	2	2	0	0	0	0	0	0	0	511	700	0	0	0
1530	51	partial_explainability	explainability	NULL	non_academic_private	1_week	20_to_50	0	0	NULL	138246	2	{li: 2, re: 2}	5333	2977	NULL	NULL	10163	1	NA	NULL	9184	0	13140	{li: 2, re: 2}	{li: 2, re: 2}	0	1	1	58	15	2	2	2	2	2	2	0	0	0	0	0	0	0	511	700	0	0	0
1531	52	univalence	priming	1	non_academic_public	1_month	less_than_5	0	0	NULL	204885	5	{li: 2, re: 2}	44026	0	5093	3	0	0	0	0	66866	0	68667	{li: 2, re: 2}	{li: 2, re: 3}	2	0	0	41	1	2	2	2	2	2	3	0	-1	1	0	1	0	1	858	1697	0	1	0
1532	52	univalence	priming	1	non_academic_public	1_month	less_than_5	0	0	NULL	204885	5	{li: 2, re: 2}	44026	0	5093	3	0	0	0	0	66866	0	68667	{li: 2, re: 2}	{li: 2, re: 3}	2	0	0	41	1	2	2	2	2	2	3	0	-1	1	0	1	0	1	858	1697	0	1	0
1533	52	univalence	priming	1	non_academic_public	1_month	less_than_5	0	0	NULL	204885	3	{li: 2, re: 1}	32209	0	0	0	0	0	0	0	77313	0	79466	{li: 3, re: 2}	{li: 3, re: 2}	1	1	1	40	2	2	2	3	2	3	2	-1	-1	0	1	0	0	1	858	1697	0	0	0
1534	52	univalence	priming	1	non_academic_public	1_month	less_than_5	0	0	NULL	204885	3	{li: 2, re: 1}	32209	0	0	0	0	0	0	0	77313	0	79466	{li: 3, re: 2}	{li: 3, re: 2}	1	1	1	40	2	2	2	3	2	3	2	-1	-1	0	1	0	0	1	858	1697	0	0	0
1535	52	univalence	priming	1	non_academic_public	1_month	less_than_5	0	0	NULL	204885	11	{li: 1, re: 3}	0	11213	0	0	12599	7	50	1	74244	0	78165	{li: 4, re: 2}	{li: 3, re: 2}	2	0	1	48	3	2	3	4	2	3	2	-2	-1	-1	1	1	1	0	858	1697	1	0	7
1536	52	univalence	priming	1	non_academic_public	1_month	less_than_5	0	0	NULL	204885	11	{li: 1, re: 3}	0	11213	0	0	12599	7	50	1	74244	0	78165	{li: 4, re: 2}	{li: 3, re: 2}	2	0	1	48	3	2	3	4	2	3	2	-2	-1	-1	1	1	1	0	858	1697	1	0	7
1537	52	univalence	priming	1	non_academic_public	1_month	less_than_5	0	0	NULL	204885	9	{li: 1, re: 5}	43436	8949	0	0	5551	4	0	0	41300	2	64276	{li: 2, re: 5}	{li: 2, re: 5}	96	1	0	40	4	2	5	2	5	2	5	0	0	0	0	0	0	0	858	1697	0	0	4
1538	52	univalence	priming	1	non_academic_public	1_month	less_than_5	0	0	NULL	204885	9	{li: 1, re: 5}	43436	8949	0	0	5551	4	0	0	41300	2	64276	{li: 2, re: 5}	{li: 2, re: 5}	96	1	0	40	4	2	5	2	5	2	5	0	0	0	0	0	0	0	858	1697	0	0	4
1539	52	univalence	priming	1	non_academic_public	1_month	less_than_5	0	0	NULL	204885	4	{li: 1, re: 2}	32347	11932	16	1	7398	3	33	1	42795	0	51235	{li: 2, re: 2}	{li: 2, re: 3}	2	0	1	47	5	2	2	2	2	2	3	0	-1	1	0	1	0	0	858	1697	0	1	3
1540	52	univalence	priming	1	non_academic_public	1_month	less_than_5	0	0	NULL	204885	4	{li: 1, re: 2}	32347	11932	16	1	7398	3	33	1	42795	0	51235	{li: 2, re: 2}	{li: 2, re: 3}	2	0	1	47	5	2	2	2	2	2	3	0	-1	1	0	1	0	0	858	1697	0	1	3
1541	52	univalence	priming	1	non_academic_public	1_month	less_than_5	0	0	NULL	204885	10	{li: 2, re: 2}	43703	7942	17	1	11073	3	6487	3	70654	0	76080	{li: 2, re: 3}	{li: 2, re: 2}	0	0	0	82	6	2	2	2	3	2	2	-1	0	-1	1	1	0	0	858	1697	0	1	3
1542	52	univalence	priming	1	non_academic_public	1_month	less_than_5	0	0	NULL	204885	10	{li: 2, re: 2}	43703	7942	17	1	11073	3	6487	3	70654	0	76080	{li: 2, re: 3}	{li: 2, re: 2}	0	0	0	82	6	2	2	2	3	2	2	-1	0	-1	1	1	0	0	858	1697	0	1	3
1543	52	univalence	priming	1	non_academic_public	1_month	less_than_5	0	0	NULL	204885	8	{li: 2, re: 4}	62710	7134	0	0	19984	2	0	0	71286	0	74687	{li: 2, re: 4}	{li: 2, re: 4}	89	1	1	47	7	2	4	2	4	2	4	0	0	0	0	0	0	0	858	1697	0	0	2
1544	52	univalence	priming	1	non_academic_public	1_month	less_than_5	0	0	NULL	204885	8	{li: 2, re: 4}	62710	7134	0	0	19984	2	0	0	71286	0	74687	{li: 2, re: 4}	{li: 2, re: 4}	89	1	1	47	7	2	4	2	4	2	4	0	0	0	0	0	0	0	858	1697	0	0	2
1545	52	univalence	priming	1	non_academic_public	1_month	less_than_5	0	0	NULL	204885	6	{li: 1, re: 1}	34060	17532	0	0	8184	1	0	0	43637	0	46837	{li: 4, re: 2}	{li: 2, re: 2}	0	0	1	45	8	2	2	4	2	2	2	-2	0	-2	1	2	0	0	858	1697	1	0	1
1546	52	univalence	priming	1	non_academic_public	1_month	less_than_5	0	0	NULL	204885	6	{li: 1, re: 1}	34060	17532	0	0	8184	1	0	0	43637	0	46837	{li: 4, re: 2}	{li: 2, re: 2}	0	0	1	45	8	2	2	4	2	2	2	-2	0	-2	1	2	0	0	858	1697	1	0	1
1547	52	univalence	priming	1	non_academic_public	1_month	less_than_5	0	0	NULL	204885	14	{li: 2, re: 3}	51558	5215	0	0	2319	3	0	0	55294	0	64142	{li: 2, re: 3}	{li: 2, re: 3}	2	1	0	75	9	2	3	2	3	2	3	0	0	0	0	0	0	0	858	1697	0	0	3
1548	52	univalence	priming	1	non_academic_public	1_month	less_than_5	0	0	NULL	204885	14	{li: 2, re: 3}	51558	5215	0	0	2319	3	0	0	55294	0	64142	{li: 2, re: 3}	{li: 2, re: 3}	2	1	0	75	9	2	3	2	3	2	3	0	0	0	0	0	0	0	858	1697	0	0	3
1549	52	univalence	priming	1	non_academic_public	1_month	less_than_5	0	0	NULL	204885	13	{li: 2, re: 2}	47859	17444	0	0	11543	9	18	1	55052	0	61557	{li: 3, re: 2}	{li: 4, re: 2}	62	0	0	50	10	2	2	3	2	4	2	-1	-2	1	1	1	0	0	858	1697	1	0	9
1550	52	univalence	priming	1	non_academic_public	1_month	less_than_5	0	0	NULL	204885	13	{li: 2, re: 2}	47859	17444	0	0	11543	9	18	1	55052	0	61557	{li: 3, re: 2}	{li: 4, re: 2}	62	0	0	50	10	2	2	3	2	4	2	-1	-2	1	1	1	0	0	858	1697	1	0	9
1551	52	univalence	priming	1	non_academic_public	1_month	less_than_5	0	0	NULL	204885	15	{li: 1, re: 4}	28044	5724	17	1	3160	5	0	0	29932	0	33284	{li: 2, re: 2}	{li: 2, re: 4}	74	0	0	39	11	2	4	2	2	2	4	2	0	2	1	2	0	0	858	1697	0	1	5
1552	52	univalence	priming	1	non_academic_public	1_month	less_than_5	0	0	NULL	204885	15	{li: 1, re: 4}	28044	5724	17	1	3160	5	0	0	29932	0	33284	{li: 2, re: 2}	{li: 2, re: 4}	74	0	0	39	11	2	4	2	2	2	4	2	0	2	1	2	0	0	858	1697	0	1	5
1553	52	univalence	priming	1	non_academic_public	1_month	less_than_5	0	0	NULL	204885	7	{li: 2, re: 3}	42301	3230	32	1	2495	2	0	0	44854	0	49470	{li: 2, re: 4}	{li: 2, re: 4}	87	1	1	46	12	2	3	2	4	2	4	-1	-1	0	1	0	0	0	858	1697	0	0	2
1554	52	univalence	priming	1	non_academic_public	1_month	less_than_5	0	0	NULL	204885	7	{li: 2, re: 3}	42301	3230	32	1	2495	2	0	0	44854	0	49470	{li: 2, re: 4}	{li: 2, re: 4}	87	1	1	46	12	2	3	2	4	2	4	-1	-1	0	1	0	0	0	858	1697	0	0	2
1555	52	univalence	priming	1	non_academic_public	1_month	less_than_5	0	0	NULL	204885	1	{li: 1, re: 1}	24173	3302	0	0	7069	4	0	0	36253	0	38943	{li: 2, re: 3}	{li: 2, re: 2}	0	0	0	42	13	2	2	2	3	2	2	-1	0	-1	1	1	0	0	858	1697	0	1	4
1556	52	univalence	priming	1	non_academic_public	1_month	less_than_5	0	0	NULL	204885	1	{li: 1, re: 1}	24173	3302	0	0	7069	4	0	0	36253	0	38943	{li: 2, re: 3}	{li: 2, re: 2}	0	0	0	42	13	2	2	2	3	2	2	-1	0	-1	1	1	0	0	858	1697	0	1	4
1557	52	univalence	priming	1	non_academic_public	1_month	less_than_5	0	0	NULL	204885	12	{li: 1, re: 1}	28768	3097	0	0	927	1	17	1	33104	0	34488	{li: 2, re: 2}	{li: 2, re: 2}	0	1	1	50	14	2	2	2	2	2	2	0	0	0	0	0	0	0	858	1697	0	0	1
1558	52	univalence	priming	1	non_academic_public	1_month	less_than_5	0	0	NULL	204885	12	{li: 1, re: 1}	28768	3097	0	0	927	1	17	1	33104	0	34488	{li: 2, re: 2}	{li: 2, re: 2}	0	1	1	50	14	2	2	2	2	2	2	0	0	0	0	0	0	0	858	1697	0	0	1
1559	52	univalence	priming	1	non_academic_public	1_month	less_than_5	0	0	NULL	204885	2	{li: 1, re: 1}	16059	2284	0	0	1784	2	16	1	19635	0	21500	{li: 2, re: 2}	{li: 2, re: 2}	0	1	1	58	15	2	2	2	2	2	2	0	0	0	0	0	0	0	858	1697	0	0	2
1560	52	univalence	priming	1	non_academic_public	1_month	less_than_5	0	0	NULL	204885	2	{li: 1, re: 1}	16059	2284	0	0	1784	2	16	1	19635	0	21500	{li: 2, re: 2}	{li: 2, re: 2}	0	1	1	58	15	2	2	2	2	2	2	0	0	0	0	0	0	0	858	1697	0	0	2
1561	53	control	priming	NULL	academic	1_month	less_than_5	0	0	NULL	64882	5	{li: 2, re: 4}	87110	8747	1710	1	24818	4	12206	3	164513	0	166458	{li: 2, re: 2}	{li: 2, re: 3}	2	0	0	41	1	2	4	2	2	2	3	2	1	1	1	1	0	0	1261	3091	0	1	4
1562	53	control	priming	NULL	academic	1_month	less_than_5	0	0	NULL	64882	5	{li: 2, re: 4}	87110	8747	1710	1	24818	4	12206	3	164513	0	166458	{li: 2, re: 2}	{li: 2, re: 3}	2	0	0	41	1	2	4	2	2	2	3	2	1	1	1	1	0	0	1261	3091	0	1	4
1563	53	control	priming	NULL	academic	1_month	less_than_5	0	0	NULL	64882	3	{li: 4, re: 2}	107807	74014	0	0	3574	3	6808	1	112839	0	114759	{li: 3, re: 2}	{li: 3, re: 2}	1	1	1	40	2	4	2	3	2	3	2	1	1	0	1	0	0	0	1261	3091	0	0	3
1564	53	control	priming	NULL	academic	1_month	less_than_5	0	0	NULL	64882	3	{li: 4, re: 2}	107807	74014	0	0	3574	3	6808	1	112839	0	114759	{li: 3, re: 2}	{li: 3, re: 2}	1	1	1	40	2	4	2	3	2	3	2	1	1	0	1	0	0	0	1261	3091	0	0	3
1565	53	control	priming	NULL	academic	1_month	less_than_5	0	0	NULL	64882	11	{li: 3, re: 2}	56103	53393	116	1	1543	1	0	0	61256	0	63000	{li: 4, re: 2}	{li: 3, re: 2}	2	0	1	48	3	3	2	4	2	3	2	-1	0	-1	1	1	0	0	1261	3091	1	0	1
1566	53	control	priming	NULL	academic	1_month	less_than_5	0	0	NULL	64882	11	{li: 3, re: 2}	56103	53393	116	1	1543	1	0	0	61256	0	63000	{li: 4, re: 2}	{li: 3, re: 2}	2	0	1	48	3	3	2	4	2	3	2	-1	0	-1	1	1	0	0	1261	3091	1	0	1
1567	53	control	priming	NULL	academic	1_month	less_than_5	0	0	NULL	64882	9	{li: 2, re: 5}	67642	39041	0	0	5168	4	5214	2	75026	0	84035	{li: 2, re: 5}	{li: 2, re: 5}	96	1	0	40	4	2	5	2	5	2	5	0	0	0	0	0	0	0	1261	3091	0	0	4
1568	53	control	priming	NULL	academic	1_month	less_than_5	0	0	NULL	64882	9	{li: 2, re: 5}	67642	39041	0	0	5168	4	5214	2	75026	0	84035	{li: 2, re: 5}	{li: 2, re: 5}	96	1	0	40	4	2	5	2	5	2	5	0	0	0	0	0	0	0	1261	3091	0	0	4
1569	53	control	priming	NULL	academic	1_month	less_than_5	0	0	NULL	64882	4	{li: 2, re: 2}	0	53086	0	0	3052	3	0	0	70062	0	87774	{li: 2, re: 2}	{li: 2, re: 3}	2	0	1	47	5	2	2	2	2	2	3	0	-1	1	0	1	1	0	1261	3091	0	1	3
1570	53	control	priming	NULL	academic	1_month	less_than_5	0	0	NULL	64882	4	{li: 2, re: 2}	0	53086	0	0	3052	3	0	0	70062	0	87774	{li: 2, re: 2}	{li: 2, re: 3}	2	0	1	47	5	2	2	2	2	2	3	0	-1	1	0	1	1	0	1261	3091	0	1	3
1571	53	control	priming	NULL	academic	1_month	less_than_5	0	0	NULL	64882	10	{li: 2, re: 1}	6444	18382	0	0	34928	1	0	0	8117	1	53310	{li: 2, re: 3}	{li: 2, re: 2}	0	0	0	82	6	2	2	2	3	2	2	-1	0	-1	1	1	0	0	1261	3091	0	1	1
1572	53	control	priming	NULL	academic	1_month	less_than_5	0	0	NULL	64882	10	{li: 2, re: 1}	6444	18382	0	0	34928	1	0	0	8117	1	53310	{li: 2, re: 3}	{li: 2, re: 2}	0	0	0	82	6	2	2	2	3	2	2	-1	0	-1	1	1	0	0	1261	3091	0	1	1
1573	53	control	priming	NULL	academic	1_month	less_than_5	0	0	NULL	64882	8	{li: 1, re: 1}	75789	20776	0	0	21882	5	5646	1	74669	0	86613	{li: 2, re: 4}	{li: 2, re: 4}	89	1	1	47	7	2	2	2	4	2	4	-2	-2	0	1	0	0	0	1261	3091	0	0	5
1574	53	control	priming	NULL	academic	1_month	less_than_5	0	0	NULL	64882	8	{li: 1, re: 1}	75789	20776	0	0	21882	5	5646	1	74669	0	86613	{li: 2, re: 4}	{li: 2, re: 4}	89	1	1	47	7	2	2	2	4	2	4	-2	-2	0	1	0	0	0	1261	3091	0	0	5
1575	53	control	priming	NULL	academic	1_month	less_than_5	0	0	NULL	64882	6	{li: 1, re: 1}	44479	37465	16	1	16961	1	0	0	48449	2	54426	{li: 4, re: 2}	{li: 2, re: 2}	0	0	1	45	8	2	2	4	2	2	2	-2	0	-2	1	2	0	0	1261	3091	1	0	1
1576	53	control	priming	NULL	academic	1_month	less_than_5	0	0	NULL	64882	6	{li: 1, re: 1}	44479	37465	16	1	16961	1	0	0	48449	2	54426	{li: 4, re: 2}	{li: 2, re: 2}	0	0	1	45	8	2	2	4	2	2	2	-2	0	-2	1	2	0	0	1261	3091	1	0	1
1577	53	control	priming	NULL	academic	1_month	less_than_5	0	0	NULL	64882	14	{li: 1, re: 3}	58635	7147	0	0	8041	2	83	1	68860	0	71738	{li: 2, re: 3}	{li: 2, re: 3}	2	1	0	75	9	2	3	2	3	2	3	0	0	0	0	0	0	0	1261	3091	0	0	2
1578	53	control	priming	NULL	academic	1_month	less_than_5	0	0	NULL	64882	14	{li: 1, re: 3}	58635	7147	0	0	8041	2	83	1	68860	0	71738	{li: 2, re: 3}	{li: 2, re: 3}	2	1	0	75	9	2	3	2	3	2	3	0	0	0	0	0	0	0	1261	3091	0	0	2
1579	53	control	priming	NULL	academic	1_month	less_than_5	0	0	NULL	64882	13	{li: 3, re: 3}	84472	16776	0	0	7618	8	16	1	86129	0	89297	{li: 3, re: 2}	{li: 4, re: 2}	62	0	0	50	10	3	3	3	2	4	2	0	-1	1	0	1	0	0	1261	3091	1	0	8
1580	53	control	priming	NULL	academic	1_month	less_than_5	0	0	NULL	64882	13	{li: 3, re: 3}	84472	16776	0	0	7618	8	16	1	86129	0	89297	{li: 3, re: 2}	{li: 4, re: 2}	62	0	0	50	10	3	3	3	2	4	2	0	-1	1	0	1	0	0	1261	3091	1	0	8
1581	53	control	priming	NULL	academic	1_month	less_than_5	0	0	NULL	64882	15	{li: 3, re: 3}	161534	39304	17	1	81178	9	0	0	159967	0	162814	{li: 2, re: 2}	{li: 2, re: 4}	74	0	0	39	11	3	3	2	2	2	4	2	-1	2	1	2	0	0	1261	3091	0	1	9
1582	53	control	priming	NULL	academic	1_month	less_than_5	0	0	NULL	64882	15	{li: 3, re: 3}	161534	39304	17	1	81178	9	0	0	159967	0	162814	{li: 2, re: 2}	{li: 2, re: 4}	74	0	0	39	11	3	3	2	2	2	4	2	-1	2	1	2	0	0	1261	3091	0	1	9
1583	53	control	priming	NULL	academic	1_month	less_than_5	0	0	NULL	64882	7	{li: 1, re: 3}	19548	6315	0	0	898	1	0	0	21076	0	23269	{li: 2, re: 4}	{li: 2, re: 4}	87	1	1	46	12	2	3	2	4	2	4	-1	-1	0	1	0	0	0	1261	3091	0	0	1
1584	53	control	priming	NULL	academic	1_month	less_than_5	0	0	NULL	64882	7	{li: 1, re: 3}	19548	6315	0	0	898	1	0	0	21076	0	23269	{li: 2, re: 4}	{li: 2, re: 4}	87	1	1	46	12	2	3	2	4	2	4	-1	-1	0	1	0	0	0	1261	3091	0	0	1
1585	53	control	priming	NULL	academic	1_month	less_than_5	0	0	NULL	64882	1	{li: 1, re: 1}	9963	7572	0	0	2870	4	0	0	78332	0	79972	{li: 2, re: 3}	{li: 2, re: 2}	0	0	0	42	13	2	2	2	3	2	2	-1	0	-1	1	1	0	0	1261	3091	0	1	4
1586	53	control	priming	NULL	academic	1_month	less_than_5	0	0	NULL	64882	1	{li: 1, re: 1}	9963	7572	0	0	2870	4	0	0	78332	0	79972	{li: 2, re: 3}	{li: 2, re: 2}	0	0	0	42	13	2	2	2	3	2	2	-1	0	-1	1	1	0	0	1261	3091	0	1	4
1587	53	control	priming	NULL	academic	1_month	less_than_5	0	0	NULL	64882	12	{li: 3, re: 3}	0	6245	0	0	9991	1	17	1	9563	0	27173	{li: 2, re: 2}	{li: 2, re: 2}	0	1	1	50	14	3	3	2	2	2	2	2	2	0	1	0	1	0	1261	3091	0	0	1
1588	53	control	priming	NULL	academic	1_month	less_than_5	0	0	NULL	64882	12	{li: 3, re: 3}	0	6245	0	0	9991	1	17	1	9563	0	27173	{li: 2, re: 2}	{li: 2, re: 2}	0	1	1	50	14	3	3	2	2	2	2	2	2	0	1	0	1	0	1261	3091	0	0	1
1589	53	control	priming	NULL	academic	1_month	less_than_5	0	0	NULL	64882	2	{li: 1, re: 1}	0	4187	0	0	791	1	0	0	25057	0	26820	{li: 2, re: 2}	{li: 2, re: 2}	0	1	1	58	15	2	2	2	2	2	2	0	0	0	0	0	1	0	1261	3091	0	0	1
1590	53	control	priming	NULL	academic	1_month	less_than_5	0	0	NULL	64882	2	{li: 1, re: 1}	0	4187	0	0	791	1	0	0	25057	0	26820	{li: 2, re: 2}	{li: 2, re: 2}	0	1	1	58	15	2	2	2	2	2	2	0	0	0	0	0	1	0	1261	3091	0	0	1
1591	54	full_explainability	explainability	NULL	academic	1_week	5_to_10	0	0	NULL	148182	5	{li: 1, re: 4}	30883	4691	0	0	33908	6	33	1	24757	1	44657	{li: 2, re: 2}	{li: 2, re: 3}	2	0	0	41	1	2	4	2	2	2	3	2	1	1	1	1	0	0	678	887	0	1	6
1592	54	full_explainability	explainability	NULL	academic	1_week	5_to_10	0	0	NULL	148182	5	{li: 1, re: 4}	30883	4691	0	0	33908	6	33	1	24757	1	44657	{li: 2, re: 2}	{li: 2, re: 3}	2	0	0	41	1	2	4	2	2	2	3	2	1	1	1	1	0	0	678	887	0	1	6
1593	54	full_explainability	explainability	NULL	academic	1_week	5_to_10	0	0	NULL	148182	3	{li: 3, re: 1}	38473	5017	0	0	13498	9	0	0	29649	0	40647	{li: 3, re: 2}	{li: 3, re: 2}	1	1	1	40	2	3	2	3	2	3	2	0	0	0	0	0	0	0	678	887	0	0	9
1594	54	full_explainability	explainability	NULL	academic	1_week	5_to_10	0	0	NULL	148182	3	{li: 3, re: 1}	38473	5017	0	0	13498	9	0	0	29649	0	40647	{li: 3, re: 2}	{li: 3, re: 2}	1	1	1	40	2	3	2	3	2	3	2	0	0	0	0	0	0	0	678	887	0	0	9
1595	54	full_explainability	explainability	NULL	academic	1_week	5_to_10	0	0	NULL	148182	11	{li: 3, re: 1}	24099	3089	0	0	10447	5	0	0	17373	0	26013	{li: 4, re: 2}	{li: 3, re: 2}	2	0	1	48	3	3	2	4	2	3	2	-1	0	-1	1	1	0	0	678	887	1	0	5
1596	54	full_explainability	explainability	NULL	academic	1_week	5_to_10	0	0	NULL	148182	11	{li: 3, re: 1}	24099	3089	0	0	10447	5	0	0	17373	0	26013	{li: 4, re: 2}	{li: 3, re: 2}	2	0	1	48	3	3	2	4	2	3	2	-1	0	-1	1	1	0	0	678	887	1	0	5
1597	54	full_explainability	explainability	NULL	academic	1_week	5_to_10	0	0	NULL	148182	9	{li: 4, re: 4}	56194	8344	17	1	12927	15	17	1	33936	0	61732	{li: 2, re: 5}	{li: 2, re: 5}	96	1	0	40	4	4	4	2	5	2	5	-1	-1	0	1	0	0	0	678	887	0	0	15
1598	54	full_explainability	explainability	NULL	academic	1_week	5_to_10	0	0	NULL	148182	9	{li: 4, re: 4}	56194	8344	17	1	12927	15	17	1	33936	0	61732	{li: 2, re: 5}	{li: 2, re: 5}	96	1	0	40	4	4	4	2	5	2	5	-1	-1	0	1	0	0	0	678	887	0	0	15
1599	54	full_explainability	explainability	NULL	academic	1_week	5_to_10	0	0	NULL	148182	4	{li: 1, re: 3}	0	4115	0	0	6358	3	39	1	12415	0	21113	{li: 2, re: 2}	{li: 2, re: 3}	2	0	1	47	5	2	3	2	2	2	3	1	0	1	1	1	1	0	678	887	0	1	3
1600	54	full_explainability	explainability	NULL	academic	1_week	5_to_10	0	0	NULL	148182	4	{li: 1, re: 3}	0	4115	0	0	6358	3	39	1	12415	0	21113	{li: 2, re: 2}	{li: 2, re: 3}	2	0	1	47	5	2	3	2	2	2	3	1	0	1	1	1	1	0	678	887	0	1	3
1601	54	full_explainability	explainability	NULL	academic	1_week	5_to_10	0	0	NULL	148182	10	{li: 1, re: 1}	12599	0	0	0	0	0	0	0	11233	0	17603	{li: 2, re: 3}	{li: 2, re: 2}	0	0	0	82	6	2	2	2	3	2	2	-1	0	-1	1	1	0	1	678	887	0	1	0
1602	54	full_explainability	explainability	NULL	academic	1_week	5_to_10	0	0	NULL	148182	10	{li: 1, re: 1}	12599	0	0	0	0	0	0	0	11233	0	17603	{li: 2, re: 3}	{li: 2, re: 2}	0	0	0	82	6	2	2	2	3	2	2	-1	0	-1	1	1	0	1	678	887	0	1	0
1603	54	full_explainability	explainability	NULL	academic	1_week	5_to_10	0	0	NULL	148182	8	{li: 2, re: 4}	93795	24851	0	0	15438	15	67	2	11385	4	95661	{li: 2, re: 4}	{li: 2, re: 4}	89	1	1	47	7	2	4	2	4	2	4	0	0	0	0	0	0	0	678	887	0	0	15
1604	54	full_explainability	explainability	NULL	academic	1_week	5_to_10	0	0	NULL	148182	8	{li: 2, re: 4}	93795	24851	0	0	15438	15	67	2	11385	4	95661	{li: 2, re: 4}	{li: 2, re: 4}	89	1	1	47	7	2	4	2	4	2	4	0	0	0	0	0	0	0	678	887	0	0	15
1605	54	full_explainability	explainability	NULL	academic	1_week	5_to_10	0	0	NULL	148182	6	{li: 1, re: 1}	27926	25782	0	0	1038	1	0	0	12059	2	33747	{li: 4, re: 2}	{li: 2, re: 2}	0	0	1	45	8	2	2	4	2	2	2	-2	0	-2	1	2	0	0	678	887	1	0	1
1606	54	full_explainability	explainability	NULL	academic	1_week	5_to_10	0	0	NULL	148182	6	{li: 1, re: 1}	27926	25782	0	0	1038	1	0	0	12059	2	33747	{li: 4, re: 2}	{li: 2, re: 2}	0	0	1	45	8	2	2	4	2	2	2	-2	0	-2	1	2	0	0	678	887	1	0	1
1607	54	full_explainability	explainability	NULL	academic	1_week	5_to_10	0	0	NULL	148182	14	{li: 1, re: 3}	22190	10458	0	0	2566	3	0	0	17146	3	33306	{li: 2, re: 3}	{li: 2, re: 3}	2	1	0	75	9	2	3	2	3	2	3	0	0	0	0	0	0	0	678	887	0	0	3
1608	54	full_explainability	explainability	NULL	academic	1_week	5_to_10	0	0	NULL	148182	14	{li: 1, re: 3}	22190	10458	0	0	2566	3	0	0	17146	3	33306	{li: 2, re: 3}	{li: 2, re: 3}	2	1	0	75	9	2	3	2	3	2	3	0	0	0	0	0	0	0	678	887	0	0	3
1609	54	full_explainability	explainability	NULL	academic	1_week	5_to_10	0	0	NULL	148182	13	{li: 3, re: 1}	48848	13012	0	0	11894	11	0	0	38582	0	52732	{li: 3, re: 2}	{li: 4, re: 2}	62	0	0	50	10	3	2	3	2	4	2	0	-1	1	0	1	0	0	678	887	1	0	11
1610	54	full_explainability	explainability	NULL	academic	1_week	5_to_10	0	0	NULL	148182	13	{li: 3, re: 1}	48848	13012	0	0	11894	11	0	0	38582	0	52732	{li: 3, re: 2}	{li: 4, re: 2}	62	0	0	50	10	3	2	3	2	4	2	0	-1	1	0	1	0	0	678	887	1	0	11
1611	54	full_explainability	explainability	NULL	academic	1_week	5_to_10	0	0	NULL	148182	15	{li: 2, re: 4}	95905	26536	0	0	16350	18	17	1	88825	0	98530	{li: 2, re: 2}	{li: 2, re: 4}	74	0	0	39	11	2	4	2	2	2	4	2	0	2	1	2	0	0	678	887	0	1	18
1612	54	full_explainability	explainability	NULL	academic	1_week	5_to_10	0	0	NULL	148182	15	{li: 2, re: 4}	95905	26536	0	0	16350	18	17	1	88825	0	98530	{li: 2, re: 2}	{li: 2, re: 4}	74	0	0	39	11	2	4	2	2	2	4	2	0	2	1	2	0	0	678	887	0	1	18
1613	54	full_explainability	explainability	NULL	academic	1_week	5_to_10	0	0	NULL	148182	7	{li: 4, re: 2}	42736	35256	0	0	2254	1	0	0	40096	0	43888	{li: 2, re: 4}	{li: 2, re: 4}	87	1	1	46	12	4	2	2	4	2	4	-2	-2	0	1	0	0	0	678	887	0	0	1
1614	54	full_explainability	explainability	NULL	academic	1_week	5_to_10	0	0	NULL	148182	7	{li: 4, re: 2}	42736	35256	0	0	2254	1	0	0	40096	0	43888	{li: 2, re: 4}	{li: 2, re: 4}	87	1	1	46	12	4	2	2	4	2	4	-2	-2	0	1	0	0	0	678	887	0	0	1
1615	54	full_explainability	explainability	NULL	academic	1_week	5_to_10	0	0	NULL	148182	1	{li: 2, re: 3}	53117	26559	0	0	4435	4	17	1	11818	0	55212	{li: 2, re: 3}	{li: 2, re: 2}	0	0	0	42	13	2	3	2	3	2	2	0	1	-1	0	1	0	0	678	887	0	1	4
1616	54	full_explainability	explainability	NULL	academic	1_week	5_to_10	0	0	NULL	148182	1	{li: 2, re: 3}	53117	26559	0	0	4435	4	17	1	11818	0	55212	{li: 2, re: 3}	{li: 2, re: 2}	0	0	0	42	13	2	3	2	3	2	2	0	1	-1	0	1	0	0	678	887	0	1	4
1617	54	full_explainability	explainability	NULL	academic	1_week	5_to_10	0	0	NULL	148182	12	{li: 2, re: 2}	14539	11259	0	0	820	1	17	1	13383	0	15795	{li: 2, re: 2}	{li: 2, re: 2}	0	1	1	50	14	2	2	2	2	2	2	0	0	0	0	0	0	0	678	887	0	0	1
1618	54	full_explainability	explainability	NULL	academic	1_week	5_to_10	0	0	NULL	148182	12	{li: 2, re: 2}	14539	11259	0	0	820	1	17	1	13383	0	15795	{li: 2, re: 2}	{li: 2, re: 2}	0	1	1	50	14	2	2	2	2	2	2	0	0	0	0	0	0	0	678	887	0	0	1
1619	54	full_explainability	explainability	NULL	academic	1_week	5_to_10	0	0	NULL	148182	2	{li: 2, re: 2}	10628	9076	0	0	790	1	0	0	6602	0	11696	{li: 2, re: 2}	{li: 2, re: 2}	0	1	1	58	15	2	2	2	2	2	2	0	0	0	0	0	0	0	678	887	0	0	1
1620	54	full_explainability	explainability	NULL	academic	1_week	5_to_10	0	0	NULL	148182	2	{li: 2, re: 2}	10628	9076	0	0	790	1	0	0	6602	0	11696	{li: 2, re: 2}	{li: 2, re: 2}	0	1	1	58	15	2	2	2	2	2	2	0	0	0	0	0	0	0	678	887	0	0	1
1621	55	ambivalence	priming	NULL	non_academic_public	1_month	5_to_10	0	0	NULL	483542	5	{li: 2, re: 3}	444827	184350	0	0	57368	10	24064	1	701666	0	712040	{li: 2, re: 2}	{li: 2, re: 3}	2	0	0	41	1	2	3	2	2	2	3	1	0	1	1	1	0	0	3721	5284	0	1	10
1622	55	ambivalence	priming	NULL	non_academic_public	1_month	5_to_10	0	0	NULL	483542	5	{li: 2, re: 3}	444827	184350	0	0	57368	10	24064	1	701666	0	712040	{li: 2, re: 2}	{li: 2, re: 3}	2	0	0	41	1	2	3	2	2	2	3	1	0	1	1	1	0	0	3721	5284	0	1	10
1623	55	ambivalence	priming	NULL	non_academic_public	1_month	5_to_10	0	0	NULL	483542	3	{li: 3, re: 2}	98593	44978	2094	1	39857	4	16	1	132522	0	261814	{li: 3, re: 2}	{li: 3, re: 2}	1	1	1	40	2	3	2	3	2	3	2	0	0	0	0	0	0	0	3721	5284	0	0	4
1624	55	ambivalence	priming	NULL	non_academic_public	1_month	5_to_10	0	0	NULL	483542	3	{li: 3, re: 2}	98593	44978	2094	1	39857	4	16	1	132522	0	261814	{li: 3, re: 2}	{li: 3, re: 2}	1	1	1	40	2	3	2	3	2	3	2	0	0	0	0	0	0	0	3721	5284	0	0	4
1625	55	ambivalence	priming	NULL	non_academic_public	1_month	5_to_10	0	0	NULL	483542	11	{li: 3, re: 2}	115959	17727	0	0	7165	5	0	0	119581	0	161635	{li: 4, re: 2}	{li: 3, re: 2}	2	0	1	48	3	3	2	4	2	3	2	-1	0	-1	1	1	0	0	3721	5284	1	0	5
1626	55	ambivalence	priming	NULL	non_academic_public	1_month	5_to_10	0	0	NULL	483542	11	{li: 3, re: 2}	115959	17727	0	0	7165	5	0	0	119581	0	161635	{li: 4, re: 2}	{li: 3, re: 2}	2	0	1	48	3	3	2	4	2	3	2	-1	0	-1	1	1	0	0	3721	5284	1	0	5
1627	55	ambivalence	priming	NULL	non_academic_public	1_month	5_to_10	0	0	NULL	483542	9	{li: 2, re: 5}	165721	24944	3035	2	15953	5	7120	1	237449	0	251174	{li: 2, re: 5}	{li: 2, re: 5}	96	1	0	40	4	2	5	2	5	2	5	0	0	0	0	0	0	0	3721	5284	0	0	5
1628	55	ambivalence	priming	NULL	non_academic_public	1_month	5_to_10	0	0	NULL	483542	9	{li: 2, re: 5}	165721	24944	3035	2	15953	5	7120	1	237449	0	251174	{li: 2, re: 5}	{li: 2, re: 5}	96	1	0	40	4	2	5	2	5	2	5	0	0	0	0	0	0	0	3721	5284	0	0	5
1629	55	ambivalence	priming	NULL	non_academic_public	1_month	5_to_10	0	0	NULL	483542	4	{li: 2, re: 3}	71073	36278	0	0	9281	1	0	0	74032	0	119323	{li: 2, re: 2}	{li: 2, re: 3}	2	0	1	47	5	2	3	2	2	2	3	1	0	1	1	1	0	0	3721	5284	0	1	1
1630	55	ambivalence	priming	NULL	non_academic_public	1_month	5_to_10	0	0	NULL	483542	4	{li: 2, re: 3}	71073	36278	0	0	9281	1	0	0	74032	0	119323	{li: 2, re: 2}	{li: 2, re: 3}	2	0	1	47	5	2	3	2	2	2	3	1	0	1	1	1	0	0	3721	5284	0	1	1
1631	55	ambivalence	priming	NULL	non_academic_public	1_month	5_to_10	0	0	NULL	483542	10	{li: 3, re: 2}	93597	88805	17	1	3633	2	0	0	180141	0	193878	{li: 2, re: 3}	{li: 2, re: 2}	0	0	0	82	6	3	2	2	3	2	2	-1	1	-1	1	1	0	0	3721	5284	0	1	2
1632	55	ambivalence	priming	NULL	non_academic_public	1_month	5_to_10	0	0	NULL	483542	10	{li: 3, re: 2}	93597	88805	17	1	3633	2	0	0	180141	0	193878	{li: 2, re: 3}	{li: 2, re: 2}	0	0	0	82	6	3	2	2	3	2	2	-1	1	-1	1	1	0	0	3721	5284	0	1	2
1633	55	ambivalence	priming	NULL	non_academic_public	1_month	5_to_10	0	0	NULL	483542	8	{li: 2, re: 4}	206338	110739	0	0	8877	8	10106	2	244013	0	277932	{li: 2, re: 4}	{li: 2, re: 4}	89	1	1	47	7	2	4	2	4	2	4	0	0	0	0	0	0	0	3721	5284	0	0	8
1634	55	ambivalence	priming	NULL	non_academic_public	1_month	5_to_10	0	0	NULL	483542	8	{li: 2, re: 4}	206338	110739	0	0	8877	8	10106	2	244013	0	277932	{li: 2, re: 4}	{li: 2, re: 4}	89	1	1	47	7	2	4	2	4	2	4	0	0	0	0	0	0	0	3721	5284	0	0	8
1635	55	ambivalence	priming	NULL	non_academic_public	1_month	5_to_10	0	0	NULL	483542	6	{li: 2, re: 2}	49631	14544	0	0	2859	3	0	0	173917	0	189330	{li: 4, re: 2}	{li: 2, re: 2}	0	0	1	45	8	2	2	4	2	2	2	-2	0	-2	1	2	0	0	3721	5284	1	0	3
1636	55	ambivalence	priming	NULL	non_academic_public	1_month	5_to_10	0	0	NULL	483542	6	{li: 2, re: 2}	49631	14544	0	0	2859	3	0	0	173917	0	189330	{li: 4, re: 2}	{li: 2, re: 2}	0	0	1	45	8	2	2	4	2	2	2	-2	0	-2	1	2	0	0	3721	5284	1	0	3
1637	55	ambivalence	priming	NULL	non_academic_public	1_month	5_to_10	0	0	NULL	483542	14	{li: 2, re: 3}	42886	35743	33	1	2633	3	0	0	67051	0	99777	{li: 2, re: 3}	{li: 2, re: 3}	2	1	0	75	9	2	3	2	3	2	3	0	0	0	0	0	0	0	3721	5284	0	0	3
1638	55	ambivalence	priming	NULL	non_academic_public	1_month	5_to_10	0	0	NULL	483542	14	{li: 2, re: 3}	42886	35743	33	1	2633	3	0	0	67051	0	99777	{li: 2, re: 3}	{li: 2, re: 3}	2	1	0	75	9	2	3	2	3	2	3	0	0	0	0	0	0	0	3721	5284	0	0	3
1639	55	ambivalence	priming	NULL	non_academic_public	1_month	5_to_10	0	0	NULL	483542	13	{li: 4, re: 2}	47817	12065	0	0	54021	29	0	0	576750	0	580700	{li: 3, re: 2}	{li: 4, re: 2}	62	0	0	50	10	4	2	3	2	4	2	1	0	1	1	1	0	0	3721	5284	1	0	29
1640	55	ambivalence	priming	NULL	non_academic_public	1_month	5_to_10	0	0	NULL	483542	13	{li: 4, re: 2}	47817	12065	0	0	54021	29	0	0	576750	0	580700	{li: 3, re: 2}	{li: 4, re: 2}	62	0	0	50	10	4	2	3	2	4	2	1	0	1	1	1	0	0	3721	5284	1	0	29
1641	55	ambivalence	priming	NULL	non_academic_public	1_month	5_to_10	0	0	NULL	483542	15	{li: 2, re: 4}	66125	11126	0	0	8110	9	0	0	102090	0	155764	{li: 2, re: 2}	{li: 2, re: 4}	74	0	0	39	11	2	4	2	2	2	4	2	0	2	1	2	0	0	3721	5284	0	1	9
1642	55	ambivalence	priming	NULL	non_academic_public	1_month	5_to_10	0	0	NULL	483542	15	{li: 2, re: 4}	66125	11126	0	0	8110	9	0	0	102090	0	155764	{li: 2, re: 2}	{li: 2, re: 4}	74	0	0	39	11	2	4	2	2	2	4	2	0	2	1	2	0	0	3721	5284	0	1	9
1643	55	ambivalence	priming	NULL	non_academic_public	1_month	5_to_10	0	0	NULL	483542	7	{li: 2, re: 4}	36848	11930	0	0	13094	4	50	1	38603	0	47995	{li: 2, re: 4}	{li: 2, re: 4}	87	1	1	46	12	2	4	2	4	2	4	0	0	0	0	0	0	0	3721	5284	0	0	4
1644	55	ambivalence	priming	NULL	non_academic_public	1_month	5_to_10	0	0	NULL	483542	7	{li: 2, re: 4}	36848	11930	0	0	13094	4	50	1	38603	0	47995	{li: 2, re: 4}	{li: 2, re: 4}	87	1	1	46	12	2	4	2	4	2	4	0	0	0	0	0	0	0	3721	5284	0	0	4
1645	55	ambivalence	priming	NULL	non_academic_public	1_month	5_to_10	0	0	NULL	483542	1	{li: 2, re: 3}	40552	36099	33	1	6185	6	0	0	221784	0	275423	{li: 2, re: 3}	{li: 2, re: 2}	0	0	0	42	13	2	3	2	3	2	2	0	1	-1	0	1	0	0	3721	5284	0	1	6
1646	55	ambivalence	priming	NULL	non_academic_public	1_month	5_to_10	0	0	NULL	483542	1	{li: 2, re: 3}	40552	36099	33	1	6185	6	0	0	221784	0	275423	{li: 2, re: 3}	{li: 2, re: 2}	0	0	0	42	13	2	3	2	3	2	2	0	1	-1	0	1	0	0	3721	5284	0	1	6
1647	55	ambivalence	priming	NULL	non_academic_public	1_month	5_to_10	0	0	NULL	483542	12	{li: 2, re: 2}	21198	17969	0	0	3116	4	0	0	210979	0	213466	{li: 2, re: 2}	{li: 2, re: 2}	0	1	1	50	14	2	2	2	2	2	2	0	0	0	0	0	0	0	3721	5284	0	0	4
1648	55	ambivalence	priming	NULL	non_academic_public	1_month	5_to_10	0	0	NULL	483542	12	{li: 2, re: 2}	21198	17969	0	0	3116	4	0	0	210979	0	213466	{li: 2, re: 2}	{li: 2, re: 2}	0	1	1	50	14	2	2	2	2	2	2	0	0	0	0	0	0	0	3721	5284	0	0	4
1649	55	ambivalence	priming	NULL	non_academic_public	1_month	5_to_10	0	0	NULL	483542	2	{li: 2, re: 2}	106563	18343	0	0	2656	3	0	0	108138	0	166765	{li: 2, re: 2}	{li: 2, re: 2}	0	1	1	58	15	2	2	2	2	2	2	0	0	0	0	0	0	0	3721	5284	0	0	3
1650	55	ambivalence	priming	NULL	non_academic_public	1_month	5_to_10	0	0	NULL	483542	2	{li: 2, re: 2}	106563	18343	0	0	2656	3	0	0	108138	0	166765	{li: 2, re: 2}	{li: 2, re: 2}	0	1	1	58	15	2	2	2	2	2	2	0	0	0	0	0	0	0	3721	5284	0	0	3
1651	56	univalence	priming	0	non_academic_public	1_week	10_to_20	0	0	NULL	272682	5	{li: 1, re: 1}	0	0	0	0	0	0	0	0	30959	0	38033	{li: 2, re: 2}	{li: 2, re: 3}	2	0	0	41	1	2	2	2	2	2	3	0	-1	1	0	1	1	1	1160	1914	0	1	0
1652	56	univalence	priming	0	non_academic_public	1_week	10_to_20	0	0	NULL	272682	5	{li: 1, re: 1}	0	0	0	0	0	0	0	0	30959	0	38033	{li: 2, re: 2}	{li: 2, re: 3}	2	0	0	41	1	2	2	2	2	2	3	0	-1	1	0	1	1	1	1160	1914	0	1	0
1653	56	univalence	priming	0	non_academic_public	1_week	10_to_20	0	0	NULL	272682	3	{li: 1, re: 2}	0	0	0	0	0	0	0	0	40362	0	47027	{li: 3, re: 2}	{li: 3, re: 2}	1	1	1	40	2	2	2	3	2	3	2	-1	-1	0	1	0	1	1	1160	1914	0	0	0
1654	56	univalence	priming	0	non_academic_public	1_week	10_to_20	0	0	NULL	272682	3	{li: 1, re: 2}	0	0	0	0	0	0	0	0	40362	0	47027	{li: 3, re: 2}	{li: 3, re: 2}	1	1	1	40	2	2	2	3	2	3	2	-1	-1	0	1	0	1	1	1160	1914	0	0	0
1655	56	univalence	priming	0	non_academic_public	1_week	10_to_20	0	0	NULL	272682	11	{li: 3, re: 4}	78750	0	0	0	0	0	0	0	44631	2	92775	{li: 4, re: 2}	{li: 3, re: 2}	2	0	1	48	3	3	4	4	2	3	2	-1	0	-1	1	1	0	1	1160	1914	1	0	0
1656	56	univalence	priming	0	non_academic_public	1_week	10_to_20	0	0	NULL	272682	11	{li: 3, re: 4}	78750	0	0	0	0	0	0	0	44631	2	92775	{li: 4, re: 2}	{li: 3, re: 2}	2	0	1	48	3	3	4	4	2	3	2	-1	0	-1	1	1	0	1	1160	1914	1	0	0
1657	56	univalence	priming	0	non_academic_public	1_week	10_to_20	0	0	NULL	272682	9	{li: 1, re: 5}	35491	0	0	0	0	0	0	0	31522	1	43051	{li: 2, re: 5}	{li: 2, re: 5}	96	1	0	40	4	2	5	2	5	2	5	0	0	0	0	0	0	1	1160	1914	0	0	0
1658	56	univalence	priming	0	non_academic_public	1_week	10_to_20	0	0	NULL	272682	9	{li: 1, re: 5}	35491	0	0	0	0	0	0	0	31522	1	43051	{li: 2, re: 5}	{li: 2, re: 5}	96	1	0	40	4	2	5	2	5	2	5	0	0	0	0	0	0	1	1160	1914	0	0	0
1659	56	univalence	priming	0	non_academic_public	1_week	10_to_20	0	0	NULL	272682	4	{li: 1, re: 4}	64953	23616	0	0	7722	1	15	1	55425	0	69314	{li: 2, re: 2}	{li: 2, re: 3}	2	0	1	47	5	2	4	2	2	2	3	2	1	1	1	1	0	0	1160	1914	0	1	1
1660	56	univalence	priming	0	non_academic_public	1_week	10_to_20	0	0	NULL	272682	4	{li: 1, re: 4}	64953	23616	0	0	7722	1	15	1	55425	0	69314	{li: 2, re: 2}	{li: 2, re: 3}	2	0	1	47	5	2	4	2	2	2	3	2	1	1	1	1	0	0	1160	1914	0	1	1
1661	56	univalence	priming	0	non_academic_public	1_week	10_to_20	0	0	NULL	272682	10	{li: 4, re: 5}	80465	0	0	0	0	0	0	0	66423	0	87306	{li: 2, re: 3}	{li: 2, re: 2}	0	0	0	82	6	4	5	2	3	2	2	2	5	-1	1	1	0	1	1160	1914	0	1	0
1662	56	univalence	priming	0	non_academic_public	1_week	10_to_20	0	0	NULL	272682	10	{li: 4, re: 5}	80465	0	0	0	0	0	0	0	66423	0	87306	{li: 2, re: 3}	{li: 2, re: 2}	0	0	0	82	6	4	5	2	3	2	2	2	5	-1	1	1	0	1	1160	1914	0	1	0
1663	56	univalence	priming	0	non_academic_public	1_week	10_to_20	0	0	NULL	272682	8	{li: 2, re: 4}	96321	0	0	0	0	0	0	0	92447	3	128305	{li: 2, re: 4}	{li: 2, re: 4}	89	1	1	47	7	2	4	2	4	2	4	0	0	0	0	0	0	1	1160	1914	0	0	0
1664	56	univalence	priming	0	non_academic_public	1_week	10_to_20	0	0	NULL	272682	8	{li: 2, re: 4}	96321	0	0	0	0	0	0	0	92447	3	128305	{li: 2, re: 4}	{li: 2, re: 4}	89	1	1	47	7	2	4	2	4	2	4	0	0	0	0	0	0	1	1160	1914	0	0	0
1665	56	univalence	priming	0	non_academic_public	1_week	10_to_20	0	0	NULL	272682	6	{li: 1, re: 1}	80163	0	0	0	0	0	0	0	78618	0	83747	{li: 4, re: 2}	{li: 2, re: 2}	0	0	1	45	8	2	2	4	2	2	2	-2	0	-2	1	2	0	1	1160	1914	1	0	0
1666	56	univalence	priming	0	non_academic_public	1_week	10_to_20	0	0	NULL	272682	6	{li: 1, re: 1}	80163	0	0	0	0	0	0	0	78618	0	83747	{li: 4, re: 2}	{li: 2, re: 2}	0	0	1	45	8	2	2	4	2	2	2	-2	0	-2	1	2	0	1	1160	1914	1	0	0
1667	56	univalence	priming	0	non_academic_public	1_week	10_to_20	0	0	NULL	272682	14	{li: 1, re: 1}	88498	0	0	0	0	0	0	0	86569	0	120354	{li: 2, re: 3}	{li: 2, re: 3}	2	1	0	75	9	2	2	2	3	2	3	-1	-1	0	1	0	0	1	1160	1914	0	0	0
1668	56	univalence	priming	0	non_academic_public	1_week	10_to_20	0	0	NULL	272682	14	{li: 1, re: 1}	88498	0	0	0	0	0	0	0	86569	0	120354	{li: 2, re: 3}	{li: 2, re: 3}	2	1	0	75	9	2	2	2	3	2	3	-1	-1	0	1	0	0	1	1160	1914	0	0	0
1669	56	univalence	priming	0	non_academic_public	1_week	10_to_20	0	0	NULL	272682	13	{li: 4, re: 2}	83260	0	0	0	0	0	0	0	58410	4	86213	{li: 3, re: 2}	{li: 4, re: 2}	62	0	0	50	10	4	2	3	2	4	2	1	0	1	1	1	0	1	1160	1914	1	0	0
1670	56	univalence	priming	0	non_academic_public	1_week	10_to_20	0	0	NULL	272682	13	{li: 4, re: 2}	83260	0	0	0	0	0	0	0	58410	4	86213	{li: 3, re: 2}	{li: 4, re: 2}	62	0	0	50	10	4	2	3	2	4	2	1	0	1	1	1	0	1	1160	1914	1	0	0
1671	56	univalence	priming	0	non_academic_public	1_week	10_to_20	0	0	NULL	272682	15	{li: 3, re: 1}	65861	0	0	0	0	0	0	0	61677	0	89237	{li: 2, re: 2}	{li: 2, re: 4}	74	0	0	39	11	3	2	2	2	2	4	1	-2	2	1	2	0	1	1160	1914	0	1	0
1672	56	univalence	priming	0	non_academic_public	1_week	10_to_20	0	0	NULL	272682	15	{li: 3, re: 1}	65861	0	0	0	0	0	0	0	61677	0	89237	{li: 2, re: 2}	{li: 2, re: 4}	74	0	0	39	11	3	2	2	2	2	4	1	-2	2	1	2	0	1	1160	1914	0	1	0
1673	56	univalence	priming	0	non_academic_public	1_week	10_to_20	0	0	NULL	272682	7	{li: 2, re: 4}	38108	0	0	0	0	0	0	0	36051	0	39788	{li: 2, re: 4}	{li: 2, re: 4}	87	1	1	46	12	2	4	2	4	2	4	0	0	0	0	0	0	1	1160	1914	0	0	0
1674	56	univalence	priming	0	non_academic_public	1_week	10_to_20	0	0	NULL	272682	7	{li: 2, re: 4}	38108	0	0	0	0	0	0	0	36051	0	39788	{li: 2, re: 4}	{li: 2, re: 4}	87	1	1	46	12	2	4	2	4	2	4	0	0	0	0	0	0	1	1160	1914	0	0	0
1675	56	univalence	priming	0	non_academic_public	1_week	10_to_20	0	0	NULL	272682	1	{li: 1, re: 4}	52810	0	0	0	0	0	0	0	50715	0	56803	{li: 2, re: 3}	{li: 2, re: 2}	0	0	0	42	13	2	4	2	3	2	2	1	2	-1	1	1	0	1	1160	1914	0	1	0
1676	56	univalence	priming	0	non_academic_public	1_week	10_to_20	0	0	NULL	272682	1	{li: 1, re: 4}	52810	0	0	0	0	0	0	0	50715	0	56803	{li: 2, re: 3}	{li: 2, re: 2}	0	0	0	42	13	2	4	2	3	2	2	1	2	-1	1	1	0	1	1160	1914	0	1	0
1677	56	univalence	priming	0	non_academic_public	1_week	10_to_20	0	0	NULL	272682	12	{li: 2, re: 2}	62416	0	0	0	0	0	0	0	60375	0	63904	{li: 2, re: 2}	{li: 2, re: 2}	0	1	1	50	14	2	2	2	2	2	2	0	0	0	0	0	0	1	1160	1914	0	0	0
1678	56	univalence	priming	0	non_academic_public	1_week	10_to_20	0	0	NULL	272682	12	{li: 2, re: 2}	62416	0	0	0	0	0	0	0	60375	0	63904	{li: 2, re: 2}	{li: 2, re: 2}	0	1	1	50	14	2	2	2	2	2	2	0	0	0	0	0	0	1	1160	1914	0	0	0
1679	56	univalence	priming	0	non_academic_public	1_week	10_to_20	0	0	NULL	272682	2	{li: 1, re: 1}	58300	0	0	0	0	0	0	0	75179	0	77044	{li: 2, re: 2}	{li: 2, re: 2}	0	1	1	58	15	2	2	2	2	2	2	0	0	0	0	0	0	1	1160	1914	0	0	0
1680	56	univalence	priming	0	non_academic_public	1_week	10_to_20	0	0	NULL	272682	2	{li: 1, re: 1}	58300	0	0	0	0	0	0	0	75179	0	77044	{li: 2, re: 2}	{li: 2, re: 2}	0	1	1	58	15	2	2	2	2	2	2	0	0	0	0	0	0	1	1160	1914	0	0	0
1681	57	control	explainability	NULL	non_academic_public	1_year	less_than_5	0	0	NULL	34728	5	{li: 2, re: 2}	18683	NA	NULL	NULL	NA	NA	NA	NULL	16359	0	45123	{li: 2, re: 2}	{li: 2, re: 3}	2	0	0	41	1	2	2	2	2	2	3	0	-1	1	0	1	0	1	403	549	0	1	NA
1682	57	control	explainability	NULL	non_academic_public	1_year	less_than_5	0	0	NULL	34728	5	{li: 2, re: 2}	18683	NA	NULL	NULL	NA	NA	NA	NULL	16359	0	45123	{li: 2, re: 2}	{li: 2, re: 3}	2	0	0	41	1	2	2	2	2	2	3	0	-1	1	0	1	0	1	403	549	0	1	NA
1683	57	control	explainability	NULL	non_academic_public	1_year	less_than_5	0	0	NULL	34728	3	{li: 3, re: 2}	63040	NA	NULL	NULL	NA	NA	NA	NULL	69332	0	71972	{li: 3, re: 2}	{li: 3, re: 2}	1	1	1	40	2	3	2	3	2	3	2	0	0	0	0	0	0	1	403	549	0	0	NA
1684	57	control	explainability	NULL	non_academic_public	1_year	less_than_5	0	0	NULL	34728	3	{li: 3, re: 2}	63040	NA	NULL	NULL	NA	NA	NA	NULL	69332	0	71972	{li: 3, re: 2}	{li: 3, re: 2}	1	1	1	40	2	3	2	3	2	3	2	0	0	0	0	0	0	1	403	549	0	0	NA
1685	57	control	explainability	NULL	non_academic_public	1_year	less_than_5	0	0	NULL	34728	11	{li: 3, re: 2}	6614	NA	NULL	NULL	NA	NA	NA	NULL	9283	0	11278	{li: 4, re: 2}	{li: 3, re: 2}	2	0	1	48	3	3	2	4	2	3	2	-1	0	-1	1	1	0	1	403	549	1	0	NA
1686	57	control	explainability	NULL	non_academic_public	1_year	less_than_5	0	0	NULL	34728	11	{li: 3, re: 2}	6614	NA	NULL	NULL	NA	NA	NA	NULL	9283	0	11278	{li: 4, re: 2}	{li: 3, re: 2}	2	0	1	48	3	3	2	4	2	3	2	-1	0	-1	1	1	0	1	403	549	1	0	NA
1687	57	control	explainability	NULL	non_academic_public	1_year	less_than_5	0	0	NULL	34728	9	{li: 2, re: 5}	3898	NA	NULL	NULL	NA	NA	NA	NULL	7426	2	17806	{li: 2, re: 5}	{li: 2, re: 5}	96	1	0	40	4	2	5	2	5	2	5	0	0	0	0	0	0	1	403	549	0	0	NA
1688	57	control	explainability	NULL	non_academic_public	1_year	less_than_5	0	0	NULL	34728	9	{li: 2, re: 5}	3898	NA	NULL	NULL	NA	NA	NA	NULL	7426	2	17806	{li: 2, re: 5}	{li: 2, re: 5}	96	1	0	40	4	2	5	2	5	2	5	0	0	0	0	0	0	1	403	549	0	0	NA
[truncated: 1,072 more rows]
[truncated: 43 more columns]
