# Supplementary material for: The impact of AI suggestions on radiologists’ decisions: a pilot study of explainability and attitudinal priming interventions in mammography examination
Source: Sci Rep. 2023 Jun 7;13:9230. doi: 10.1038/s41598-023-36435-3 (PMC10247804; doi:10.1038/s41598-023-36435-3)
Supplement: Supplementary file 7 — Supplementary Information 7. [file 41598_2023_36435_MOESM7_ESM.xlsx]

## Sheet: Sheet1
Configurations	Corr-1			Corr-2			Corr-3			Over-1			Over-2			Over-3			Over-4			Over-5			Under-1			Under-2			Under-3			Under-4			Under-5
Experimetal groups	Average of Human-Error	StdDev of Human-Error	Count of Human-Error	Average of Human-Error	StdDev of Human-Error	Count of Human-Error	Average of Human-Error	StdDev of Human-Error	Count of Human-Error	Average of Human-Error	StdDev of Human-Error	Count of Human-Error	Average of Human-Error	StdDev of Human-Error	Count of Human-Error	Average of Human-Error	StdDev of Human-Error	Count of Human-Error	Average of Human-Error	StdDev of Human-Error	Count of Human-Error	Average of Human-Error	StdDev of Human-Error	Count of Human-Error	Average of Human-Error	StdDev of Human-Error	Count of Human-Error	Average of Human-Error	StdDev of Human-Error	Count of Human-Error	Average of Human-Error	StdDev of Human-Error	Count of Human-Error	Average of Human-Error	StdDev of Human-Error	Count of Human-Error	Average of Human-Error	StdDev of Human-Error	Count of Human-Error	Total Average of Human-Error	Total StdDev of Human-Error	Total Count of Human-Error
Ambivalence	0	0	208	0	0	23	0	0	68	1.40741	0.500712	27	1.09091	0.294245	22	1	0	4	1.25806	0.444803	31	3	0	2	-1.34375	0.482559	32	-1.09091	0.301511	11	-1	0	3	-1.35294	0.492592	17	-3	0	2	0.0533333	0.81566	450
Control-Explainability	0	0	180	0	0	37	0	0	75	1.2381	0.436436	21	1.12766	0.337318	47	1	0	6	1.33333	0.48795	15	3	0	3	-1.38462	0.496139	26	-1.27778	0.460889	18				-1.27273	0.455842	22				0.06	0.805576	450
Control-Priming	0	0	254	0	0	39	0	0	29	1.33333	0.479463	30	1.2623	0.443533	61	1	#DIV/0!	1	1	0	6	3	#DIV/0!	1	-1.30769	0.466041	52	-1.13793	0.350931	29	-1	0	5	-1	0	3				0.0352941	0.809284	510
Full-Explainability	0	0	249	0	0	26	0	0	29	1.32258	0.475191	31	1.2069	0.412251	29	1.33333	0.57735	3	1.5	0.57735	4	3	0	2	-1.39583	0.494204	48	-1.23529	0.437237	17	-1	0	4	-1.42857	0.534522	7	-3	#DIV/0!	1	-0.0288889	0.823681	450
Partical Explainability	0	0	212	0	0	25	0	0	59	1.32258	0.475191	31	1.12821	0.338688	39	1	0	6	1.43333	0.504007	30	3	0	3	-1.35294	0.485071	34	-1.38462	0.50637	13	-1	#DIV/0!	1	-1.4	0.5	25	-3	0	2	0.0770833	0.897861	480
Univalence-Negative	0	0	142	0	0	15	0	0	10	1.45455	0.509647	22	1.22222	0.421637	36	1.2	0.447214	5				3	0	2	-1.36364	0.492366	22	-1.33333	0.5	9	-1	0	5	-1	0	2				0.144444	0.869488	270
Univalence-Positive	0	0	94	0	0	7	0	#DIV/0!	1	1.46667	0.516398	15	1	0	10				1	#DIV/0!	1	3	#DIV/0!	1	-1.21429	0.425815	14	-1	0	4	-1	#DIV/0!	1	-1.5	0.707107	2				0.0733333	0.769351	150
Grand Total	0	0	1339	0	0	172	0	0	271	1.35593	0.480153	177	1.17623	0.381798	244	1.08	0.276887	25	1.32184	0.46989	87	3	0	14	-1.34649	0.476899	228	-1.21782	0.414824	101	-1	0	19	-1.33333	0.474456	78	-3	0	5	0.0518116	0.83238	2760
Last experience with AI/CAD	Average of Human-Error2	StdDev of Human-Error	Count of Human-Error	Average of Human-Error2	StdDev of Human-Error	Count of Human-Error	Average of Human-Error2	StdDev of Human-Error	Count of Human-Error	Average of Human-Error2	StdDev of Human-Error	Count of Human-Error	Average of Human-Error2	StdDev of Human-Error	Count of Human-Error	Average of Human-Error2	StdDev of Human-Error	Count of Human-Error	Average of Human-Error2	StdDev of Human-Error	Count of Human-Error	Average of Human-Error2	StdDev of Human-Error	Count of Human-Error	Average of Human-Error2	StdDev of Human-Error	Count of Human-Error	Average of Human-Error2	StdDev of Human-Error	Count of Human-Error	Average of Human-Error2	StdDev of Human-Error	Count of Human-Error	Average of Human-Error2	StdDev of Human-Error	Count of Human-Error	Average of Human-Error2	StdDev of Human-Error	Count of Human-Error	Total Average of Human-Error	Total StdDev of Human-Error	Total Count of Human-Error
1_month	0	0	105	0	0	11	0	0	17	1.30769	0.480384	13	1.375	0.5	16	1	0	2	1.30769	0.480384	13	3	0	2	-1.2381	0.436436	21	-1.4	0.547723	5				-1.25	0.5	4	-3	#DIV/0!	1	0.109524	0.887125	210
1_week	0	0	73	0	0	10	0	0	25	1.5	0.534522	8	1.4	0.547723	5	1	0	3	1.2	0.447214	5				-1.5	0.527046	10	-1.14286	0.377964	7				-1.5	0.57735	4				-0.00666667	0.764099	150
6_months	0	0	64	0	0	6	0	0	16	1.4	0.516398	10	1.0625	0.25	16	1	#DIV/0!	1	1	0	8	3	#DIV/0!	1	-1.5	0.522233	12	-1	0	5	-1	0	2	-1.375	0.517549	8	-3	#DIV/0!	1	0.0266667	0.904476	150
more_than_1_year	0	0	160	0	0	29	0	0	17	1.30435	0.470472	23	1.15152	0.36411	33	1	0	5	1.69231	0.480384	13	3	#DIV/0!	1	-1.40909	0.503236	22	-1.15789	0.374634	19	-1	0	3	-1.25	0.5	4	-3	#DIV/0!	1	0.10303	0.851419	330
NULL	0	0	937	0	0	116	0	0	196	1.35772	0.481291	123	1.16667	0.373754	174	1.14286	0.363137	14	1.29167	0.45934	48	3	0	10	-1.33129	0.472127	163	-1.24615	0.434122	65	-1	0	14	-1.32759	0.473432	58	-3	0	2	0.0432292	0.822245	1920
Grand Total	0	0	1339	0	0	172	0	0	271	1.35593	0.480153	177	1.17623	0.381798	244	1.08	0.276887	25	1.32184	0.46989	87	3	0	14	-1.34649	0.476899	228	-1.21782	0.414824	101	-1	0	19	-1.33333	0.474456	78	-3	0	5	0.0518116	0.83238	2760
Experience of condcuting mamography	Average of Human-Error2	StdDev of Human-Error	Count of Human-Error	Average of Human-Error2	StdDev of Human-Error	Count of Human-Error	Average of Human-Error2	StdDev of Human-Error	Count of Human-Error	Average of Human-Error2	StdDev of Human-Error	Count of Human-Error	Average of Human-Error2	StdDev of Human-Error	Count of Human-Error	Average of Human-Error2	StdDev of Human-Error	Count of Human-Error	Average of Human-Error2	StdDev of Human-Error	Count of Human-Error	Average of Human-Error2	StdDev of Human-Error	Count of Human-Error	Average of Human-Error2	StdDev of Human-Error	Count of Human-Error	Average of Human-Error2	StdDev of Human-Error	Count of Human-Error	Average of Human-Error2	StdDev of Human-Error	Count of Human-Error	Average of Human-Error2	StdDev of Human-Error	Count of Human-Error	Average of Human-Error2	StdDev of Human-Error	Count of Human-Error	Total Average of Human-Error	Total StdDev of Human-Error	Total Count of Human-Error
10_to_20	0	0	202	0	0	30	0	0	56	1.31034	0.470824	29	1.13208	0.341813	53	1.2	0.447214	5	1.47368	0.512989	19	3	0	2	-1.33333	0.477567	39	-1.16	0.374166	25	-1	0	2	-1.35294	0.492592	17	-3	#DIV/0!	1	0.0604167	0.86843	480
20_to_50	0	0	272	0	0	27	0	0	43	1.36842	0.488852	38	1.21951	0.419058	41	1	0	7	1.26667	0.457738	15	3	0	3	-1.31707	0.471117	41	-1.36364	0.504525	11	-1	0	6	-1.16667	0.408248	6				0.107843	0.794219	510
5_to_10	0	0	282	0	0	30	0	0	75	1.34146	0.480091	41	1.07843	0.271524	51	1	0	3	1.26923	0.452344	26	3	0	2	-1.31915	0.471186	47	-1.36364	0.504525	11	-1	0	3	-1.25926	0.446576	27	-3	0	2	0.0533333	0.813383	600
less_than_5	0	0	479	0	0	67	0	0	77	1.36207	0.484796	58	1.21519	0.41358	79	1.1	0.316228	10	1.30769	0.470679	26	3	0	6	-1.39241	0.491406	79	-1.15556	0.366529	45	-1	0	7	-1.44	0.506623	25	-3	0	2	0.028125	0.847151	960
more_than_50	0	0	104	0	0	18	0	0	20	1.45455	0.522233	11	1.3	0.470162	20				1	#DIV/0!	1	3	#DIV/0!	1	-1.31818	0.476731	22	-1.33333	0.5	9	-1	#DIV/0!	1	-1.33333	0.57735	3				0	0.824273	210
Grand Total	0	0	1339	0	0	172	0	0	271	1.35593	0.480153	177	1.17623	0.381798	244	1.08	0.276887	25	1.32184	0.46989	87	3	0	14	-1.34649	0.476899	228	-1.21782	0.414824	101	-1	0	19	-1.33333	0.474456	78	-3	0	5	0.0518116	0.83238	2760
Last mammography experience	Average of Human-Error2	StdDev of Human-Error	Count of Human-Error	Average of Human-Error2	StdDev of Human-Error	Count of Human-Error	Average of Human-Error2	StdDev of Human-Error	Count of Human-Error	Average of Human-Error2	StdDev of Human-Error	Count of Human-Error	Average of Human-Error2	StdDev of Human-Error	Count of Human-Error	Average of Human-Error2	StdDev of Human-Error	Count of Human-Error	Average of Human-Error2	StdDev of Human-Error	Count of Human-Error	Average of Human-Error2	StdDev of Human-Error	Count of Human-Error	Average of Human-Error2	StdDev of Human-Error	Count of Human-Error	Average of Human-Error2	StdDev of Human-Error	Count of Human-Error	Average of Human-Error2	StdDev of Human-Error	Count of Human-Error	Average of Human-Error2	StdDev of Human-Error	Count of Human-Error	Average of Human-Error2	StdDev of Human-Error	Count of Human-Error	Total Average of Human-Error	Total StdDev of Human-Error	Total Count of Human-Error
1_month	0	0	213	0	0	21	0	0	43	1.40741	0.500712	27	1.04545	0.213201	22	1	#DIV/0!	1	1.28571	0.46291	21	3	#DIV/0!	1	-1.3	0.464095	40	-1.14286	0.363137	14	-1	0	2	-1.21429	0.425815	14	-3	#DIV/0!	1	0.0047619	0.793756	420
1_week	0	0	733	0	0	99	0	0	156	1.34694	0.478443	98	1.15714	0.365242	140	1.14286	0.363137	14	1.30303	0.466694	33	3	0	5	-1.35537	0.480616	121	-1.25	0.437237	52	-1	0	11	-1.33333	0.478091	36	-3	0	2	0.0493333	0.805398	1500
1_year	0	0	149	0	0	27	0	0	13	1.42857	0.513553	14	1.33333	0.481543	24	1	0	3	1	#DIV/0!	1				-1.30435	0.470472	23	-1.14286	0.363137	14	-1	0	2							0.0296296	0.74615	270
6_months	0	0	92	0	0	13	0	0	28	1.35714	0.497245	14	1.22581	0.425024	31	1	0	2	1.3125	0.478714	16	3	0	5	-1.35294	0.492592	17	-1.375	0.517549	8	-1	#DIV/0!	1	-1.46154	0.518875	13				0.170833	0.993695	240
more_than_1_year	0	0	152	0	0	12	0	0	31	1.29167	0.464306	24	1.18519	0.395847	27	1	0	5	1.4375	0.512348	16	3	0	3	-1.40741	0.500712	27	-1.15385	0.375534	13	-1	0	3	-1.33333	0.48795	15	-3	0	2	0.0545455	0.930761	330
Grand Total	0	0	1339	0	0	172	0	0	271	1.35593	0.480153	177	1.17623	0.381798	244	1.08	0.276887	25	1.32184	0.46989	87	3	0	14	-1.34649	0.476899	228	-1.21782	0.414824	101	-1	0	19	-1.33333	0.474456	78	-3	0	5	0.0518116	0.83238	2760
True Class	Average of Human-Error2	StdDev of Human-Error	Count of Human-Error	Average of Human-Error2	StdDev of Human-Error	Count of Human-Error	Average of Human-Error2	StdDev of Human-Error	Count of Human-Error	Average of Human-Error2	StdDev of Human-Error	Count of Human-Error	Average of Human-Error2	StdDev of Human-Error	Count of Human-Error	Average of Human-Error2	StdDev of Human-Error	Count of Human-Error	Average of Human-Error2	StdDev of Human-Error	Count of Human-Error	Average of Human-Error2	StdDev of Human-Error	Count of Human-Error	Average of Human-Error2	StdDev of Human-Error	Count of Human-Error	Average of Human-Error2	StdDev of Human-Error	Count of Human-Error	Average of Human-Error2	StdDev of Human-Error	Count of Human-Error	Average of Human-Error2	StdDev of Human-Error	Count of Human-Error	Average of Human-Error2	StdDev of Human-Error	Count of Human-Error	Total Average of Human-Error	Total StdDev of Human-Error	Total Count of Human-Error
2	0	0	1083	0	0	86	0	0	231	1.43	0.497407	145	1.2	0.403059	212				1.38	0.488137	69	3	0	14																0.33	0.639615	1840
3	0	0	85	0	0	66	0	0	14	1	0	32	1	0	28	1.08	0.276887	25	1.12	0.332106	17				-1	0	91	-1	0	42	-1	0	19	-1	0	41				-0.19	0.795611	460
4	0	0	112	0	0	20	0	0	19				1	0	4				1	#DIV/0!	1				-1.58	0.495904	137	-1.49	0.506061	41				-1.74	0.447811	34				-0.9	0.890886	368
5	0	0	59				0	0	7																			-1.11	0.323381	18				-1.33	0.57735	3	-3	0	5	-0.42	0.80156	92
Grand Total	0	0	1339	0	0	172	0	0	271	1.36	0.480153	177	1.18	0.381798	244	1.08	0.276887	25	1.32	0.46989	87	3	0	14	-1.35	0.476899	228	-1.22	0.414824	101	-1	0	19	-1.33	0.474456	78	-3	0	5	0.05	0.83238	2760
Task Order	Average of Human-Error2	StdDev of Human-Error	Count of Human-Error	Average of Human-Error2	StdDev of Human-Error	Count of Human-Error	Average of Human-Error2	StdDev of Human-Error	Count of Human-Error	Average of Human-Error2	StdDev of Human-Error	Count of Human-Error	Average of Human-Error2	StdDev of Human-Error	Count of Human-Error	Average of Human-Error2	StdDev of Human-Error	Count of Human-Error	Average of Human-Error2	StdDev of Human-Error	Count of Human-Error	Average of Human-Error2	StdDev of Human-Error	Count of Human-Error	Average of Human-Error2	StdDev of Human-Error	Count of Human-Error	Average of Human-Error2	StdDev of Human-Error	Count of Human-Error	Average of Human-Error2	StdDev of Human-Error	Count of Human-Error	Average of Human-Error2	StdDev of Human-Error	Count of Human-Error	Average of Human-Error2	StdDev of Human-Error	Count of Human-Error	Total Average of Human-Error	Total StdDev of Human-Error	Total Count of Human-Error
1	0	0	70	0	0	43	0	0	21	1.23	0.426043	35	1.22	0.440959	9				1.4	0.547723	5	3	#DIV/0!	1																0.35	0.626113	184
2	0	0	97				0	0	14				1.11	0.311012	38				1.46	0.518875	13							-1	0	15				-1	0	7				0.21	0.719493	184
3	0	0	55	0	0	10	0	0	12				1.09	0.294245	22				1	0	4	3	#DIV/0!	1	-1.25	0.43843	67							-1.62	0.50637	13				-0.4	0.953106	184
4	0	0	119				0	0	15				1.06	0.25	16				2	0	2	3	0	6				-1.11	0.323381	18				-1.33	0.57735	3	-3	0	5	0	0.923287	184
5	0	0	69	0	0	19	0	0	17	1.29	0.459161	58	1.25	0.46291	8				1.31	0.480384	13																			0.55	0.706939	184
6	0	0	63	0	0	21	0	0	9				1.5	0.514496	18	1.15	0.375534	13	1.6	0.547723	5				-1	0	47							-1	0	8				-0.03	0.852076	184
7	0	0	113				0	0	15				1.29	0.469668	17				1.25	0.5	4	3	#DIV/0!	1				-1.52	0.509175	27				-1.71	0.48795	7				-0.13	0.862469	184
8	0	0	69	0	0	10	0	0	14				1.27	0.467099	11				2	#DIV/0!	1				-1.89	0.320455	70							-1.89	0.333333	9				-0.72	1.0886	184
9	0	0	121				0	0	14				1.08	0.288675	12				1	0	3							-1	0	27				-1	0	7				-0.1	0.523957	184
10	0	0	64	0	0	27	0	0	15	1	0	32	1.14	0.363137	14				1.17	0.408248	6										-1	0	19	-1	0	7				0.16	0.671143	184
11	0	0	67	0	0	24	0	0	20	1.73	0.447888	52	1.25	0.452267	12				1.6	0.547723	5	3	0	4																0.68	0.911618	184
12	0	0	129				0	0	19				1.33	0.492366	12				1.75	0.5	4	3	#DIV/0!	1				-1.43	0.513553	14				-1.8	0.447214	5				-0.02	0.720318	184
13	0	0	70	0	0	18	0	0	20				1	0	4	1	0	12	1.25	0.5	4				-1	0	44							-1	0	12				-0.19	0.62874	184
14	0	0	113				0	0	30				1.03	0.174078	33				1	0	8																			0.23	0.433647	184
15	0	0	120				0	0	36				1.22	0.427793	18				1.1	0.316228	10																			0.18	0.450146	184
Grand Total	0	0	1339	0	0	172	0	0	271	1.36	0.480153	177	1.18	0.381798	244	1.08	0.276887	25	1.32	0.46989	87	3	0	14	-1.35	0.476899	228	-1.22	0.414824	101	-1	0	19	-1.33	0.474456	78	-3	0	5	0.05	0.83238	2760
Above Average time?	Average of Human-Error2	StdDev of Human-Error	Count of Human-Error	Average of Human-Error2	StdDev of Human-Error	Count of Human-Error	Average of Human-Error2	StdDev of Human-Error	Count of Human-Error	Average of Human-Error2	StdDev of Human-Error	Count of Human-Error	Average of Human-Error2	StdDev of Human-Error	Count of Human-Error	Average of Human-Error2	StdDev of Human-Error	Count of Human-Error	Average of Human-Error2	StdDev of Human-Error	Count of Human-Error	Average of Human-Error2	StdDev of Human-Error	Count of Human-Error	Average of Human-Error2	StdDev of Human-Error	Count of Human-Error	Average of Human-Error2	StdDev of Human-Error	Count of Human-Error	Average of Human-Error2	StdDev of Human-Error	Count of Human-Error	Average of Human-Error2	StdDev of Human-Error	Count of Human-Error	Average of Human-Error2	StdDev of Human-Error	Count of Human-Error	Total Average of Human-Error	Total StdDev of Human-Error	Total Count of Human-Error
0	0	0	903	0	0	94	0	0	212	1.39286	0.491319	84	1.20741	0.40696	135	1.05556	0.235702	18	1.33846	0.476869	65	3	0	10	-1.37255	0.485071	153	-1.26087	0.442326	69	-1	0	14	-1.34426	0.47907	61	-3	0	4	0.00603732	0.833449	1822
1	0	0	433	0	0	78	0	0	56	1.31522	0.467148	92	1.13761	0.346086	109	1.16667	0.408248	6	1.28571	0.46291	21	3	0	4	-1.28378	0.453911	74	-1.125	0.336011	32	-1	0	5	-1.29412	0.469668	17	-3	#DIV/0!	1	0.140086	0.821626	928
(blank)	0	0	3				0	0	3	2	#DIV/0!	1				1	#DIV/0!	1	1	#DIV/0!	1				-2	#DIV/0!	1													0.2	1.0328	10
Grand Total	0	0	1339	0	0	172	0	0	271	1.35593	0.480153	177	1.17623	0.381798	244	1.08	0.276887	25	1.32184	0.46989	87	3	0	14	-1.34649	0.476899	228	-1.21782	0.414824	101	-1	0	19	-1.33333	0.474456	78	-3	0	5	0.0518116	0.83238	2760
Total time spent on the task
Experimental groups	Average of total_time_class_submit	StdDev of total_time_class_submit	Count of total_time_class_submit	Average of total_time_class_submit	StdDev of total_time_class_submit	Count of total_time_class_submit	Average of total_time_class_submit	StdDev of total_time_class_submit	Count of total_time_class_submit	Average of total_time_class_submit	StdDev of total_time_class_submit	Count of total_time_class_submit	Average of total_time_class_submit	StdDev of total_time_class_submit	Count of total_time_class_submit	Average of total_time_class_submit	StdDev of total_time_class_submit	Count of total_time_class_submit	Average of total_time_class_submit	StdDev of total_time_class_submit	Count of total_time_class_submit	Average of total_time_class_submit	StdDev of total_time_class_submit	Count of total_time_class_submit	Average of total_time_class_submit	StdDev of total_time_class_submit	Count of total_time_class_submit	Average of total_time_class_submit	StdDev of total_time_class_submit	Count of total_time_class_submit	Average of total_time_class_submit	StdDev of total_time_class_submit	Count of total_time_class_submit	Average of total_time_class_submit	StdDev of total_time_class_submit	Count of total_time_class_submit	Average of total_time_class_submit	StdDev of total_time_class_submit	Count of total_time_class_submit	Average of total_time_class_submit	StdDev of total_time_class_submit	Count of total_time_class_submit
Ambivalence	95147	96117.6	208	104755	64366.8	23	62920.8	52445.3	68	147957	171756	27	102351	86276.2	22	70729.8	33689.3	4	70827.7	82099	31	129296	163846	2	86040.1	89078.6	32	70702.6	47705	11	54444	39734	3	79682.1	89063.9	17	129680	163303	2	90601.3	93830.4	450
Control-Explainability	65208.5	73238.7	180	68614.2	52769.9	37	97981.9	170810	75	129981	142934	21	86614.4	59964.3	47	33083.3	15584.9	6	63123.2	35351.7	15	69129.3	5948.4	3	67066.3	49721.4	26	67841.8	65654.2	18				96475.8	120458	22				77465.1	98896.1	450
Control-Priming	76571.3	83461.9	254	83426.4	62009.7	39	65135.2	49637.2	29	99721	103843	30	110323	98865.4	61	71909	#DIV/0!	1	28317.7	31626.3	6	26598	#DIV/0!	1	85678.4	102688	52	96886.4	99581.7	29	207833	178407	5	32427.7	21143.9	3				84264.8	88744.5	510
Full-Explainability	77616.8	59154.9	249	95729.3	50573.1	26	33797.4	26499.2	29	117161	86880.8	31	87645.3	55251.1	29	58139.3	19047.8	3	63043.5	31064.8	4	166276	169312	2	66572.9	51112.4	48	88308.9	62779.8	17	44876.2	21347.5	4	47144	26947.1	7	46554	#DIV/0!	1	77736.3	60437.7	450
Partical Explainability	68630.2	64663.5	212	103808	83187.1	25	38104.6	18467.9	59	102195	90589.9	31	90740.4	82176.2	39	62561.8	32885.3	6	50205.3	25152.3	30	112452	123934	3	79502.2	89361.7	34	61745.9	63148.5	13	50644	#DIV/0!	1	44778.2	23082.8	25	37633	9840.1	2	69038.9	66789.8	480
Univalence-Negative	74909.1	60812.7	142	113739	122277	15	27784.3	9605.6	10	90676.8	63002.6	22	94785.9	60132.1	36	76592.6	29273.2	5				55549	41890.4	2	63235.5	43619.7	22	75904.3	85761.6	9	74130	50214.5	5	33748.5	18778.6	2				77906.4	64674.7	270
Univalence-Positive	63368.6	48156.8	94	62753.3	17984.9	7	50343	#DIV/0!	1	97941.5	53642.5	15	66403.6	24518.1	10				78165	#DIV/0!	1	59792	#DIV/0!	1	61827.1	31360.1	14	146427	155228	4	61557	#DIV/0!	1	64254	19673.1	2				69058.2	51159.2	150
(blank)
Grand Total	75753.6	73570.6	1339	89716.5	69318.8	172	63054	98414.9	271	112957	110493	177	95119.7	76214.4	244	59313.2	29084.8	25	59137	55058.4	87	95241.2	93035.1	14	74984.9	75773.5	228	82984	80624.3	101	98150.3	111963	19	66920.7	80030.3	78	76236.2	95313.5	5	79031.8	80270.8	2760
Time spent on heatmap	Average of total_time_heatmap	StdDev of total_time_heatmap	Count of total_time_heatmap2	Average of total_time_heatmap	StdDev of total_time_heatmap	Count of total_time_heatmap2	Average of total_time_heatmap	StdDev of total_time_heatmap	Count of total_time_heatmap2	Average of total_time_heatmap	StdDev of total_time_heatmap	Count of total_time_heatmap2	Average of total_time_heatmap	StdDev of total_time_heatmap	Count of total_time_heatmap2	Average of total_time_heatmap	StdDev of total_time_heatmap	Count of total_time_heatmap2	Average of total_time_heatmap	StdDev of total_time_heatmap	Count of total_time_heatmap2	Average of total_time_heatmap	StdDev of total_time_heatmap	Count of total_time_heatmap2	Average of total_time_heatmap	StdDev of total_time_heatmap	Count of total_time_heatmap2	Average of total_time_heatmap	StdDev of total_time_heatmap	Count of total_time_heatmap2	Average of total_time_heatmap	StdDev of total_time_heatmap	Count of total_time_heatmap2	Average of total_time_heatmap	StdDev of total_time_heatmap	Count of total_time_heatmap2	Average of total_time_heatmap	StdDev of total_time_heatmap	Count of total_time_heatmap2	Average of total_time_heatmap	StdDev of total_time_heatmap	Count of total_time_heatmap2
	8695.77	16973.4	1339	12234.8	29545.6	172	5788.26	9274.31	271	12414.7	16869.4	177	9022.64	18436	244	9103.53	17210.4	25	11981.6	19951.1	87	5219.18	7796.39	14	7474.99	16148.2	228	9374.22	19500.9	101	10447.1	10341.9	19	4042.73	5587.4	78	5029.2	7008.74	5	8835.42	17508.2	2760
	Corr-1			Corr-2			Corr-3			Over-1			Over-2			Over-3			Over-4			Over-5			Under-1			Under-2			Under-3			Under-4			Under-5
Sequence of visiting HM and AI and their timing	Average of time_to_ai	Average of time_to_hm	Count of sequence_second	Average of time_to_ai	Average of time_to_hm	Count of sequence_second	Average of time_to_ai	Average of time_to_hm	Count of sequence_second	Average of time_to_ai	Average of time_to_hm	Count of sequence_second	Average of time_to_ai	Average of time_to_hm	Count of sequence_second	Average of time_to_ai	Average of time_to_hm	Count of sequence_second	Average of time_to_ai	Average of time_to_hm	Count of sequence_second	Average of time_to_ai	Average of time_to_hm	Count of sequence_second	Average of time_to_ai	Average of time_to_hm	Count of sequence_second	Average of time_to_ai	Average of time_to_hm	Count of sequence_second	Average of time_to_ai	Average of time_to_hm	Count of sequence_second	Average of time_to_ai	Average of time_to_hm	Count of sequence_second	Average of time_to_ai	Average of time_to_hm	Count of sequence_second	Total Average of time_to_ai	Total Average of time_to_hm	Total Count of sequence_second
ai	0.576699	0.26335	465	0.600519	0.347283	81	0.650586	0.441512	30	0.55926	0.234954	55	0.628548	0.25328	102	0.527227	0.224469	12	0.493594	0.385012	6	0.464296	0.615471	4	0.509788	0.202934	76	0.654182	0.268614	42	0.81064	0	2	0.627381	0.521248	7				0.583417	0.273176	882
hm	0.467453	0.607571	127	0.473791	0.611218	25	0.575257	0.735853	15	0.407289	0.587385	14	0.431224	0.580434	24	0.39233	0.448937	3	0.434031	0.513349	3	0.26764	0.615471	2	0.383124	0.544718	19	0.52799	0.644674	10				0.56254	0.65156	4				0.462258	0.606317	246
NA	0.617747	0	338	0.657093	0	56	0.725915	0	15	0.611152	0	41	0.689263	0	78	0.572193	0	9	0.553157	0	3	0.660952	#DIV/0!	2	0.55201	0	57	0.693617	0	32	0.81064	0	2	0.713837	0	3				0.630281	0	636
hm	0.697325	0.443611	853	0.662668	0.47424	90	0.368319	0.401631	137	0.672567	0.456324	119	0.703833	0.479182	139	0.475623	0.32557	12	0.21892	0.336535	44	0.78191	0.494046	6	0.721787	0.386788	147	0.793568	0.493912	57	0.585399	0.410868	17	0.226334	0.329995	32	0.328074	0.452557	3	0.647544	0.436356	1656
ai	0.744453	0.440677	799	0.736298	0.446921	81	0.764541	0.426893	66	0.762243	0.453511	105	0.782662	0.480924	125	0.634164	0.350859	9	0.740959	0.344084	13	0.938292	0.555439	5	0.736825	0.392761	144	0.837655	0.493689	54	0.765522	0.355763	13	0.658426	0.351399	11	0.984222	0.52231	1	0.751986	0.439585	1426
NA	0	0.487021	54	0	0.720109	9	0	0.378148	71	0	0.477419	14	0	0.463625	14	0	0.249704	3	0	0.333369	31	0	0.18708	1	0	0.100088	3	0	0.497922	3	0	0.589959	4	0	0.318783	21	0	0.417681	2	0	0.416337	230
NA	0	0	21	0	0	1	0	0	104	0	0	3	0	0	3	0	0	1	0	0	37	0	0	4	0	0	5	0	0	2				0	0	39	0	0	2	0	0	222
NA	0	0	21	0	0	1	0	0	104	0	0	3	0	0	3	0	0	1	0	0	37	0	0	4	0	0	5	0	0	2				0	0	39	0	0	2	0	0	222
Grand Total	0.645946	0.394085	1339	0.629547	0.429349	172	0.262087	0.340522	271	0.625959	0.400807	177	0.666439	0.410901	244	0.481368	0.276508	25	0.144759	0.22705	87	0.46776	0.381383	14	0.640914	0.336037	228	0.719891	0.416864	101	0.609109	0.367618	19	0.149158	0.235108	78	0.196844	0.271534	5	0.577057	0.378697	2760
